# Supplementary material for: Transcription factor activity rhythms and tissue-specific chromatin interactions explain circadian gene expression across organs
Source: Genome Res. 2018 Feb;28(2):182–91. doi: 10.1101/gr.222430.117 (PMC5793782; doi:10.1101/gr.222430.117)
Supplement: Supplemental Material [file supp_gr.222430.117_Supplemental_Table_2_Liver-Kidney-WTKO-RNASeq.txt.zip › Supplemental_Table_2_Liver-Kidney-WTKO-RNASeq.txt]

gene	tissue	time	geno	feeding	experiment	exprs.linear	exprs
0610007P14Rik	Liver	2	BmalKO	RF	RNASeq	71.206411	6.17405503043878
0610007P14Rik	Liver	2	SV129	RF	RNASeq	51.08789	5.70287609181105
0610007P14Rik	Liver	6	BmalKO	RF	RNASeq	32.923395	5.08420865466365
0610007P14Rik	Liver	6	SV129	RF	RNASeq	49.346519	5.65382012743826
0610007P14Rik	Liver	10	BmalKO	RF	RNASeq	28.974311	4.90565468661502
0610007P14Rik	Liver	10	SV129	RF	RNASeq	57.402521	5.86795874063134
0610007P14Rik	Liver	14	BmalKO	RF	RNASeq	32.884604	5.08255800605991
0610007P14Rik	Liver	14	SV129	RF	RNASeq	48.185215001	5.62015280373775
0610007P14Rik	Liver	18	BmalKO	RF	RNASeq	38.73733	5.31242303428002
0610007P14Rik	Liver	18	SV129	RF	RNASeq	42.690741	5.44925566915106
0610007P14Rik	Liver	22	BmalKO	RF	RNASeq	56.571691	5.84728768271044
0610007P14Rik	Liver	22	SV129	RF	RNASeq	49.743505	5.6651512688315
0610007P14Rik	Liver	26	BmalKO	RF	RNASeq	39.46222	5.33850357185541
0610007P14Rik	Liver	26	SV129	RF	RNASeq	43.861602	5.48740923462026
0610007P14Rik	Liver	30	BmalKO	RF	RNASeq	33.157098	5.09411350313454
0610007P14Rik	Liver	30	SV129	RF	RNASeq	67.991164	6.10833969634816
0610007P14Rik	Liver	34	BmalKO	RF	RNASeq	49.239811	5.65075913177065
0610007P14Rik	Liver	34	SV129	RF	RNASeq	56.799885	5.85299471719645
0610007P14Rik	Liver	38	BmalKO	RF	RNASeq	37.424793	5.26396558281439
0610007P14Rik	Liver	38	SV129	RF	RNASeq	41.879339	5.42221076120608
0610007P14Rik	Liver	42	BmalKO	RF	RNASeq	40.011245	5.35794763587174
0610007P14Rik	Liver	42	SV129	RF	RNASeq	30.0321321	4.95569091725916
0610007P14Rik	Liver	46	BmalKO	RF	RNASeq	46.552232	5.5714411545801
0610007P14Rik	Liver	46	SV129	RF	RNASeq	42.180369	5.43230366692299
0610009B22Rik	Liver	2	BmalKO	RF	RNASeq	21.0874	4.46515169792319
0610009B22Rik	Liver	2	SV129	RF	RNASeq	22.332926	4.54429533067055
0610009B22Rik	Liver	6	BmalKO	RF	RNASeq	26.052424	4.75768596568984
0610009B22Rik	Liver	6	SV129	RF	RNASeq	21.1926	4.47200679294824
0610009B22Rik	Liver	10	BmalKO	RF	RNASeq	27.640873	4.84000356282387
0610009B22Rik	Liver	10	SV129	RF	RNASeq	17.71188	4.22588260966169
0610009B22Rik	Liver	14	BmalKO	RF	RNASeq	34.331453	5.14288117592431
0610009B22Rik	Liver	14	SV129	RF	RNASeq	24.1284	4.65124690834419
0610009B22Rik	Liver	18	BmalKO	RF	RNASeq	37.3132	5.25976962264159
0610009B22Rik	Liver	18	SV129	RF	RNASeq	26.5098	4.78187374598979
0610009B22Rik	Liver	22	BmalKO	RF	RNASeq	29.331421	4.92274118340765
0610009B22Rik	Liver	22	SV129	RF	RNASeq	28.422363	4.87884121338632
0610009B22Rik	Liver	26	BmalKO	RF	RNASeq	31.477085	5.02135024327344
0610009B22Rik	Liver	26	SV129	RF	RNASeq	23.4816	4.61362594363009
0610009B22Rik	Liver	30	BmalKO	RF	RNASeq	27.9611	4.85604449476727
0610009B22Rik	Liver	30	SV129	RF	RNASeq	24.9701	4.69877966412996
0610009B22Rik	Liver	34	BmalKO	RF	RNASeq	28.205345	4.86816052218853
0610009B22Rik	Liver	34	SV129	RF	RNASeq	18.0553	4.252120416504
0610009B22Rik	Liver	38	BmalKO	RF	RNASeq	29.8197	4.94578091356619
0610009B22Rik	Liver	38	SV129	RF	RNASeq	21.6961	4.50437250720314
0610009B22Rik	Liver	42	BmalKO	RF	RNASeq	38.149442	5.29091983970713
0610009B22Rik	Liver	42	SV129	RF	RNASeq	17.9767	4.24615722804909
0610009B22Rik	Liver	46	BmalKO	RF	RNASeq	27.011815	4.80796355943745
0610009B22Rik	Liver	46	SV129	RF	RNASeq	20.852065	4.44969771440687
0610009L18Rik	Liver	2	BmalKO	RF	RNASeq	1.5801	1.3674269829773
0610009L18Rik	Liver	2	SV129	RF	RNASeq	0.743317	0.801834929042043
0610009L18Rik	Liver	6	BmalKO	RF	RNASeq	1.64844	1.40514282497173
0610009L18Rik	Liver	6	SV129	RF	RNASeq	1.46633	1.30236584820434
0610009L18Rik	Liver	10	BmalKO	RF	RNASeq	1.19987	1.13741827106957
0610009L18Rik	Liver	10	SV129	RF	RNASeq	1.26067	1.17675041088191
0610009L18Rik	Liver	14	BmalKO	RF	RNASeq	0.784125	0.835216697412114
0610009L18Rik	Liver	14	SV129	RF	RNASeq	0.808697	0.854950742281563
0610009L18Rik	Liver	18	BmalKO	RF	RNASeq	2.62293	1.85715693120426
0610009L18Rik	Liver	18	SV129	RF	RNASeq	1.58042	1.36760590386655
0610009L18Rik	Liver	22	BmalKO	RF	RNASeq	1.67392	1.4189563026303
0610009L18Rik	Liver	22	SV129	RF	RNASeq	1.95116	1.56128214000037
0610009L18Rik	Liver	26	BmalKO	RF	RNASeq	2.16413	1.6618088749379
0610009L18Rik	Liver	26	SV129	RF	RNASeq	0.729454	0.790316641433046
0610009L18Rik	Liver	30	BmalKO	RF	RNASeq	1.26041	1.17658447676393
0610009L18Rik	Liver	30	SV129	RF	RNASeq	1.64056	1.40084392335179
0610009L18Rik	Liver	34	BmalKO	RF	RNASeq	0.998953	0.999244551390164
0610009L18Rik	Liver	34	SV129	RF	RNASeq	0.572976	0.653496658709654
0610009L18Rik	Liver	38	BmalKO	RF	RNASeq	0.643804	0.717038288627037
0610009L18Rik	Liver	38	SV129	RF	RNASeq	0.901506	0.927142491246489
0610009L18Rik	Liver	42	BmalKO	RF	RNASeq	1.6563	1.40941809249465
0610009L18Rik	Liver	42	SV129	RF	RNASeq	1.33846	1.22555875127334
0610009L18Rik	Liver	46	BmalKO	RF	RNASeq	1.16487	1.11428039401141
0610009L18Rik	Liver	46	SV129	RF	RNASeq	1.29775	1.2002218382884
0610009O20Rik	Liver	2	BmalKO	RF	RNASeq	14.1969	3.92570515469101
0610009O20Rik	Liver	2	SV129	RF	RNASeq	14.2682	3.93245808471422
0610009O20Rik	Liver	6	BmalKO	RF	RNASeq	13.5428	3.8622331603768
0610009O20Rik	Liver	6	SV129	RF	RNASeq	14.946	3.99512266910363
0610009O20Rik	Liver	10	BmalKO	RF	RNASeq	14.4107	3.9458604897441
0610009O20Rik	Liver	10	SV129	RF	RNASeq	13.9672	3.90373244828493
0610009O20Rik	Liver	14	BmalKO	RF	RNASeq	15.9023	4.07914767114748
0610009O20Rik	Liver	14	SV129	RF	RNASeq	15.5384	4.04774776327079
0610009O20Rik	Liver	18	BmalKO	RF	RNASeq	19.5755	4.36285558452604
0610009O20Rik	Liver	18	SV129	RF	RNASeq	15.5241	4.04649979107442
0610009O20Rik	Liver	22	BmalKO	RF	RNASeq	16.2175	4.10580377191708
0610009O20Rik	Liver	22	SV129	RF	RNASeq	14.8594	3.98726628626983
0610009O20Rik	Liver	26	BmalKO	RF	RNASeq	17.8623	4.23743369859291
0610009O20Rik	Liver	26	SV129	RF	RNASeq	15.1214	4.01090512940802
0610009O20Rik	Liver	30	BmalKO	RF	RNASeq	15.1073	4.00964277620269
0610009O20Rik	Liver	30	SV129	RF	RNASeq	17.4392	4.20470415949033
0610009O20Rik	Liver	34	BmalKO	RF	RNASeq	13.7566	3.88328844987757
0610009O20Rik	Liver	34	SV129	RF	RNASeq	14.9372	3.99432627999073
0610009O20Rik	Liver	38	BmalKO	RF	RNASeq	12.5558	3.76083835169822
0610009O20Rik	Liver	38	SV129	RF	RNASeq	11.7751	3.67526267911793
0610009O20Rik	Liver	42	BmalKO	RF	RNASeq	17.2493	4.1897692215706
0610009O20Rik	Liver	42	SV129	RF	RNASeq	11.321	3.62304744803812
0610009O20Rik	Liver	46	BmalKO	RF	RNASeq	14.5503	3.95887050831959
0610009O20Rik	Liver	46	SV129	RF	RNASeq	12.5765	3.76303969792693
0610010F05Rik	Liver	2	BmalKO	RF	RNASeq	7.961238	3.16369805517156
0610010F05Rik	Liver	2	SV129	RF	RNASeq	9.414328	3.38049784522649
0610010F05Rik	Liver	6	BmalKO	RF	RNASeq	6.482156	2.90345404582461
0610010F05Rik	Liver	6	SV129	RF	RNASeq	9.195603	3.34987519828341
0610010F05Rik	Liver	10	BmalKO	RF	RNASeq	9.58566	3.40403931690579
0610010F05Rik	Liver	10	SV129	RF	RNASeq	9.956456	3.45370931124669
0610010F05Rik	Liver	14	BmalKO	RF	RNASeq	10.697189	3.54808996631931
0610010F05Rik	Liver	14	SV129	RF	RNASeq	11.31327	3.62214204000029
0610010F05Rik	Liver	18	BmalKO	RF	RNASeq	10.937896	3.57747668543977
0610010F05Rik	Liver	18	SV129	RF	RNASeq	9.25891	3.35880554891888
0610010F05Rik	Liver	22	BmalKO	RF	RNASeq	9.582644	3.4036282146963
0610010F05Rik	Liver	22	SV129	RF	RNASeq	9.44212	3.38434273811604
0610010F05Rik	Liver	26	BmalKO	RF	RNASeq	8.881391	3.30471414378847
0610010F05Rik	Liver	26	SV129	RF	RNASeq	8.600914	3.26317175588581
0610010F05Rik	Liver	30	BmalKO	RF	RNASeq	7.069839	3.01253989082417
0610010F05Rik	Liver	30	SV129	RF	RNASeq	10.574574	3.53288719123273
0610010F05Rik	Liver	34	BmalKO	RF	RNASeq	10.230131	3.48930285182873
0610010F05Rik	Liver	34	SV129	RF	RNASeq	8.738859	3.2837527567566
0610010F05Rik	Liver	38	BmalKO	RF	RNASeq	7.982046	3.16704411065032
0610010F05Rik	Liver	38	SV129	RF	RNASeq	11.205022	3.60940299051952
0610010F05Rik	Liver	42	BmalKO	RF	RNASeq	9.478663	3.38938274627417
0610010F05Rik	Liver	42	SV129	RF	RNASeq	7.405644	3.07135835604847
0610010F05Rik	Liver	46	BmalKO	RF	RNASeq	8.00084	3.17005964669611
0610010F05Rik	Liver	46	SV129	RF	RNASeq	9.144252	3.34259058485376
0610010K14Rik	Liver	2	BmalKO	RF	RNASeq	8.7209625	3.281099166221
0610010K14Rik	Liver	2	SV129	RF	RNASeq	10.241866	3.49080961848091
0610010K14Rik	Liver	6	BmalKO	RF	RNASeq	12.529357	3.75802136990359
0610010K14Rik	Liver	6	SV129	RF	RNASeq	9.087655	3.33451893602495
0610010K14Rik	Liver	10	BmalKO	RF	RNASeq	9.395689812	3.37791358712238
0610010K14Rik	Liver	10	SV129	RF	RNASeq	8.487535	3.24603330271343
0610010K14Rik	Liver	14	BmalKO	RF	RNASeq	9.705805	3.42032137504268
0610010K14Rik	Liver	14	SV129	RF	RNASeq	7.796371	3.13690845328028
0610010K14Rik	Liver	18	BmalKO	RF	RNASeq	12.981125	3.80540854763362
0610010K14Rik	Liver	18	SV129	RF	RNASeq	11.118408	3.59912827873434
0610010K14Rik	Liver	22	BmalKO	RF	RNASeq	12.3618271307	3.74004539402908
0610010K14Rik	Liver	22	SV129	RF	RNASeq	9.520726	3.39516235849668
0610010K14Rik	Liver	26	BmalKO	RF	RNASeq	10.044458	3.46525071594375
0610010K14Rik	Liver	26	SV129	RF	RNASeq	9.261457	3.35916368523175
0610010K14Rik	Liver	30	BmalKO	RF	RNASeq	8.384836	3.23033153418199
0610010K14Rik	Liver	30	SV129	RF	RNASeq	13.123657	3.82004178495989
0610010K14Rik	Liver	34	BmalKO	RF	RNASeq	10.77129	3.55720052695638
0610010K14Rik	Liver	34	SV129	RF	RNASeq	9.2400547	3.35615151678855
0610010K14Rik	Liver	38	BmalKO	RF	RNASeq	9.212922	3.35232378694046
0610010K14Rik	Liver	38	SV129	RF	RNASeq	5.8115586422	2.76798495801441
0610010K14Rik	Liver	42	BmalKO	RF	RNASeq	11.564163	3.65124265978121
0610010K14Rik	Liver	42	SV129	RF	RNASeq	7.3980940941	3.07006195253718
0610010K14Rik	Liver	46	BmalKO	RF	RNASeq	10.0147926	3.46137042535344
0610010K14Rik	Liver	46	SV129	RF	RNASeq	10.280239	3.49572573004091
0610011F06Rik	Liver	2	BmalKO	RF	RNASeq	116.7484	6.8795636459801
0610011F06Rik	Liver	2	SV129	RF	RNASeq	135.049737	7.08799035746733
0610011F06Rik	Liver	6	BmalKO	RF	RNASeq	135.700352	7.09487314762726
0610011F06Rik	Liver	6	SV129	RF	RNASeq	152.852088	7.26540021308092
0610011F06Rik	Liver	10	BmalKO	RF	RNASeq	137.66438	7.11545342662767
0610011F06Rik	Liver	10	SV129	RF	RNASeq	136.859656	7.10705651026346
0610011F06Rik	Liver	14	BmalKO	RF	RNASeq	154.649935	7.28216116410705
0610011F06Rik	Liver	14	SV129	RF	RNASeq	143.379431	7.17372141324632
0610011F06Rik	Liver	18	BmalKO	RF	RNASeq	174.54669	7.45571098368291
0610011F06Rik	Liver	18	SV129	RF	RNASeq	136.446998	7.10273158685615
0610011F06Rik	Liver	22	BmalKO	RF	RNASeq	141.62419	7.15607488287027
0610011F06Rik	Liver	22	SV129	RF	RNASeq	140.52022	7.14486438565642
0610011F06Rik	Liver	26	BmalKO	RF	RNASeq	172.03543	7.43492365799469
0610011F06Rik	Liver	26	SV129	RF	RNASeq	126.21474	6.9911220309385
0610011F06Rik	Liver	30	BmalKO	RF	RNASeq	156.409841	7.29838192832079
0610011F06Rik	Liver	30	SV129	RF	RNASeq	153.218973	7.26883645547636
0610011F06Rik	Liver	34	BmalKO	RF	RNASeq	164.601487	7.37157181718862
0610011F06Rik	Liver	34	SV129	RF	RNASeq	141.186586	7.15164155610965
0610011F06Rik	Liver	38	BmalKO	RF	RNASeq	127.826112	7.00928123536065
0610011F06Rik	Liver	38	SV129	RF	RNASeq	125.880914	6.98733125857205
0610011F06Rik	Liver	42	BmalKO	RF	RNASeq	189.014788	7.5699678911944
0610011F06Rik	Liver	42	SV129	RF	RNASeq	110.002202	6.7944444860165
0610011F06Rik	Liver	46	BmalKO	RF	RNASeq	138.757314	7.12677997620931
0610011F06Rik	Liver	46	SV129	RF	RNASeq	133.364988	7.07001344828421
0610030E20Rik	Liver	2	BmalKO	RF	RNASeq	6.55908	2.91821065769971
0610030E20Rik	Liver	2	SV129	RF	RNASeq	9.6926	3.41854079462716
0610030E20Rik	Liver	6	BmalKO	RF	RNASeq	6.03134	2.81379965759538
0610030E20Rik	Liver	6	SV129	RF	RNASeq	6.15552	2.83905661309612
0610030E20Rik	Liver	10	BmalKO	RF	RNASeq	6.42198	2.8918041134122
0610030E20Rik	Liver	10	SV129	RF	RNASeq	5.36838	2.67092642378341
0610030E20Rik	Liver	14	BmalKO	RF	RNASeq	6.76036	2.95612358001135
0610030E20Rik	Liver	14	SV129	RF	RNASeq	4.86638	2.55247052598053
0610030E20Rik	Liver	18	BmalKO	RF	RNASeq	9.30052	3.36464526554681
0610030E20Rik	Liver	18	SV129	RF	RNASeq	6.0202	2.81151213236716
0610030E20Rik	Liver	22	BmalKO	RF	RNASeq	6.46054	2.89928005770934
0610030E20Rik	Liver	22	SV129	RF	RNASeq	6.90618	2.98298080136942
0610030E20Rik	Liver	26	BmalKO	RF	RNASeq	7.91102	3.15559057930254
0610030E20Rik	Liver	26	SV129	RF	RNASeq	6.9215	2.98577364213051
0610030E20Rik	Liver	30	BmalKO	RF	RNASeq	5.804	2.7663831410013
0610030E20Rik	Liver	30	SV129	RF	RNASeq	7.01362	3.00245409984688
0610030E20Rik	Liver	34	BmalKO	RF	RNASeq	6.17774	2.84352966521247
0610030E20Rik	Liver	34	SV129	RF	RNASeq	5.35174	2.66715185889339
0610030E20Rik	Liver	38	BmalKO	RF	RNASeq	5.75288	2.75550292076761
0610030E20Rik	Liver	38	SV129	RF	RNASeq	4.38468	2.42886061104049
0610030E20Rik	Liver	42	BmalKO	RF	RNASeq	9.03832	3.32744593683807
0610030E20Rik	Liver	42	SV129	RF	RNASeq	5.2425	2.64212391615349
0610030E20Rik	Liver	46	BmalKO	RF	RNASeq	6.74778	2.95378298886435
0610030E20Rik	Liver	46	SV129	RF	RNASeq	5.99326	2.80596514364606
0610037L13Rik	Liver	2	BmalKO	RF	RNASeq	25.149933	4.70873534496602
0610037L13Rik	Liver	2	SV129	RF	RNASeq	22.1972946454	4.53588465760022
0610037L13Rik	Liver	6	BmalKO	RF	RNASeq	23.811673	4.63294711135223
0610037L13Rik	Liver	6	SV129	RF	RNASeq	24.193488	4.65497896971624
0610037L13Rik	Liver	10	BmalKO	RF	RNASeq	25.506272	4.72826187013525
0610037L13Rik	Liver	10	SV129	RF	RNASeq	23.603034	4.62076433186866
0610037L13Rik	Liver	14	BmalKO	RF	RNASeq	29.708548	4.94056839350128
0610037L13Rik	Liver	14	SV129	RF	RNASeq	23.117985	4.59203747343789
0610037L13Rik	Liver	18	BmalKO	RF	RNASeq	35.117118	5.17461087106734
0610037L13Rik	Liver	18	SV129	RF	RNASeq	26.468169	4.77968883993309
0610037L13Rik	Liver	22	BmalKO	RF	RNASeq	27.4705428	4.8313980936719
0610037L13Rik	Liver	22	SV129	RF	RNASeq	25.946801	4.75204210792557
0610037L13Rik	Liver	26	BmalKO	RF	RNASeq	32.819298	5.07977480837772
0610037L13Rik	Liver	26	SV129	RF	RNASeq	22.9069337	4.57935719693667
0610037L13Rik	Liver	30	BmalKO	RF	RNASeq	27.000552	4.80738336347949
0610037L13Rik	Liver	30	SV129	RF	RNASeq	28.11216	4.86354998023194
0610037L13Rik	Liver	34	BmalKO	RF	RNASeq	27.46165	4.83094739616903
0610037L13Rik	Liver	34	SV129	RF	RNASeq	24.691957	4.6832448818432
0610037L13Rik	Liver	38	BmalKO	RF	RNASeq	18.8941275	4.31427072279434
0610037L13Rik	Liver	38	SV129	RF	RNASeq	23.109983	4.59155872858084
0610037L13Rik	Liver	42	BmalKO	RF	RNASeq	33.198514501035	5.09586175425189
0610037L13Rik	Liver	42	SV129	RF	RNASeq	19.371171	4.34845700829553
0610037L13Rik	Liver	46	BmalKO	RF	RNASeq	27.5693250020579	4.8363950454883
0610037L13Rik	Liver	46	SV129	RF	RNASeq	22.252837	4.53933484018927
0610040J01Rik	Liver	2	BmalKO	RF	RNASeq	12.784	3.78492270156286
0610040J01Rik	Liver	2	SV129	RF	RNASeq	12.437	3.74813916691477
0610040J01Rik	Liver	6	BmalKO	RF	RNASeq	12.9557	3.80278258483781
0610040J01Rik	Liver	6	SV129	RF	RNASeq	18.0037	4.24820843196826
0610040J01Rik	Liver	10	BmalKO	RF	RNASeq	12.2666	3.72972677519309
0610040J01Rik	Liver	10	SV129	RF	RNASeq	19.8201	4.37990509287904
0610040J01Rik	Liver	14	BmalKO	RF	RNASeq	15.7497	4.06606335091221
0610040J01Rik	Liver	14	SV129	RF	RNASeq	19.8453	4.38165023006546
0610040J01Rik	Liver	18	BmalKO	RF	RNASeq	18.485	4.28429202639431
0610040J01Rik	Liver	18	SV129	RF	RNASeq	20.1046	4.39948558073425
0610040J01Rik	Liver	22	BmalKO	RF	RNASeq	17.0138	4.17103064386487
0610040J01Rik	Liver	22	SV129	RF	RNASeq	15.1556	4.01396242648416
0610040J01Rik	Liver	26	BmalKO	RF	RNASeq	17.6372	4.22011322475379
0610040J01Rik	Liver	26	SV129	RF	RNASeq	11.6611	3.6623308468578
0610040J01Rik	Liver	30	BmalKO	RF	RNASeq	14.2371	3.92951644301154
0610040J01Rik	Liver	30	SV129	RF	RNASeq	17.2375	4.18883607303053
0610040J01Rik	Liver	34	BmalKO	RF	RNASeq	13.5232	3.86028746251074
0610040J01Rik	Liver	34	SV129	RF	RNASeq	14.3947	3.94436184841953
0610040J01Rik	Liver	38	BmalKO	RF	RNASeq	12.6093	3.76652095801875
0610040J01Rik	Liver	38	SV129	RF	RNASeq	16.7213	4.14741253595636
0610040J01Rik	Liver	42	BmalKO	RF	RNASeq	19.8474	4.38179556292174
0610040J01Rik	Liver	42	SV129	RF	RNASeq	14.5701	3.96070630513866
0610040J01Rik	Liver	46	BmalKO	RF	RNASeq	13.723	3.87999976384624
0610040J01Rik	Liver	46	SV129	RF	RNASeq	13.7409	3.8817527052022
1110001J03Rik	Liver	2	BmalKO	RF	RNASeq	53.17523	5.7595614681561
1110001J03Rik	Liver	2	SV129	RF	RNASeq	50.7543	5.69360682862892
1110001J03Rik	Liver	6	BmalKO	RF	RNASeq	61.834763	5.97349103826971
1110001J03Rik	Liver	6	SV129	RF	RNASeq	59.215218	5.91205623566966
1110001J03Rik	Liver	10	BmalKO	RF	RNASeq	45.098059	5.52663410085591
1110001J03Rik	Liver	10	SV129	RF	RNASeq	64.245407	6.02780444053082
1110001J03Rik	Liver	14	BmalKO	RF	RNASeq	58.958472	5.90589171256087
1110001J03Rik	Liver	14	SV129	RF	RNASeq	58.5098	5.89505536410103
1110001J03Rik	Liver	18	BmalKO	RF	RNASeq	66.871976	6.08474411072162
1110001J03Rik	Liver	18	SV129	RF	RNASeq	53.8794	5.7781928034069
1110001J03Rik	Liver	22	BmalKO	RF	RNASeq	68.574798	6.12049290980147
1110001J03Rik	Liver	22	SV129	RF	RNASeq	52.458385	5.74034434871068
1110001J03Rik	Liver	26	BmalKO	RF	RNASeq	74.522754	6.23883946962021
1110001J03Rik	Liver	26	SV129	RF	RNASeq	43.751465	5.48386300661933
1110001J03Rik	Liver	30	BmalKO	RF	RNASeq	54.013011	5.78170096234776
1110001J03Rik	Liver	30	SV129	RF	RNASeq	52.087247	5.73029342296741
1110001J03Rik	Liver	34	BmalKO	RF	RNASeq	57.331324	5.86619891559409
1110001J03Rik	Liver	34	SV129	RF	RNASeq	57.3332	5.86624531351874
1110001J03Rik	Liver	38	BmalKO	RF	RNASeq	46.986397	5.58455358901312
1110001J03Rik	Liver	38	SV129	RF	RNASeq	47.89694	5.61167227816389
1110001J03Rik	Liver	42	BmalKO	RF	RNASeq	75.5411	6.25816272953816
1110001J03Rik	Liver	42	SV129	RF	RNASeq	41.682089	5.41555888295661
1110001J03Rik	Liver	46	BmalKO	RF	RNASeq	56.869193	5.85472362040186
1110001J03Rik	Liver	46	SV129	RF	RNASeq	50.036288	5.67345149689887
1110002E22Rik	Liver	2	BmalKO	RF	RNASeq	0.1523613	0.204593116082838
1110002E22Rik	Liver	2	SV129	RF	RNASeq	0.0472372	0.0665882507746178
1110002E22Rik	Liver	6	BmalKO	RF	RNASeq	0.11480759	0.156794729960248
1110002E22Rik	Liver	6	SV129	RF	RNASeq	0.3721115	0.456397722007074
1110002E22Rik	Liver	10	BmalKO	RF	RNASeq	0.1256585	0.170769211891418
1110002E22Rik	Liver	10	SV129	RF	RNASeq	0.0253903	0.0361731552877843
1110002E22Rik	Liver	14	BmalKO	RF	RNASeq	0.028497	0.0405375857039408
1110002E22Rik	Liver	14	SV129	RF	RNASeq	0.0715921	0.0997558504840134
1110002E22Rik	Liver	18	BmalKO	RF	RNASeq	0.0256072	0.0364782951580528
1110002E22Rik	Liver	18	SV129	RF	RNASeq	0.2619732	0.335681272731206
1110002E22Rik	Liver	22	BmalKO	RF	RNASeq	0.00863592	0.0124055092330877
1110002E22Rik	Liver	22	SV129	RF	RNASeq	0.0382284	0.0541238572796443
1110002E22Rik	Liver	26	BmalKO	RF	RNASeq	0.0264238	0.0376265281356043
1110002E22Rik	Liver	26	SV129	RF	RNASeq	0.0267521	0.0380878980415731
1110002E22Rik	Liver	30	BmalKO	RF	RNASeq	0.0247234	0.0352345406570873
1110002E22Rik	Liver	30	SV129	RF	RNASeq	0.0271004	0.0385772133040455
1110002E22Rik	Liver	34	BmalKO	RF	RNASeq	0.0417035	0.0589447018483133
1110002E22Rik	Liver	34	SV129	RF	RNASeq	0.00395406	0.00569325442160191
1110002E22Rik	Liver	38	BmalKO	RF	RNASeq	0.012014	0.0172292481259643
1110002E22Rik	Liver	38	SV129	RF	RNASeq	0.0846673	0.117252592673973
1110002E22Rik	Liver	42	BmalKO	RF	RNASeq	0.2406256	0.311067799981996
1110002E22Rik	Liver	42	SV129	RF	RNASeq	0.0412304	0.0582893387226935
1110002E22Rik	Liver	46	BmalKO	RF	RNASeq	0.0253156	0.0360680506800471
1110002E22Rik	Liver	46	SV129	RF	RNASeq	0.1321078	0.179011339018468
1110002L01Rik	Liver	2	BmalKO	RF	RNASeq	2.546677	1.82646794834
1110002L01Rik	Liver	2	SV129	RF	RNASeq	3.936572	2.3035095690725
1110002L01Rik	Liver	6	BmalKO	RF	RNASeq	2.657741	1.87095292329756
1110002L01Rik	Liver	6	SV129	RF	RNASeq	3.574344	2.19356486343929
1110002L01Rik	Liver	10	BmalKO	RF	RNASeq	2.661287	1.87235086767358
1110002L01Rik	Liver	10	SV129	RF	RNASeq	4.58689	2.4820454154205
1110002L01Rik	Liver	14	BmalKO	RF	RNASeq	4.409282	2.43543711091284
1110002L01Rik	Liver	14	SV129	RF	RNASeq	2.98678	1.995223996189
1110002L01Rik	Liver	18	BmalKO	RF	RNASeq	3.97525	2.31476902107304
1110002L01Rik	Liver	18	SV129	RF	RNASeq	3.292622	2.10185913744088
1110002L01Rik	Liver	22	BmalKO	RF	RNASeq	2.77445	1.91626643514462
1110002L01Rik	Liver	22	SV129	RF	RNASeq	3.58941	2.19830869725892
1110002L01Rik	Liver	26	BmalKO	RF	RNASeq	2.725061	1.89726405072297
1110002L01Rik	Liver	26	SV129	RF	RNASeq	1.746091	1.45737943432457
1110002L01Rik	Liver	30	BmalKO	RF	RNASeq	2.515276	1.81363796616816
1110002L01Rik	Liver	30	SV129	RF	RNASeq	3.722084	2.23942370554486
1110002L01Rik	Liver	34	BmalKO	RF	RNASeq	3.62159	2.20838927815185
1110002L01Rik	Liver	34	SV129	RF	RNASeq	2.564038	1.83351271904819
1110002L01Rik	Liver	38	BmalKO	RF	RNASeq	4.4498	2.44620328598083
1110002L01Rik	Liver	38	SV129	RF	RNASeq	3.446834	2.15277854999035
1110002L01Rik	Liver	42	BmalKO	RF	RNASeq	3.928962	2.30128385854559
1110002L01Rik	Liver	42	SV129	RF	RNASeq	2.373857	1.75439882668924
1110002L01Rik	Liver	46	BmalKO	RF	RNASeq	2.832523	1.9382944499105
1110002L01Rik	Liver	46	SV129	RF	RNASeq	3.659398	2.22014356893149
1110004E09Rik	Liver	2	BmalKO	RF	RNASeq	8.948899	3.31453687790476
1110004E09Rik	Liver	2	SV129	RF	RNASeq	7.086403	3.01549810462538
1110004E09Rik	Liver	6	BmalKO	RF	RNASeq	10.420737	3.51358384820959
1110004E09Rik	Liver	6	SV129	RF	RNASeq	10.136032	3.47716335685609
1110004E09Rik	Liver	10	BmalKO	RF	RNASeq	12.378731	3.74186937478073
1110004E09Rik	Liver	10	SV129	RF	RNASeq	10.278251	3.49547145080957
1110004E09Rik	Liver	14	BmalKO	RF	RNASeq	14.670224	3.96995389763209
1110004E09Rik	Liver	14	SV129	RF	RNASeq	11.943018	3.69410215317325
1110004E09Rik	Liver	18	BmalKO	RF	RNASeq	17.648264	4.22096942857632
1110004E09Rik	Liver	18	SV129	RF	RNASeq	13.760118	3.88363234998041
1110004E09Rik	Liver	22	BmalKO	RF	RNASeq	12.734058	3.7796860562415
1110004E09Rik	Liver	22	SV129	RF	RNASeq	10.221956	3.4882522561776
1110004E09Rik	Liver	26	BmalKO	RF	RNASeq	14.390581	3.94397578984116
1110004E09Rik	Liver	26	SV129	RF	RNASeq	8.914763	3.30957828704704
1110004E09Rik	Liver	30	BmalKO	RF	RNASeq	12.952219	3.8024226854513
1110004E09Rik	Liver	30	SV129	RF	RNASeq	10.659337	3.54341384791916
1110004E09Rik	Liver	34	BmalKO	RF	RNASeq	12.729869	3.77924595533582
1110004E09Rik	Liver	34	SV129	RF	RNASeq	10.723575	3.55134066876901
1110004E09Rik	Liver	38	BmalKO	RF	RNASeq	12.294336	3.73273981691712
1110004E09Rik	Liver	38	SV129	RF	RNASeq	11.36076	3.62769554480626
1110004E09Rik	Liver	42	BmalKO	RF	RNASeq	14.657733	3.96880344248363
1110004E09Rik	Liver	42	SV129	RF	RNASeq	10.178379	3.48263909002586
1110004E09Rik	Liver	46	BmalKO	RF	RNASeq	12.793914	3.78595997213028
1110004E09Rik	Liver	46	SV129	RF	RNASeq	9.303937	3.36512377259991
1110004F10Rik	Liver	2	BmalKO	RF	RNASeq	25.245368	4.71399092135786
1110004F10Rik	Liver	2	SV129	RF	RNASeq	28.875287	4.90088066744478
1110004F10Rik	Liver	6	BmalKO	RF	RNASeq	29.158627	4.9144988449336
1110004F10Rik	Liver	6	SV129	RF	RNASeq	30.020112	4.95513199020891
1110004F10Rik	Liver	10	BmalKO	RF	RNASeq	32.711698	5.07517739009691
1110004F10Rik	Liver	10	SV129	RF	RNASeq	29.561191	4.93362886261679
1110004F10Rik	Liver	14	BmalKO	RF	RNASeq	34.657146	5.1561193290779
1110004F10Rik	Liver	14	SV129	RF	RNASeq	27.590191	4.83744835297573
1110004F10Rik	Liver	18	BmalKO	RF	RNASeq	37.17498	5.25455549607692
1110004F10Rik	Liver	18	SV129	RF	RNASeq	29.209659	4.91693799422016
1110004F10Rik	Liver	22	BmalKO	RF	RNASeq	34.035235	5.13073466807613
1110004F10Rik	Liver	22	SV129	RF	RNASeq	29.48759	4.93015020678089
1110004F10Rik	Liver	26	BmalKO	RF	RNASeq	36.494105	5.22859188100776
1110004F10Rik	Liver	26	SV129	RF	RNASeq	27.266393	4.82101589128531
1110004F10Rik	Liver	30	BmalKO	RF	RNASeq	31.110487	5.00497264058502
1110004F10Rik	Liver	30	SV129	RF	RNASeq	34.516834	5.15043107927606
1110004F10Rik	Liver	34	BmalKO	RF	RNASeq	33.690027	5.11644905839292
1110004F10Rik	Liver	34	SV129	RF	RNASeq	27.463437	4.83103797472323
1110004F10Rik	Liver	38	BmalKO	RF	RNASeq	29.600614	4.93548869570948
1110004F10Rik	Liver	38	SV129	RF	RNASeq	26.985095	4.80658674009444
1110004F10Rik	Liver	42	BmalKO	RF	RNASeq	34.6403663	5.15544025937003
1110004F10Rik	Liver	42	SV129	RF	RNASeq	22.912939	4.57971954907545
1110004F10Rik	Liver	46	BmalKO	RF	RNASeq	29.017964	4.9077542228548
1110004F10Rik	Liver	46	SV129	RF	RNASeq	25.467267	4.72613732526619
1110008F13Rik	Liver	2	BmalKO	RF	RNASeq	102.3783889	6.69179081367271
1110008F13Rik	Liver	2	SV129	RF	RNASeq	90.510658	6.51586787487744
1110008F13Rik	Liver	6	BmalKO	RF	RNASeq	99.3905128	6.64947912656232
1110008F13Rik	Liver	6	SV129	RF	RNASeq	107.958731	6.76763799582666
1110008F13Rik	Liver	10	BmalKO	RF	RNASeq	88.956386	6.49115379685891
1110008F13Rik	Liver	10	SV129	RF	RNASeq	128.44241	7.01616656346089
1110008F13Rik	Liver	14	BmalKO	RF	RNASeq	104.411513	6.7198886358857
1110008F13Rik	Liver	14	SV129	RF	RNASeq	123.339148	6.95813678812346
1110008F13Rik	Liver	18	BmalKO	RF	RNASeq	125.88852	6.98741773973971
1110008F13Rik	Liver	18	SV129	RF	RNASeq	108.98259	6.78113135617407
1110008F13Rik	Liver	22	BmalKO	RF	RNASeq	124.64325	6.97318935639237
1110008F13Rik	Liver	22	SV129	RF	RNASeq	100.607755	6.66686670677729
1110008F13Rik	Liver	26	BmalKO	RF	RNASeq	125.4718022	6.98267195128776
1110008F13Rik	Liver	26	SV129	RF	RNASeq	80.66788	6.35169687244851
1110008F13Rik	Liver	30	BmalKO	RF	RNASeq	95.779543	6.59663022160786
1110008F13Rik	Liver	30	SV129	RF	RNASeq	107.270801	6.75850041210914
1110008F13Rik	Liver	34	BmalKO	RF	RNASeq	108.677734	6.77712685946973
1110008F13Rik	Liver	34	SV129	RF	RNASeq	111.00394	6.80740567311548
1110008F13Rik	Liver	38	BmalKO	RF	RNASeq	110.541161	6.80143238254356
1110008F13Rik	Liver	38	SV129	RF	RNASeq	127.750117	7.00842993310159
1110008F13Rik	Liver	42	BmalKO	RF	RNASeq	140.80264	7.14774058186875
1110008F13Rik	Liver	42	SV129	RF	RNASeq	85.05532	6.42719247832508
1110008F13Rik	Liver	46	BmalKO	RF	RNASeq	108.5584669	6.77555717280321
1110008F13Rik	Liver	46	SV129	RF	RNASeq	87.534031	6.46816020452163
1110008L16Rik	Liver	2	BmalKO	RF	RNASeq	6.8064729	2.96467086090904
1110008L16Rik	Liver	2	SV129	RF	RNASeq	7.95316	3.16239696860084
1110008L16Rik	Liver	6	BmalKO	RF	RNASeq	5.361137	2.6692846582225
1110008L16Rik	Liver	6	SV129	RF	RNASeq	6.152315	2.83841027664013
1110008L16Rik	Liver	10	BmalKO	RF	RNASeq	7.7581613	3.1306280203052
1110008L16Rik	Liver	10	SV129	RF	RNASeq	5.343801	2.66534751555386
1110008L16Rik	Liver	14	BmalKO	RF	RNASeq	10.0658115	3.46803734847517
1110008L16Rik	Liver	14	SV129	RF	RNASeq	7.1960766	3.03493346774639
1110008L16Rik	Liver	18	BmalKO	RF	RNASeq	10.00008	3.45944211092671
1110008L16Rik	Liver	18	SV129	RF	RNASeq	6.82338356305	2.96779269882199
1110008L16Rik	Liver	22	BmalKO	RF	RNASeq	6.6151153	2.92886588063626
1110008L16Rik	Liver	22	SV129	RF	RNASeq	6.8494299	2.97258787562079
1110008L16Rik	Liver	26	BmalKO	RF	RNASeq	7.98084323278	3.1668509094026
1110008L16Rik	Liver	26	SV129	RF	RNASeq	5.806325	2.76687604120797
1110008L16Rik	Liver	30	BmalKO	RF	RNASeq	6.953254	2.99154524645617
1110008L16Rik	Liver	30	SV129	RF	RNASeq	7.9506298	3.16198919940141
1110008L16Rik	Liver	34	BmalKO	RF	RNASeq	8.1051761	3.18668692012796
1110008L16Rik	Liver	34	SV129	RF	RNASeq	6.3732619	2.88230300274765
1110008L16Rik	Liver	38	BmalKO	RF	RNASeq	7.333981	3.05900581095515
1110008L16Rik	Liver	38	SV129	RF	RNASeq	5.8202689	2.76982862092816
1110008L16Rik	Liver	42	BmalKO	RF	RNASeq	8.8715062	3.30327022870238
1110008L16Rik	Liver	42	SV129	RF	RNASeq	5.4101767	2.68036412606401
1110008L16Rik	Liver	46	BmalKO	RF	RNASeq	6.5719797	2.92067054327239
1110008L16Rik	Liver	46	SV129	RF	RNASeq	5.894312	2.78540658890935
1110008P14Rik	Liver	2	BmalKO	RF	RNASeq	16.018652	4.08904486458266
1110008P14Rik	Liver	2	SV129	RF	RNASeq	16.341441	4.11615188025084
1110008P14Rik	Liver	6	BmalKO	RF	RNASeq	19.766726	4.37620187939543
1110008P14Rik	Liver	6	SV129	RF	RNASeq	17.232938	4.18847514647347
1110008P14Rik	Liver	10	BmalKO	RF	RNASeq	12.614655	3.767088519348
1110008P14Rik	Liver	10	SV129	RF	RNASeq	13.808749	3.88837786598498
1110008P14Rik	Liver	14	BmalKO	RF	RNASeq	19.731772	4.37377152760849
1110008P14Rik	Liver	14	SV129	RF	RNASeq	18.063117	4.2527121277124
1110008P14Rik	Liver	18	BmalKO	RF	RNASeq	21.400001	4.48542689157627
1110008P14Rik	Liver	18	SV129	RF	RNASeq	20.138338	4.40179004429399
1110008P14Rik	Liver	22	BmalKO	RF	RNASeq	22.636555	4.56294787462488
1110008P14Rik	Liver	22	SV129	RF	RNASeq	17.320559	4.1953916187493
1110008P14Rik	Liver	26	BmalKO	RF	RNASeq	23.079147	4.58971238064499
1110008P14Rik	Liver	26	SV129	RF	RNASeq	14.005754	3.9074439073078
1110008P14Rik	Liver	30	BmalKO	RF	RNASeq	16.51506	4.13052402516574
1110008P14Rik	Liver	30	SV129	RF	RNASeq	16.792561	4.15320227699793
1110008P14Rik	Liver	34	BmalKO	RF	RNASeq	19.254578	4.34017612196802
1110008P14Rik	Liver	34	SV129	RF	RNASeq	15.041976	4.00377995424999
1110008P14Rik	Liver	38	BmalKO	RF	RNASeq	18.165437	4.26043498895823
1110008P14Rik	Liver	38	SV129	RF	RNASeq	15.468241	4.0416145615424
1110008P14Rik	Liver	42	BmalKO	RF	RNASeq	25.704184	4.7389938953451
1110008P14Rik	Liver	42	SV129	RF	RNASeq	12.797003	3.78628301213652
1110008P14Rik	Liver	46	BmalKO	RF	RNASeq	22.315594	4.54322327987025
1110008P14Rik	Liver	46	SV129	RF	RNASeq	17.446864	4.20530367127085
1110012L19Rik	Liver	2	BmalKO	RF	RNASeq	8.90038	3.30748390030279
1110012L19Rik	Liver	2	SV129	RF	RNASeq	9.44517	3.38476406801628
1110012L19Rik	Liver	6	BmalKO	RF	RNASeq	7.13473	3.02409446217004
1110012L19Rik	Liver	6	SV129	RF	RNASeq	9.55943	3.40046005473829
1110012L19Rik	Liver	10	BmalKO	RF	RNASeq	8.03711	3.17586148334105
1110012L19Rik	Liver	10	SV129	RF	RNASeq	11.2754	3.61769813112705
1110012L19Rik	Liver	14	BmalKO	RF	RNASeq	7.91658	3.15649046315537
1110012L19Rik	Liver	14	SV129	RF	RNASeq	8.06045	3.17958270553046
1110012L19Rik	Liver	18	BmalKO	RF	RNASeq	11.3011	3.62071542619069
1110012L19Rik	Liver	18	SV129	RF	RNASeq	9.42997	3.38266310308891
1110012L19Rik	Liver	22	BmalKO	RF	RNASeq	9.64113	3.41157945614318
1110012L19Rik	Liver	22	SV129	RF	RNASeq	9.94489	3.45218554988571
1110012L19Rik	Liver	26	BmalKO	RF	RNASeq	12.9386	3.80101375835429
1110012L19Rik	Liver	26	SV129	RF	RNASeq	8.33611	3.22282155928001
1110012L19Rik	Liver	30	BmalKO	RF	RNASeq	7.56836	3.09901909625342
1110012L19Rik	Liver	30	SV129	RF	RNASeq	11.6479	3.66082596114391
1110012L19Rik	Liver	34	BmalKO	RF	RNASeq	7.90226	3.1541716368532
1110012L19Rik	Liver	34	SV129	RF	RNASeq	9.97981	3.45678118434619
1110012L19Rik	Liver	38	BmalKO	RF	RNASeq	6.739	2.95214715961952
1110012L19Rik	Liver	38	SV129	RF	RNASeq	9.00485	3.32262763235807
1110012L19Rik	Liver	42	BmalKO	RF	RNASeq	11.2579	3.61563993532806
1110012L19Rik	Liver	42	SV129	RF	RNASeq	6.15171	2.83828823679467
1110012L19Rik	Liver	46	BmalKO	RF	RNASeq	9.95758	3.45385730673482
1110012L19Rik	Liver	46	SV129	RF	RNASeq	8.02076	3.17324898581345
1110017D15Rik	Liver	2	BmalKO	RF	RNASeq	0	0
1110017D15Rik	Liver	2	SV129	RF	RNASeq	0.0796603	0.110577459984797
1110017D15Rik	Liver	6	BmalKO	RF	RNASeq	0.1042676	0.143089826473943
1110017D15Rik	Liver	6	SV129	RF	RNASeq	0.778627	0.830763991396497
1110017D15Rik	Liver	10	BmalKO	RF	RNASeq	0.127287	0.172854863127338
1110017D15Rik	Liver	10	SV129	RF	RNASeq	0.0554738	0.0778907671462679
1110017D15Rik	Liver	14	BmalKO	RF	RNASeq	0	0
1110017D15Rik	Liver	14	SV129	RF	RNASeq	0	0
1110017D15Rik	Liver	18	BmalKO	RF	RNASeq	0.0784466	0.108954742263324
1110017D15Rik	Liver	18	SV129	RF	RNASeq	0.0505229	0.0711076111840619
1110017D15Rik	Liver	22	BmalKO	RF	RNASeq	0.0563422	0.0790772686635626
1110017D15Rik	Liver	22	SV129	RF	RNASeq	0.0730061	0.101658277785706
1110017D15Rik	Liver	26	BmalKO	RF	RNASeq	0.5429081	0.625652133442861
1110017D15Rik	Liver	26	SV129	RF	RNASeq	0.0682145	0.0952013726942242
1110017D15Rik	Liver	30	BmalKO	RF	RNASeq	0	0
1110017D15Rik	Liver	30	SV129	RF	RNASeq	0.0586417	0.0822143881033059
1110017D15Rik	Liver	34	BmalKO	RF	RNASeq	0	0
1110017D15Rik	Liver	34	SV129	RF	RNASeq	0	0
1110017D15Rik	Liver	38	BmalKO	RF	RNASeq	0.111487	0.152491074640017
1110017D15Rik	Liver	38	SV129	RF	RNASeq	0.11245	0.153740494395351
1110017D15Rik	Liver	42	BmalKO	RF	RNASeq	0.10422	0.143027637051682
1110017D15Rik	Liver	42	SV129	RF	RNASeq	0	0
1110017D15Rik	Liver	46	BmalKO	RF	RNASeq	0.1009447	0.138742004742961
1110017D15Rik	Liver	46	SV129	RF	RNASeq	0.057167	0.0802032963431513
1110025L11Rik	Liver	2	BmalKO	RF	RNASeq	0	0
1110025L11Rik	Liver	2	SV129	RF	RNASeq	0	0
1110025L11Rik	Liver	6	BmalKO	RF	RNASeq	0	0
1110025L11Rik	Liver	6	SV129	RF	RNASeq	0	0
1110025L11Rik	Liver	10	BmalKO	RF	RNASeq	0	0
1110025L11Rik	Liver	10	SV129	RF	RNASeq	0	0
1110025L11Rik	Liver	14	BmalKO	RF	RNASeq	0	0
1110025L11Rik	Liver	14	SV129	RF	RNASeq	0	0
1110025L11Rik	Liver	18	BmalKO	RF	RNASeq	0	0
1110025L11Rik	Liver	18	SV129	RF	RNASeq	0	0
1110025L11Rik	Liver	22	BmalKO	RF	RNASeq	0	0
1110025L11Rik	Liver	22	SV129	RF	RNASeq	0	0
1110025L11Rik	Liver	26	BmalKO	RF	RNASeq	0	0
1110025L11Rik	Liver	26	SV129	RF	RNASeq	0	0
1110025L11Rik	Liver	30	BmalKO	RF	RNASeq	0	0
1110025L11Rik	Liver	30	SV129	RF	RNASeq	0	0
1110025L11Rik	Liver	34	BmalKO	RF	RNASeq	0	0
1110025L11Rik	Liver	34	SV129	RF	RNASeq	0	0
1110025L11Rik	Liver	38	BmalKO	RF	RNASeq	0	0
1110025L11Rik	Liver	38	SV129	RF	RNASeq	0	0
1110025L11Rik	Liver	42	BmalKO	RF	RNASeq	0	0
1110025L11Rik	Liver	42	SV129	RF	RNASeq	0	0
1110025L11Rik	Liver	46	BmalKO	RF	RNASeq	0	0
1110025L11Rik	Liver	46	SV129	RF	RNASeq	0	0
1110032A03Rik	Liver	2	BmalKO	RF	RNASeq	29.68002	4.93922751820707
1110032A03Rik	Liver	2	SV129	RF	RNASeq	37.401966	5.26310826692352
1110032A03Rik	Liver	6	BmalKO	RF	RNASeq	27.421553	4.82891348283135
1110032A03Rik	Liver	6	SV129	RF	RNASeq	33.959108	5.12759646907387
1110032A03Rik	Liver	10	BmalKO	RF	RNASeq	32.234155	5.05459476778982
1110032A03Rik	Liver	10	SV129	RF	RNASeq	33.029692	5.08872218853282
1110032A03Rik	Liver	14	BmalKO	RF	RNASeq	33.88312565	5.12445741131302
1110032A03Rik	Liver	14	SV129	RF	RNASeq	32.876014	5.08219222573401
1110032A03Rik	Liver	18	BmalKO	RF	RNASeq	33.854795	5.12328523726115
1110032A03Rik	Liver	18	SV129	RF	RNASeq	36.988989	5.24750941299468
1110032A03Rik	Liver	22	BmalKO	RF	RNASeq	33.211421	5.09640612378349
1110032A03Rik	Liver	22	SV129	RF	RNASeq	33.525944	5.1096089557284
1110032A03Rik	Liver	26	BmalKO	RF	RNASeq	34.67031	5.15665184877785
1110032A03Rik	Liver	26	SV129	RF	RNASeq	32.098404	5.0486897470619
1110032A03Rik	Liver	30	BmalKO	RF	RNASeq	31.30092302	5.01350348634991
1110032A03Rik	Liver	30	SV129	RF	RNASeq	37.855934	5.28006303582752
1110032A03Rik	Liver	34	BmalKO	RF	RNASeq	33.88307	5.12445510974051
1110032A03Rik	Liver	34	SV129	RF	RNASeq	32.011537	5.04489840614263
1110032A03Rik	Liver	38	BmalKO	RF	RNASeq	27.919491	4.85397025512113
1110032A03Rik	Liver	38	SV129	RF	RNASeq	28.9414053	4.90407003077139
1110032A03Rik	Liver	42	BmalKO	RF	RNASeq	41.35254	5.40437658948659
1110032A03Rik	Liver	42	SV129	RF	RNASeq	25.858977	4.74733245158373
1110032A03Rik	Liver	46	BmalKO	RF	RNASeq	32.730108	5.07596503259754
1110032A03Rik	Liver	46	SV129	RF	RNASeq	30.084913	4.95814263597458
1110032F04Rik	Liver	2	BmalKO	RF	RNASeq	0.0319865	0.0454240981735291
1110032F04Rik	Liver	2	SV129	RF	RNASeq	0	0
1110032F04Rik	Liver	6	BmalKO	RF	RNASeq	0	0
1110032F04Rik	Liver	6	SV129	RF	RNASeq	0	0
1110032F04Rik	Liver	10	BmalKO	RF	RNASeq	0	0
1110032F04Rik	Liver	10	SV129	RF	RNASeq	0	0
1110032F04Rik	Liver	14	BmalKO	RF	RNASeq	0	0
1110032F04Rik	Liver	14	SV129	RF	RNASeq	0.0156977	0.022471079663064
1110032F04Rik	Liver	18	BmalKO	RF	RNASeq	0	0
1110032F04Rik	Liver	18	SV129	RF	RNASeq	0	0
1110032F04Rik	Liver	22	BmalKO	RF	RNASeq	0	0
1110032F04Rik	Liver	22	SV129	RF	RNASeq	0	0
1110032F04Rik	Liver	26	BmalKO	RF	RNASeq	0	0
1110032F04Rik	Liver	26	SV129	RF	RNASeq	0	0
1110032F04Rik	Liver	30	BmalKO	RF	RNASeq	0	0
1110032F04Rik	Liver	30	SV129	RF	RNASeq	0	0
1110032F04Rik	Liver	34	BmalKO	RF	RNASeq	0.0299122	0.0425213529194784
1110032F04Rik	Liver	34	SV129	RF	RNASeq	0	0
1110032F04Rik	Liver	38	BmalKO	RF	RNASeq	0	0
1110032F04Rik	Liver	38	SV129	RF	RNASeq	0	0
1110032F04Rik	Liver	42	BmalKO	RF	RNASeq	0.0147767	0.0211622995831146
1110032F04Rik	Liver	42	SV129	RF	RNASeq	0	0
1110032F04Rik	Liver	46	BmalKO	RF	RNASeq	0.014252	0.0204161473923365
1110032F04Rik	Liver	46	SV129	RF	RNASeq	0.0147984	0.0211931498654112
1110034G24Rik	Liver	2	BmalKO	RF	RNASeq	6.082469	2.82425238193424
1110034G24Rik	Liver	2	SV129	RF	RNASeq	5.58291	2.71872547370334
1110034G24Rik	Liver	6	BmalKO	RF	RNASeq	7.623838	3.10833007711734
1110034G24Rik	Liver	6	SV129	RF	RNASeq	9.229366	3.3546448267741
1110034G24Rik	Liver	10	BmalKO	RF	RNASeq	7.756892	3.13041891870702
1110034G24Rik	Liver	10	SV129	RF	RNASeq	14.847001	3.98613793513821
1110034G24Rik	Liver	14	BmalKO	RF	RNASeq	6.49304	2.90555115301304
1110034G24Rik	Liver	14	SV129	RF	RNASeq	11.458346	3.63904064029658
1110034G24Rik	Liver	18	BmalKO	RF	RNASeq	7.876585	3.1500047496426
1110034G24Rik	Liver	18	SV129	RF	RNASeq	7.761783	3.13122448438232
1110034G24Rik	Liver	22	BmalKO	RF	RNASeq	5.7463161	2.75409991770653
1110034G24Rik	Liver	22	SV129	RF	RNASeq	6.5390889	2.91439018412078
1110034G24Rik	Liver	26	BmalKO	RF	RNASeq	6.549241	2.91633160330128
1110034G24Rik	Liver	26	SV129	RF	RNASeq	5.323674	2.66076299535186
1110034G24Rik	Liver	30	BmalKO	RF	RNASeq	7.567732	3.09891335306693
1110034G24Rik	Liver	30	SV129	RF	RNASeq	9.258631	3.35876631303614
1110034G24Rik	Liver	34	BmalKO	RF	RNASeq	7.475651	3.08332418339963
1110034G24Rik	Liver	34	SV129	RF	RNASeq	16.27322	4.11046514388099
1110034G24Rik	Liver	38	BmalKO	RF	RNASeq	5.337716	2.66396301242264
1110034G24Rik	Liver	38	SV129	RF	RNASeq	11.166774	3.60487478543979
1110034G24Rik	Liver	42	BmalKO	RF	RNASeq	5.355889	2.66809392950898
1110034G24Rik	Liver	42	SV129	RF	RNASeq	4.494031	2.45786505082514
1110034G24Rik	Liver	46	BmalKO	RF	RNASeq	6.501526	2.90718410610072
1110034G24Rik	Liver	46	SV129	RF	RNASeq	5.313897	2.65853072583917
1110037F02Rik	Liver	2	BmalKO	RF	RNASeq	7.296262	3.05246145588356
1110037F02Rik	Liver	2	SV129	RF	RNASeq	7.98305	3.16720536398541
1110037F02Rik	Liver	6	BmalKO	RF	RNASeq	6.3045303	2.86879150702644
1110037F02Rik	Liver	6	SV129	RF	RNASeq	6.741185	2.95255442719226
1110037F02Rik	Liver	10	BmalKO	RF	RNASeq	7.061687	3.0110817707462
1110037F02Rik	Liver	10	SV129	RF	RNASeq	6.252568	2.85849191717996
1110037F02Rik	Liver	14	BmalKO	RF	RNASeq	8.640036	3.26903853410301
1110037F02Rik	Liver	14	SV129	RF	RNASeq	7.086334	3.01548579428387
1110037F02Rik	Liver	18	BmalKO	RF	RNASeq	9.566138	3.40137625246225
1110037F02Rik	Liver	18	SV129	RF	RNASeq	7.147259	3.02631477195344
1110037F02Rik	Liver	22	BmalKO	RF	RNASeq	7.289528	3.05128995800023
1110037F02Rik	Liver	22	SV129	RF	RNASeq	7.31591	3.0558741445291
1110037F02Rik	Liver	26	BmalKO	RF	RNASeq	7.73416	3.12666895991279
1110037F02Rik	Liver	26	SV129	RF	RNASeq	6.55782	2.91797015921712
1110037F02Rik	Liver	30	BmalKO	RF	RNASeq	6.97143	2.9948385534317
1110037F02Rik	Liver	30	SV129	RF	RNASeq	7.691362	3.11958227562156
1110037F02Rik	Liver	34	BmalKO	RF	RNASeq	7.89094	3.15233595692309
1110037F02Rik	Liver	34	SV129	RF	RNASeq	6.9612238	2.99299021902047
1110037F02Rik	Liver	38	BmalKO	RF	RNASeq	6.75301	2.95475652574217
1110037F02Rik	Liver	38	SV129	RF	RNASeq	6.51536	2.90984221362602
1110037F02Rik	Liver	42	BmalKO	RF	RNASeq	8.750272	3.28544246579328
1110037F02Rik	Liver	42	SV129	RF	RNASeq	5.3545331	2.66778612695168
1110037F02Rik	Liver	46	BmalKO	RF	RNASeq	7.205341	3.03656329093415
1110037F02Rik	Liver	46	SV129	RF	RNASeq	6.476019	2.90227023563884
1110038F14Rik	Liver	2	BmalKO	RF	RNASeq	5.47435	2.69473535900022
1110038F14Rik	Liver	2	SV129	RF	RNASeq	5.41396	2.68121535658879
1110038F14Rik	Liver	6	BmalKO	RF	RNASeq	5.04177	2.59497126414278
1110038F14Rik	Liver	6	SV129	RF	RNASeq	5.45533	2.69049084877713
1110038F14Rik	Liver	10	BmalKO	RF	RNASeq	5.68468	2.74085849921721
1110038F14Rik	Liver	10	SV129	RF	RNASeq	5.13669	2.61746070637607
1110038F14Rik	Liver	14	BmalKO	RF	RNASeq	5.813	2.76829020676596
1110038F14Rik	Liver	14	SV129	RF	RNASeq	5.92629	2.79208279365744
1110038F14Rik	Liver	18	BmalKO	RF	RNASeq	6.86048	2.97461741330775
1110038F14Rik	Liver	18	SV129	RF	RNASeq	6.03769	2.81510196687067
1110038F14Rik	Liver	22	BmalKO	RF	RNASeq	5.2908	2.65324349606207
1110038F14Rik	Liver	22	SV129	RF	RNASeq	7.34788	3.06140986203953
1110038F14Rik	Liver	26	BmalKO	RF	RNASeq	7.17533	3.03127696666633
1110038F14Rik	Liver	26	SV129	RF	RNASeq	6.41526	2.89049727853756
1110038F14Rik	Liver	30	BmalKO	RF	RNASeq	6.79207	2.9620066379181
1110038F14Rik	Liver	30	SV129	RF	RNASeq	6.77431	2.95871463617541
1110038F14Rik	Liver	34	BmalKO	RF	RNASeq	6.69208	2.94337376722839
1110038F14Rik	Liver	34	SV129	RF	RNASeq	5.14787	2.6200866587928
1110038F14Rik	Liver	38	BmalKO	RF	RNASeq	5.22214	2.63741085630486
1110038F14Rik	Liver	38	SV129	RF	RNASeq	5.4543	2.69026063677334
1110038F14Rik	Liver	42	BmalKO	RF	RNASeq	7.53999	3.09423438050632
1110038F14Rik	Liver	42	SV129	RF	RNASeq	5.33374	2.66305764595634
1110038F14Rik	Liver	46	BmalKO	RF	RNASeq	6.68093	2.94128100172227
1110038F14Rik	Liver	46	SV129	RF	RNASeq	5.54842	2.71114685578965
1110051M20Rik	Liver	2	BmalKO	RF	RNASeq	4.238669	2.38920030966026
1110051M20Rik	Liver	2	SV129	RF	RNASeq	3.2885638	2.10049458349976
1110051M20Rik	Liver	6	BmalKO	RF	RNASeq	3.951544	2.30787845929569
1110051M20Rik	Liver	6	SV129	RF	RNASeq	2.397512	1.76447864659529
1110051M20Rik	Liver	10	BmalKO	RF	RNASeq	3.423654	2.14523854832008
1110051M20Rik	Liver	10	SV129	RF	RNASeq	2.8447389	1.94288562667462
1110051M20Rik	Liver	14	BmalKO	RF	RNASeq	3.87529505	2.28548953256296
1110051M20Rik	Liver	14	SV129	RF	RNASeq	3.9052007	2.29431216661191
1110051M20Rik	Liver	18	BmalKO	RF	RNASeq	4.052204	2.33691289404359
1110051M20Rik	Liver	18	SV129	RF	RNASeq	3.5449765	2.18427283492079
1110051M20Rik	Liver	22	BmalKO	RF	RNASeq	2.6051759	1.85006965166214
1110051M20Rik	Liver	22	SV129	RF	RNASeq	2.310642	1.7271110117168
1110051M20Rik	Liver	26	BmalKO	RF	RNASeq	4.791352	2.53390018690211
1110051M20Rik	Liver	26	SV129	RF	RNASeq	1.7633262	1.46640587678832
1110051M20Rik	Liver	30	BmalKO	RF	RNASeq	3.664041	2.22158047083616
1110051M20Rik	Liver	30	SV129	RF	RNASeq	3.071933	2.02571382335787
1110051M20Rik	Liver	34	BmalKO	RF	RNASeq	4.48329	2.45504177684427
1110051M20Rik	Liver	34	SV129	RF	RNASeq	2.648471	1.86729198649325
1110051M20Rik	Liver	38	BmalKO	RF	RNASeq	2.871377	1.95284680609235
1110051M20Rik	Liver	38	SV129	RF	RNASeq	2.463922	1.79240644407152
1110051M20Rik	Liver	42	BmalKO	RF	RNASeq	4.254953	2.39367786086297
1110051M20Rik	Liver	42	SV129	RF	RNASeq	1.877788	1.52496031597881
1110051M20Rik	Liver	46	BmalKO	RF	RNASeq	3.928388	2.30111584037551
1110051M20Rik	Liver	46	SV129	RF	RNASeq	2.6201652	1.85605553371254
1110059E24Rik	Liver	2	BmalKO	RF	RNASeq	14.011489	3.90799518086482
1110059E24Rik	Liver	2	SV129	RF	RNASeq	18.540155	4.28837000624916
1110059E24Rik	Liver	6	BmalKO	RF	RNASeq	13.713639	3.87908219518406
1110059E24Rik	Liver	6	SV129	RF	RNASeq	17.381572	4.20018824669521
1110059E24Rik	Liver	10	BmalKO	RF	RNASeq	15.0055327	4.00049878869426
1110059E24Rik	Liver	10	SV129	RF	RNASeq	19.839979	4.38128191873166
1110059E24Rik	Liver	14	BmalKO	RF	RNASeq	18.554791	4.28945021163452
1110059E24Rik	Liver	14	SV129	RF	RNASeq	27.2046165	4.81785941554545
1110059E24Rik	Liver	18	BmalKO	RF	RNASeq	25.875649	4.74822768857649
1110059E24Rik	Liver	18	SV129	RF	RNASeq	19.178104	4.33471871540177
1110059E24Rik	Liver	22	BmalKO	RF	RNASeq	12.88106	3.7950458355955
1110059E24Rik	Liver	22	SV129	RF	RNASeq	16.629479	4.13991793453566
1110059E24Rik	Liver	26	BmalKO	RF	RNASeq	16.733182	4.1483795281193
1110059E24Rik	Liver	26	SV129	RF	RNASeq	16.858815679151	4.1585645051075
1110059E24Rik	Liver	30	BmalKO	RF	RNASeq	15.4986821	4.04427888276872
1110059E24Rik	Liver	30	SV129	RF	RNASeq	18.4503721	4.28172585018571
1110059E24Rik	Liver	34	BmalKO	RF	RNASeq	20.568214	4.43083481102307
1110059E24Rik	Liver	34	SV129	RF	RNASeq	23.376869	4.60744093092545
1110059E24Rik	Liver	38	BmalKO	RF	RNASeq	26.427795	4.77756673929621
1110059E24Rik	Liver	38	SV129	RF	RNASeq	27.0740658	4.81116611081221
1110059E24Rik	Liver	42	BmalKO	RF	RNASeq	21.527409	4.49360948578836
1110059E24Rik	Liver	42	SV129	RF	RNASeq	14.199515	3.92595338446029
1110059E24Rik	Liver	46	BmalKO	RF	RNASeq	14.06011207	3.91266060076916
1110059E24Rik	Liver	46	SV129	RF	RNASeq	17.905826	4.24075897727632
1110059G10Rik	Liver	2	BmalKO	RF	RNASeq	8.25793	3.21068965433053
1110059G10Rik	Liver	2	SV129	RF	RNASeq	7.93132	3.15887341350106
1110059G10Rik	Liver	6	BmalKO	RF	RNASeq	9.43025	3.38270183274866
1110059G10Rik	Liver	6	SV129	RF	RNASeq	8.81106	3.29440901556061
1110059G10Rik	Liver	10	BmalKO	RF	RNASeq	9.12096	3.33927423487535
1110059G10Rik	Liver	10	SV129	RF	RNASeq	10.74963	3.55454342141638
1110059G10Rik	Liver	14	BmalKO	RF	RNASeq	10.72337	3.55131544139005
1110059G10Rik	Liver	14	SV129	RF	RNASeq	7.13558	3.02424520186533
1110059G10Rik	Liver	18	BmalKO	RF	RNASeq	9.43927	3.38394892516661
1110059G10Rik	Liver	18	SV129	RF	RNASeq	9.47668	3.38910970237557
1110059G10Rik	Liver	22	BmalKO	RF	RNASeq	4.76138	2.52641441595561
1110059G10Rik	Liver	22	SV129	RF	RNASeq	7.29893	3.05292533848308
1110059G10Rik	Liver	26	BmalKO	RF	RNASeq	7.27348	3.04849428498465
1110059G10Rik	Liver	26	SV129	RF	RNASeq	7.78837	3.13559561008074
1110059G10Rik	Liver	30	BmalKO	RF	RNASeq	8.7753	3.28914097882621
1110059G10Rik	Liver	30	SV129	RF	RNASeq	8.88174	3.3047650973109
1110059G10Rik	Liver	34	BmalKO	RF	RNASeq	9.41995	3.38127644976625
1110059G10Rik	Liver	34	SV129	RF	RNASeq	10.16782	3.48127568875386
1110059G10Rik	Liver	38	BmalKO	RF	RNASeq	10.55363	3.53027429373357
1110059G10Rik	Liver	38	SV129	RF	RNASeq	8.87903	3.30436939374415
1110059G10Rik	Liver	42	BmalKO	RF	RNASeq	8.8844	3.30515339455375
1110059G10Rik	Liver	42	SV129	RF	RNASeq	6.64072	2.93370859264409
1110059G10Rik	Liver	46	BmalKO	RF	RNASeq	6.9935	2.9988273338191
1110059G10Rik	Liver	46	SV129	RF	RNASeq	6.6119	2.92825660858359
1110065P20Rik	Liver	2	BmalKO	RF	RNASeq	14.73808	3.9761876418677
1110065P20Rik	Liver	2	SV129	RF	RNASeq	12.799483	3.78654231208587
1110065P20Rik	Liver	6	BmalKO	RF	RNASeq	13.863568	3.89370857133072
1110065P20Rik	Liver	6	SV129	RF	RNASeq	15.610276	4.05400414052499
1110065P20Rik	Liver	10	BmalKO	RF	RNASeq	13.532064	3.86116771947479
1110065P20Rik	Liver	10	SV129	RF	RNASeq	13.968742	3.90388107469228
1110065P20Rik	Liver	14	BmalKO	RF	RNASeq	20.6196	4.43426792585286
1110065P20Rik	Liver	14	SV129	RF	RNASeq	19.971497	4.39035794332193
1110065P20Rik	Liver	18	BmalKO	RF	RNASeq	24.025953	4.6453531034969
1110065P20Rik	Liver	18	SV129	RF	RNASeq	20.843541	4.44913484166929
1110065P20Rik	Liver	22	BmalKO	RF	RNASeq	18.067223	4.25302283597573
1110065P20Rik	Liver	22	SV129	RF	RNASeq	15.429862	4.03824845753982
1110065P20Rik	Liver	26	BmalKO	RF	RNASeq	17.69755	4.22477733642192
1110065P20Rik	Liver	26	SV129	RF	RNASeq	13.294785	3.83741701623683
1110065P20Rik	Liver	30	BmalKO	RF	RNASeq	12.274144	3.73054692489813
1110065P20Rik	Liver	30	SV129	RF	RNASeq	12.76282	3.78270420323984
1110065P20Rik	Liver	34	BmalKO	RF	RNASeq	15.560342	4.04966056220583
1110065P20Rik	Liver	34	SV129	RF	RNASeq	11.768479	3.67451477420768
1110065P20Rik	Liver	38	BmalKO	RF	RNASeq	17.350232	4.19772639790864
1110065P20Rik	Liver	38	SV129	RF	RNASeq	16.502661	4.12950237235404
1110065P20Rik	Liver	42	BmalKO	RF	RNASeq	21.253776	4.47597824688887
1110065P20Rik	Liver	42	SV129	RF	RNASeq	16.027271	4.08977532436917
1110065P20Rik	Liver	46	BmalKO	RF	RNASeq	17.174042	4.18380741290978
1110065P20Rik	Liver	46	SV129	RF	RNASeq	16.104833	4.09633211356506
1190002N15Rik	Liver	2	BmalKO	RF	RNASeq	10.0616	3.46748817350836
1190002N15Rik	Liver	2	SV129	RF	RNASeq	11.4891	3.64259761087889
1190002N15Rik	Liver	6	BmalKO	RF	RNASeq	12.1958	3.72200691209542
1190002N15Rik	Liver	6	SV129	RF	RNASeq	14.5453	3.95840655359503
1190002N15Rik	Liver	10	BmalKO	RF	RNASeq	13.2613	3.83403359266279
1190002N15Rik	Liver	10	SV129	RF	RNASeq	16.277	4.11078082275518
1190002N15Rik	Liver	14	BmalKO	RF	RNASeq	14.6924	3.97199411024686
1190002N15Rik	Liver	14	SV129	RF	RNASeq	16.9878	4.1689468432791
1190002N15Rik	Liver	18	BmalKO	RF	RNASeq	15.2035	4.01823356770456
1190002N15Rik	Liver	18	SV129	RF	RNASeq	21.8368	4.51328860252475
1190002N15Rik	Liver	22	BmalKO	RF	RNASeq	12.193	3.72170075598907
1190002N15Rik	Liver	22	SV129	RF	RNASeq	13.1928	3.82708733175737
1190002N15Rik	Liver	26	BmalKO	RF	RNASeq	14.0957	3.91606575224328
1190002N15Rik	Liver	26	SV129	RF	RNASeq	9.55437	3.39976856035579
1190002N15Rik	Liver	30	BmalKO	RF	RNASeq	10.0964	3.47201979447614
1190002N15Rik	Liver	30	SV129	RF	RNASeq	13.9877	3.9057071003756
1190002N15Rik	Liver	34	BmalKO	RF	RNASeq	14.0661	3.91323410513206
1190002N15Rik	Liver	34	SV129	RF	RNASeq	14.5545	3.9592601150175
1190002N15Rik	Liver	38	BmalKO	RF	RNASeq	16.0489	4.09160675403478
1190002N15Rik	Liver	38	SV129	RF	RNASeq	16.3776	4.11915694187363
1190002N15Rik	Liver	42	BmalKO	RF	RNASeq	17.6423	4.22050795884381
1190002N15Rik	Liver	42	SV129	RF	RNASeq	14.4939	3.9536284283286
1190002N15Rik	Liver	46	BmalKO	RF	RNASeq	11.1589	3.60394081081293
1190002N15Rik	Liver	46	SV129	RF	RNASeq	15.2938	4.02625119978384
1190003K10Rik	Liver	2	BmalKO	RF	RNASeq	0	0
1190003K10Rik	Liver	2	SV129	RF	RNASeq	0	0
1190003K10Rik	Liver	6	BmalKO	RF	RNASeq	0	0
1190003K10Rik	Liver	6	SV129	RF	RNASeq	0	0
1190003K10Rik	Liver	10	BmalKO	RF	RNASeq	0	0
1190003K10Rik	Liver	10	SV129	RF	RNASeq	0	0
1190003K10Rik	Liver	14	BmalKO	RF	RNASeq	0	0
1190003K10Rik	Liver	14	SV129	RF	RNASeq	0	0
1190003K10Rik	Liver	18	BmalKO	RF	RNASeq	0	0
1190003K10Rik	Liver	18	SV129	RF	RNASeq	0	0
1190003K10Rik	Liver	22	BmalKO	RF	RNASeq	0	0
1190003K10Rik	Liver	22	SV129	RF	RNASeq	0	0
1190003K10Rik	Liver	26	BmalKO	RF	RNASeq	0	0
1190003K10Rik	Liver	26	SV129	RF	RNASeq	0	0
1190003K10Rik	Liver	30	BmalKO	RF	RNASeq	0	0
1190003K10Rik	Liver	30	SV129	RF	RNASeq	0	0
1190003K10Rik	Liver	34	BmalKO	RF	RNASeq	0	0
1190003K10Rik	Liver	34	SV129	RF	RNASeq	0	0
1190003K10Rik	Liver	38	BmalKO	RF	RNASeq	0	0
1190003K10Rik	Liver	38	SV129	RF	RNASeq	0	0
1190003K10Rik	Liver	42	BmalKO	RF	RNASeq	0	0
1190003K10Rik	Liver	42	SV129	RF	RNASeq	0	0
1190003K10Rik	Liver	46	BmalKO	RF	RNASeq	0	0
1190003K10Rik	Liver	46	SV129	RF	RNASeq	0	0
1190005I06Rik	Liver	2	BmalKO	RF	RNASeq	5.884132	2.78327476064361
1190005I06Rik	Liver	2	SV129	RF	RNASeq	5.15243	2.62115633834335
1190005I06Rik	Liver	6	BmalKO	RF	RNASeq	10.842948	3.56595634271154
1190005I06Rik	Liver	6	SV129	RF	RNASeq	10.386088	3.5092002499726
1190005I06Rik	Liver	10	BmalKO	RF	RNASeq	7.637845	3.11067142863828
1190005I06Rik	Liver	10	SV129	RF	RNASeq	9.072989	3.33241993867129
1190005I06Rik	Liver	14	BmalKO	RF	RNASeq	5.47644	2.69520100359204
1190005I06Rik	Liver	14	SV129	RF	RNASeq	5.538101	2.70887166390139
1190005I06Rik	Liver	18	BmalKO	RF	RNASeq	6.12414	2.83271586783217
1190005I06Rik	Liver	18	SV129	RF	RNASeq	5.162076	2.62341647597463
1190005I06Rik	Liver	22	BmalKO	RF	RNASeq	5.83926	2.77384023562515
1190005I06Rik	Liver	22	SV129	RF	RNASeq	5.033094	2.59289806077937
1190005I06Rik	Liver	26	BmalKO	RF	RNASeq	7.649408	3.11260139232258
1190005I06Rik	Liver	26	SV129	RF	RNASeq	4.74371	2.52198290930656
1190005I06Rik	Liver	30	BmalKO	RF	RNASeq	9.645645	3.41219145755789
1190005I06Rik	Liver	30	SV129	RF	RNASeq	9.589059	3.40450248437319
1190005I06Rik	Liver	34	BmalKO	RF	RNASeq	9.265806	3.35977499720517
1190005I06Rik	Liver	34	SV129	RF	RNASeq	7.43397	3.07621188989684
1190005I06Rik	Liver	38	BmalKO	RF	RNASeq	5.860186	2.77824769267211
1190005I06Rik	Liver	38	SV129	RF	RNASeq	6.37869541486	2.88336576413318
1190005I06Rik	Liver	42	BmalKO	RF	RNASeq	4.306975	2.40788975254433
1190005I06Rik	Liver	42	SV129	RF	RNASeq	3.560039	2.18904616317642
1190005I06Rik	Liver	46	BmalKO	RF	RNASeq	5.845145	2.775081102267
1190005I06Rik	Liver	46	SV129	RF	RNASeq	5.234772	2.64033680296053
1190007I07Rik	Liver	2	BmalKO	RF	RNASeq	18.87831026737	4.31312322238652
1190007I07Rik	Liver	2	SV129	RF	RNASeq	18.26078	4.26759422378763
1190007I07Rik	Liver	6	BmalKO	RF	RNASeq	17.12283	4.17973635425434
1190007I07Rik	Liver	6	SV129	RF	RNASeq	18.2809683	4.26910560115075
1190007I07Rik	Liver	10	BmalKO	RF	RNASeq	15.395170274	4.03519897997788
1190007I07Rik	Liver	10	SV129	RF	RNASeq	17.783078	4.23136159299471
1190007I07Rik	Liver	14	BmalKO	RF	RNASeq	19.16679	4.3339095596201
1190007I07Rik	Liver	14	SV129	RF	RNASeq	16.378866	4.11926204185259
1190007I07Rik	Liver	18	BmalKO	RF	RNASeq	22.459425	4.55209574764787
1190007I07Rik	Liver	18	SV129	RF	RNASeq	19.316172	4.34455668809611
1190007I07Rik	Liver	22	BmalKO	RF	RNASeq	15.911346	4.07991958551905
1190007I07Rik	Liver	22	SV129	RF	RNASeq	17.893976	4.23985442561784
1190007I07Rik	Liver	26	BmalKO	RF	RNASeq	18.549484	4.2890586236238
1190007I07Rik	Liver	26	SV129	RF	RNASeq	15.041044	4.00369613472312
1190007I07Rik	Liver	30	BmalKO	RF	RNASeq	15.497976	4.04421713791169
1190007I07Rik	Liver	30	SV129	RF	RNASeq	21.241736148	4.47519750139977
1190007I07Rik	Liver	34	BmalKO	RF	RNASeq	16.045072	4.09128278845871
1190007I07Rik	Liver	34	SV129	RF	RNASeq	16.375855	4.11901206402776
1190007I07Rik	Liver	38	BmalKO	RF	RNASeq	15.922747	4.08089186911381
1190007I07Rik	Liver	38	SV129	RF	RNASeq	16.64002	4.14078029149053
1190007I07Rik	Liver	42	BmalKO	RF	RNASeq	19.244132	4.33943188133757
1190007I07Rik	Liver	42	SV129	RF	RNASeq	13.698947	3.87764090217408
1190007I07Rik	Liver	46	BmalKO	RF	RNASeq	16.274853	4.11060152896988
1190007I07Rik	Liver	46	SV129	RF	RNASeq	15.422222	4.03757743829422
1300017J02Rik	Liver	2	BmalKO	RF	RNASeq	279.247796	8.13055921682015
1300017J02Rik	Liver	2	SV129	RF	RNASeq	310.554872	8.28334246727957
1300017J02Rik	Liver	6	BmalKO	RF	RNASeq	263.362686	8.04637474891329
1300017J02Rik	Liver	6	SV129	RF	RNASeq	322.107911	8.33587226387149
1300017J02Rik	Liver	10	BmalKO	RF	RNASeq	319.186031	8.32276655744577
1300017J02Rik	Liver	10	SV129	RF	RNASeq	324.499484	8.34651144612652
1300017J02Rik	Liver	14	BmalKO	RF	RNASeq	333.363547	8.38527376019296
1300017J02Rik	Liver	14	SV129	RF	RNASeq	288.321928	8.17653186049466
1300017J02Rik	Liver	18	BmalKO	RF	RNASeq	346.45558	8.44068473995636
1300017J02Rik	Liver	18	SV129	RF	RNASeq	309.225979	8.27717569563649
1300017J02Rik	Liver	22	BmalKO	RF	RNASeq	285.191004	8.16083451352147
1300017J02Rik	Liver	22	SV129	RF	RNASeq	303.448107	8.25005253234374
1300017J02Rik	Liver	26	BmalKO	RF	RNASeq	324.781639	8.34776148587235
1300017J02Rik	Liver	26	SV129	RF	RNASeq	267.113434	8.06669969809042
1300017J02Rik	Liver	30	BmalKO	RF	RNASeq	314.153722	8.29991189099402
1300017J02Rik	Liver	30	SV129	RF	RNASeq	346.998849	8.44293872416845
1300017J02Rik	Liver	34	BmalKO	RF	RNASeq	343.237467	8.42726031944042
1300017J02Rik	Liver	34	SV129	RF	RNASeq	296.168148	8.21513567851436
1300017J02Rik	Liver	38	BmalKO	RF	RNASeq	272.662414	8.09625349199898
1300017J02Rik	Liver	38	SV129	RF	RNASeq	300.187312	8.23451718521539
1300017J02Rik	Liver	42	BmalKO	RF	RNASeq	348.42801	8.44885144848284
1300017J02Rik	Liver	42	SV129	RF	RNASeq	224.096316	7.81439863514066
1300017J02Rik	Liver	46	BmalKO	RF	RNASeq	253.121044	7.98937204103114
1300017J02Rik	Liver	46	SV129	RF	RNASeq	272.230264	8.09397348052045
1500002C15Rik	Liver	2	BmalKO	RF	RNASeq	0.47153	0.557316954721421
1500002C15Rik	Liver	2	SV129	RF	RNASeq	0.682453	0.750566203133354
1500002C15Rik	Liver	6	BmalKO	RF	RNASeq	0.222539	0.289880489070461
1500002C15Rik	Liver	6	SV129	RF	RNASeq	0.493674	0.578865308833977
1500002C15Rik	Liver	10	BmalKO	RF	RNASeq	0.657875	0.729335235013135
1500002C15Rik	Liver	10	SV129	RF	RNASeq	0.74773	0.805482325715058
1500002C15Rik	Liver	14	BmalKO	RF	RNASeq	0.41827	0.504132208586565
1500002C15Rik	Liver	14	SV129	RF	RNASeq	1.00474	1.00341514190041
1500002C15Rik	Liver	18	BmalKO	RF	RNASeq	0.681897	0.750089357115528
1500002C15Rik	Liver	18	SV129	RF	RNASeq	0.63308	0.707595466206578
1500002C15Rik	Liver	22	BmalKO	RF	RNASeq	0.250767	0.32281306108458
1500002C15Rik	Liver	22	SV129	RF	RNASeq	0.478571	0.564203522381823
1500002C15Rik	Liver	26	BmalKO	RF	RNASeq	0.526369	0.610103776141319
1500002C15Rik	Liver	26	SV129	RF	RNASeq	0.520303	0.604358884874988
1500002C15Rik	Liver	30	BmalKO	RF	RNASeq	0.62559	0.700963432348957
1500002C15Rik	Liver	30	SV129	RF	RNASeq	0.632984	0.707510655422732
1500002C15Rik	Liver	34	BmalKO	RF	RNASeq	0.576328	0.656567759881983
1500002C15Rik	Liver	34	SV129	RF	RNASeq	0.574693	0.655070590168709
1500002C15Rik	Liver	38	BmalKO	RF	RNASeq	0.462385	0.548323177548693
1500002C15Rik	Liver	38	SV129	RF	RNASeq	0.599454	0.677579501408773
1500002C15Rik	Liver	42	BmalKO	RF	RNASeq	0.83505	0.87581937302451
1500002C15Rik	Liver	42	SV129	RF	RNASeq	0.492711	0.577934875971147
1500002C15Rik	Liver	46	BmalKO	RF	RNASeq	0.474349	0.560078071903531
1500002C15Rik	Liver	46	SV129	RF	RNASeq	0.532777	0.616147818068976
1500009C09Rik	Liver	2	BmalKO	RF	RNASeq	0	0
1500009C09Rik	Liver	2	SV129	RF	RNASeq	0	0
1500009C09Rik	Liver	6	BmalKO	RF	RNASeq	0	0
1500009C09Rik	Liver	6	SV129	RF	RNASeq	0	0
1500009C09Rik	Liver	10	BmalKO	RF	RNASeq	0	0
1500009C09Rik	Liver	10	SV129	RF	RNASeq	0	0
1500009C09Rik	Liver	14	BmalKO	RF	RNASeq	0	0
1500009C09Rik	Liver	14	SV129	RF	RNASeq	0	0
1500009C09Rik	Liver	18	BmalKO	RF	RNASeq	0	0
1500009C09Rik	Liver	18	SV129	RF	RNASeq	0	0
1500009C09Rik	Liver	22	BmalKO	RF	RNASeq	0	0
1500009C09Rik	Liver	22	SV129	RF	RNASeq	0	0
1500009C09Rik	Liver	26	BmalKO	RF	RNASeq	0	0
1500009C09Rik	Liver	26	SV129	RF	RNASeq	0	0
1500009C09Rik	Liver	30	BmalKO	RF	RNASeq	0	0
1500009C09Rik	Liver	30	SV129	RF	RNASeq	0	0
1500009C09Rik	Liver	34	BmalKO	RF	RNASeq	0.0527096	0.0741075100374829
1500009C09Rik	Liver	34	SV129	RF	RNASeq	0	0
1500009C09Rik	Liver	38	BmalKO	RF	RNASeq	0	0
1500009C09Rik	Liver	38	SV129	RF	RNASeq	0	0
1500009C09Rik	Liver	42	BmalKO	RF	RNASeq	0	0
1500009C09Rik	Liver	42	SV129	RF	RNASeq	0	0
1500009C09Rik	Liver	46	BmalKO	RF	RNASeq	0	0
1500009C09Rik	Liver	46	SV129	RF	RNASeq	0	0
1500009L16Rik	Liver	2	BmalKO	RF	RNASeq	0.0372844	0.0528115028460698
1500009L16Rik	Liver	2	SV129	RF	RNASeq	0	0
1500009L16Rik	Liver	6	BmalKO	RF	RNASeq	0	0
1500009L16Rik	Liver	6	SV129	RF	RNASeq	0.0349047	0.0494979221520543
1500009L16Rik	Liver	10	BmalKO	RF	RNASeq	0	0
1500009L16Rik	Liver	10	SV129	RF	RNASeq	0.0333507	0.0473299611590062
1500009L16Rik	Liver	14	BmalKO	RF	RNASeq	0	0
1500009L16Rik	Liver	14	SV129	RF	RNASeq	0	0
1500009L16Rik	Liver	18	BmalKO	RF	RNASeq	0.0471311	0.0664420778746849
1500009L16Rik	Liver	18	SV129	RF	RNASeq	0	0
1500009L16Rik	Liver	22	BmalKO	RF	RNASeq	0.0396682	0.0561231797216859
1500009L16Rik	Liver	22	SV129	RF	RNASeq	0	0
1500009L16Rik	Liver	26	BmalKO	RF	RNASeq	0	0
1500009L16Rik	Liver	26	SV129	RF	RNASeq	0.0410042	0.0579758892972227
1500009L16Rik	Liver	30	BmalKO	RF	RNASeq	0	0
1500009L16Rik	Liver	30	SV129	RF	RNASeq	0.0354002	0.0501885019854015
1500009L16Rik	Liver	34	BmalKO	RF	RNASeq	0.104203	0.143005425894041
1500009L16Rik	Liver	34	SV129	RF	RNASeq	0	0
1500009L16Rik	Liver	38	BmalKO	RF	RNASeq	0.0365546	0.0517961116953553
1500009L16Rik	Liver	38	SV129	RF	RNASeq	0	0
1500009L16Rik	Liver	42	BmalKO	RF	RNASeq	0	0
1500009L16Rik	Liver	42	SV129	RF	RNASeq	0.031631	0.0449270311617311
1500009L16Rik	Liver	46	BmalKO	RF	RNASeq	0	0
1500009L16Rik	Liver	46	SV129	RF	RNASeq	0	0
1500011B03Rik	Liver	2	BmalKO	RF	RNASeq	2.099284	1.63193496099662
1500011B03Rik	Liver	2	SV129	RF	RNASeq	1.517063	1.33174132641153
1500011B03Rik	Liver	6	BmalKO	RF	RNASeq	0.981532	0.986616265750779
1500011B03Rik	Liver	6	SV129	RF	RNASeq	1.260124	1.17640192718804
1500011B03Rik	Liver	10	BmalKO	RF	RNASeq	1.7728	1.47134355961072
1500011B03Rik	Liver	10	SV129	RF	RNASeq	1.063643	1.04519341326267
1500011B03Rik	Liver	14	BmalKO	RF	RNASeq	1.147956	1.10296444060826
1500011B03Rik	Liver	14	SV129	RF	RNASeq	1.154941	1.10764837039436
1500011B03Rik	Liver	18	BmalKO	RF	RNASeq	1.56088	1.35663965142776
1500011B03Rik	Liver	18	SV129	RF	RNASeq	1.332303	1.22175522773265
1500011B03Rik	Liver	22	BmalKO	RF	RNASeq	2.18699	1.67219449229649
1500011B03Rik	Liver	22	SV129	RF	RNASeq	1.163872	1.1136151616292
1500011B03Rik	Liver	26	BmalKO	RF	RNASeq	1.491054	1.31675629604194
1500011B03Rik	Liver	26	SV129	RF	RNASeq	0.712039	0.775715566497082
1500011B03Rik	Liver	30	BmalKO	RF	RNASeq	2.071816	1.6190918020494
1500011B03Rik	Liver	30	SV129	RF	RNASeq	0.936362	0.953348687521756
1500011B03Rik	Liver	34	BmalKO	RF	RNASeq	1.999429	1.58468788162963
1500011B03Rik	Liver	34	SV129	RF	RNASeq	1.194504	1.13389489985119
1500011B03Rik	Liver	38	BmalKO	RF	RNASeq	0.76175	0.817009214071266
1500011B03Rik	Liver	38	SV129	RF	RNASeq	1.19825	1.13635546874861
1500011B03Rik	Liver	42	BmalKO	RF	RNASeq	2.412	1.7706176466562
1500011B03Rik	Liver	42	SV129	RF	RNASeq	0.747649	0.805415461264403
1500011B03Rik	Liver	46	BmalKO	RF	RNASeq	1.075951	1.05377239124334
1500011B03Rik	Liver	46	SV129	RF	RNASeq	1.017686	1.01270167420131
1500011K16Rik	Liver	2	BmalKO	RF	RNASeq	16.5975	4.13729858092114
1500011K16Rik	Liver	2	SV129	RF	RNASeq	12.99	3.80632405739003
1500011K16Rik	Liver	6	BmalKO	RF	RNASeq	14.408	3.94560770318137
1500011K16Rik	Liver	6	SV129	RF	RNASeq	14.7439	3.9767210571887
1500011K16Rik	Liver	10	BmalKO	RF	RNASeq	14.2399	3.92978153118465
1500011K16Rik	Liver	10	SV129	RF	RNASeq	11.7725	3.67496903062497
1500011K16Rik	Liver	14	BmalKO	RF	RNASeq	16.1488	4.10003572116184
1500011K16Rik	Liver	14	SV129	RF	RNASeq	12.5675	3.76208300356767
1500011K16Rik	Liver	18	BmalKO	RF	RNASeq	19.2951	4.34305954352847
1500011K16Rik	Liver	18	SV129	RF	RNASeq	14.0331	3.91007063531059
1500011K16Rik	Liver	22	BmalKO	RF	RNASeq	17.4294	4.20393719726591
1500011K16Rik	Liver	22	SV129	RF	RNASeq	15.212	4.01899017538475
1500011K16Rik	Liver	26	BmalKO	RF	RNASeq	19.1215	4.33066595280902
1500011K16Rik	Liver	26	SV129	RF	RNASeq	12.5679	3.76212553679117
1500011K16Rik	Liver	30	BmalKO	RF	RNASeq	13.41	3.84899843040002
1500011K16Rik	Liver	30	SV129	RF	RNASeq	15.0523	4.00470811876854
1500011K16Rik	Liver	34	BmalKO	RF	RNASeq	14.2313	3.92896717679879
1500011K16Rik	Liver	34	SV129	RF	RNASeq	12.7114	3.77730397963976
1500011K16Rik	Liver	38	BmalKO	RF	RNASeq	13.6575	3.87356715162175
1500011K16Rik	Liver	38	SV129	RF	RNASeq	10.9019	3.57311999630058
1500011K16Rik	Liver	42	BmalKO	RF	RNASeq	20.3745	4.41781876723877
1500011K16Rik	Liver	42	SV129	RF	RNASeq	8.68595	3.27589355559923
1500011K16Rik	Liver	46	BmalKO	RF	RNASeq	15.8336	4.07327183642452
1500011K16Rik	Liver	46	SV129	RF	RNASeq	10.644	3.54151483946068
1500015O10Rik	Liver	2	BmalKO	RF	RNASeq	0.051763	0.0728096502147349
1500015O10Rik	Liver	2	SV129	RF	RNASeq	0.0665109	0.0928987104469671
1500015O10Rik	Liver	6	BmalKO	RF	RNASeq	0.18741	0.247818168202088
1500015O10Rik	Liver	6	SV129	RF	RNASeq	0.0483229	0.0680831581705352
1500015O10Rik	Liver	10	BmalKO	RF	RNASeq	0.141154	0.190493498063263
1500015O10Rik	Liver	10	SV129	RF	RNASeq	0.138763	0.187467523777911
1500015O10Rik	Liver	14	BmalKO	RF	RNASeq	0	0
1500015O10Rik	Liver	14	SV129	RF	RNASeq	0.101108	0.138955979731488
1500015O10Rik	Liver	18	BmalKO	RF	RNASeq	0.130783	0.177322099211994
1500015O10Rik	Liver	18	SV129	RF	RNASeq	0.0986292	0.135704542258827
1500015O10Rik	Liver	22	BmalKO	RF	RNASeq	0.0549956	0.0772369819927285
1500015O10Rik	Liver	22	SV129	RF	RNASeq	0.0608841	0.0852670525877035
1500015O10Rik	Liver	26	BmalKO	RF	RNASeq	0.0562101	0.0788968423468746
1500015O10Rik	Liver	26	SV129	RF	RNASeq	0.0568739	0.0798032530713359
1500015O10Rik	Liver	30	BmalKO	RF	RNASeq	0.209871	0.274853231316734
1500015O10Rik	Liver	30	SV129	RF	RNASeq	0.342855	0.425303532557897
1500015O10Rik	Liver	34	BmalKO	RF	RNASeq	0.0961891	0.132496694374885
1500015O10Rik	Liver	34	SV129	RF	RNASeq	0	0
1500015O10Rik	Liver	38	BmalKO	RF	RNASeq	0.151617	0.203660991022209
1500015O10Rik	Liver	38	SV129	RF	RNASeq	0.187566	0.248007694687158
1500015O10Rik	Liver	42	BmalKO	RF	RNASeq	0.141916	0.191456529124052
1500015O10Rik	Liver	42	SV129	RF	RNASeq	0.043893	0.0619738419072655
1500015O10Rik	Liver	46	BmalKO	RF	RNASeq	0.18277	0.242169556247478
1500015O10Rik	Liver	46	SV129	RF	RNASeq	0.0476901	0.0672120400528404
1500035N22Rik	Liver	2	BmalKO	RF	RNASeq	0.544515	0.627153882179879
1500035N22Rik	Liver	2	SV129	RF	RNASeq	1.04891	1.03485661421477
1500035N22Rik	Liver	6	BmalKO	RF	RNASeq	0.1478	0.198871279517819
1500035N22Rik	Liver	6	SV129	RF	RNASeq	0.508063	0.592696699090045
1500035N22Rik	Liver	10	BmalKO	RF	RNASeq	0.939757	0.955875932385146
1500035N22Rik	Liver	10	SV129	RF	RNASeq	0.875653	0.90739295072973
1500035N22Rik	Liver	14	BmalKO	RF	RNASeq	0.565484	0.646608763514198
1500035N22Rik	Liver	14	SV129	RF	RNASeq	1.38216	1.25227031641545
1500035N22Rik	Liver	18	BmalKO	RF	RNASeq	1.44437	1.28946267990424
1500035N22Rik	Liver	18	SV129	RF	RNASeq	1.55593	1.3538483253163
1500035N22Rik	Liver	22	BmalKO	RF	RNASeq	0.57837	0.658435440201895
1500035N22Rik	Liver	22	SV129	RF	RNASeq	1.66481	1.41403267301087
1500035N22Rik	Liver	26	BmalKO	RF	RNASeq	0.118243	0.161233727359373
1500035N22Rik	Liver	26	SV129	RF	RNASeq	0.777628	0.829953446380035
1500035N22Rik	Liver	30	BmalKO	RF	RNASeq	1.15874	1.11018949472753
1500035N22Rik	Liver	30	SV129	RF	RNASeq	0.308943	0.388402274206147
1500035N22Rik	Liver	34	BmalKO	RF	RNASeq	0.55625	0.638073837180718
1500035N22Rik	Liver	34	SV129	RF	RNASeq	1.22944	1.15668137351715
1500035N22Rik	Liver	38	BmalKO	RF	RNASeq	0.584351	0.663891988108417
1500035N22Rik	Liver	38	SV129	RF	RNASeq	1.47944	1.3100143139782
1500035N22Rik	Liver	42	BmalKO	RF	RNASeq	0.745825	0.803908951701887
1500035N22Rik	Liver	42	SV129	RF	RNASeq	0.554023	0.636007856216915
1500035N22Rik	Liver	46	BmalKO	RF	RNASeq	0.432287	0.518320607120457
1500035N22Rik	Liver	46	SV129	RF	RNASeq	0.802416	0.849932025509214
1600002H07Rik	Liver	2	BmalKO	RF	RNASeq	21.841602	4.51359193282128
1600002H07Rik	Liver	2	SV129	RF	RNASeq	29.83284	4.94639587648984
1600002H07Rik	Liver	6	BmalKO	RF	RNASeq	32.45969	5.06435217392966
1600002H07Rik	Liver	6	SV129	RF	RNASeq	20.171811	4.40407277514321
1600002H07Rik	Liver	10	BmalKO	RF	RNASeq	55.95468	5.8317424888029
1600002H07Rik	Liver	10	SV129	RF	RNASeq	53.08138	5.75706006037127
1600002H07Rik	Liver	14	BmalKO	RF	RNASeq	82.55445	6.38464476125843
1600002H07Rik	Liver	14	SV129	RF	RNASeq	93.72076	6.5656087514859
1600002H07Rik	Liver	18	BmalKO	RF	RNASeq	68.36465	6.11612871067714
1600002H07Rik	Liver	18	SV129	RF	RNASeq	62.2754	5.98357281735279
1600002H07Rik	Liver	22	BmalKO	RF	RNASeq	48.04054	5.61590295994854
1600002H07Rik	Liver	22	SV129	RF	RNASeq	67.28797	6.09355954236342
1600002H07Rik	Liver	26	BmalKO	RF	RNASeq	36.095149	5.21315863021787
1600002H07Rik	Liver	26	SV129	RF	RNASeq	25.936519	4.75149151859327
1600002H07Rik	Liver	30	BmalKO	RF	RNASeq	52.33925	5.73712563427024
1600002H07Rik	Liver	30	SV129	RF	RNASeq	21.177636	4.47103368613806
1600002H07Rik	Liver	34	BmalKO	RF	RNASeq	59.60906	5.9214615625145
1600002H07Rik	Liver	34	SV129	RF	RNASeq	48.5856	5.63184930774002
1600002H07Rik	Liver	38	BmalKO	RF	RNASeq	73.199439	6.21333637398442
1600002H07Rik	Liver	38	SV129	RF	RNASeq	74.75985	6.24336156924606
1600002H07Rik	Liver	42	BmalKO	RF	RNASeq	66.53217	6.07750301102549
1600002H07Rik	Liver	42	SV129	RF	RNASeq	50.64181	5.69046766161035
1600002H07Rik	Liver	46	BmalKO	RF	RNASeq	29.19011	4.9160041083194
1600002H07Rik	Liver	46	SV129	RF	RNASeq	57.47641	5.86978283856182
1600002K03Rik	Liver	2	BmalKO	RF	RNASeq	1.99337	1.581770616348
1600002K03Rik	Liver	2	SV129	RF	RNASeq	3.40017	2.13755926316337
1600002K03Rik	Liver	6	BmalKO	RF	RNASeq	2.79746	1.9250347683862
1600002K03Rik	Liver	6	SV129	RF	RNASeq	2.67665	1.87839184521195
1600002K03Rik	Liver	10	BmalKO	RF	RNASeq	3.60339	2.2026966731139
1600002K03Rik	Liver	10	SV129	RF	RNASeq	5.66505	2.73661569819219
1600002K03Rik	Liver	14	BmalKO	RF	RNASeq	4.25305	2.39315531653313
1600002K03Rik	Liver	14	SV129	RF	RNASeq	4.16913	2.36992148551035
1600002K03Rik	Liver	18	BmalKO	RF	RNASeq	4.47236	2.4521631412492
1600002K03Rik	Liver	18	SV129	RF	RNASeq	4.56363	2.47602647902566
1600002K03Rik	Liver	22	BmalKO	RF	RNASeq	4.46182	2.44938176936017
1600002K03Rik	Liver	22	SV129	RF	RNASeq	3.72696	2.24091265652102
1600002K03Rik	Liver	26	BmalKO	RF	RNASeq	5.92623	2.79207029604654
1600002K03Rik	Liver	26	SV129	RF	RNASeq	3.80665	2.26503175632628
1600002K03Rik	Liver	30	BmalKO	RF	RNASeq	3.21049	2.07398813814539
1600002K03Rik	Liver	30	SV129	RF	RNASeq	5.07355	2.60254002065248
1600002K03Rik	Liver	34	BmalKO	RF	RNASeq	3.62134	2.20831123498581
1600002K03Rik	Liver	34	SV129	RF	RNASeq	3.99313	2.3199444688378
1600002K03Rik	Liver	38	BmalKO	RF	RNASeq	4.15473	2.36589686253763
1600002K03Rik	Liver	38	SV129	RF	RNASeq	4.67228	2.50392874989779
1600002K03Rik	Liver	42	BmalKO	RF	RNASeq	4.55741	2.47441267958064
1600002K03Rik	Liver	42	SV129	RF	RNASeq	3.37793	2.13024888703137
1600002K03Rik	Liver	46	BmalKO	RF	RNASeq	4.47056	2.45168852367052
1600002K03Rik	Liver	46	SV129	RF	RNASeq	4.13853	2.36135570085328
1600012H06Rik	Liver	2	BmalKO	RF	RNASeq	13.393383	3.84733381578485
1600012H06Rik	Liver	2	SV129	RF	RNASeq	13.478602	3.85585040276182
1600012H06Rik	Liver	6	BmalKO	RF	RNASeq	13.338486	3.84182079287385
1600012H06Rik	Liver	6	SV129	RF	RNASeq	15.980156	4.0857778081595
1600012H06Rik	Liver	10	BmalKO	RF	RNASeq	12.48700981	3.75349862030716
1600012H06Rik	Liver	10	SV129	RF	RNASeq	14.108856	3.91732252272242
1600012H06Rik	Liver	14	BmalKO	RF	RNASeq	13.691175	3.87687788212815
1600012H06Rik	Liver	14	SV129	RF	RNASeq	13.411074	3.84910595272724
1600012H06Rik	Liver	18	BmalKO	RF	RNASeq	14.209368	3.92688830040149
1600012H06Rik	Liver	18	SV129	RF	RNASeq	14.243525	3.93012465335992
1600012H06Rik	Liver	22	BmalKO	RF	RNASeq	13.288364	3.83676883397998
1600012H06Rik	Liver	22	SV129	RF	RNASeq	12.880342	3.7949712100388
1600012H06Rik	Liver	26	BmalKO	RF	RNASeq	12.771962	3.783662200187
1600012H06Rik	Liver	26	SV129	RF	RNASeq	12.542983	3.75947363921516
1600012H06Rik	Liver	30	BmalKO	RF	RNASeq	13.341057	3.8420794559188
1600012H06Rik	Liver	30	SV129	RF	RNASeq	16.110594	4.09681793922546
1600012H06Rik	Liver	34	BmalKO	RF	RNASeq	13.46711	3.85470484778076
1600012H06Rik	Liver	34	SV129	RF	RNASeq	13.712672	3.87898737622391
1600012H06Rik	Liver	38	BmalKO	RF	RNASeq	11.855944	3.68436364470232
1600012H06Rik	Liver	38	SV129	RF	RNASeq	13.86725	3.89406591119051
1600012H06Rik	Liver	42	BmalKO	RF	RNASeq	13.569793	3.86490847537868
1600012H06Rik	Liver	42	SV129	RF	RNASeq	9.897725	3.44595508550592
1600012H06Rik	Liver	46	BmalKO	RF	RNASeq	12.53063	3.75815710912538
1600012H06Rik	Liver	46	SV129	RF	RNASeq	11.865263	3.68540904476261
1600014C10Rik	Liver	2	BmalKO	RF	RNASeq	86.713302	6.45472374342046
1600014C10Rik	Liver	2	SV129	RF	RNASeq	77.35482	6.29195011976022
1600014C10Rik	Liver	6	BmalKO	RF	RNASeq	79.100579	6.32374076595343
1600014C10Rik	Liver	6	SV129	RF	RNASeq	93.343822	6.55985614252989
1600014C10Rik	Liver	10	BmalKO	RF	RNASeq	67.043534	6.08838616757401
1600014C10Rik	Liver	10	SV129	RF	RNASeq	115.151391	6.85986262137978
1600014C10Rik	Liver	14	BmalKO	RF	RNASeq	69.537348	6.14031543051584
1600014C10Rik	Liver	14	SV129	RF	RNASeq	86.699042	6.45448917804314
1600014C10Rik	Liver	18	BmalKO	RF	RNASeq	56.358153	5.84192666319771
1600014C10Rik	Liver	18	SV129	RF	RNASeq	60.39744	5.94010659777434
1600014C10Rik	Liver	22	BmalKO	RF	RNASeq	57.615613	5.8732130905507
1600014C10Rik	Liver	22	SV129	RF	RNASeq	67.07054	6.08895864948776
1600014C10Rik	Liver	26	BmalKO	RF	RNASeq	72.732662	6.20423193899762
1600014C10Rik	Liver	26	SV129	RF	RNASeq	62.363897	5.98558916151832
1600014C10Rik	Liver	30	BmalKO	RF	RNASeq	94.1136	6.57157973723231
1600014C10Rik	Liver	30	SV129	RF	RNASeq	114.904174	6.85678871212143
1600014C10Rik	Liver	34	BmalKO	RF	RNASeq	87.677767	6.47050053696237
1600014C10Rik	Liver	34	SV129	RF	RNASeq	93.331358	6.55966553186223
1600014C10Rik	Liver	38	BmalKO	RF	RNASeq	56.651811	5.84929402244667
1600014C10Rik	Liver	38	SV129	RF	RNASeq	75.160701	6.25097485247977
1600014C10Rik	Liver	42	BmalKO	RF	RNASeq	61.934338	5.97577548472867
1600014C10Rik	Liver	42	SV129	RF	RNASeq	46.738709	5.57708764696936
1600014C10Rik	Liver	46	BmalKO	RF	RNASeq	62.651801	5.99212943001964
1600014C10Rik	Liver	46	SV129	RF	RNASeq	55.455001	5.8190294809933
1600014C23Rik	Liver	2	BmalKO	RF	RNASeq	0	0
1600014C23Rik	Liver	2	SV129	RF	RNASeq	0	0
1600014C23Rik	Liver	6	BmalKO	RF	RNASeq	0	0
1600014C23Rik	Liver	6	SV129	RF	RNASeq	0	0
1600014C23Rik	Liver	10	BmalKO	RF	RNASeq	0	0
1600014C23Rik	Liver	10	SV129	RF	RNASeq	0	0
1600014C23Rik	Liver	14	BmalKO	RF	RNASeq	0	0
1600014C23Rik	Liver	14	SV129	RF	RNASeq	0	0
1600014C23Rik	Liver	18	BmalKO	RF	RNASeq	0	0
1600014C23Rik	Liver	18	SV129	RF	RNASeq	0.100622	0.138319071662597
1600014C23Rik	Liver	22	BmalKO	RF	RNASeq	0	0
1600014C23Rik	Liver	22	SV129	RF	RNASeq	0	0
1600014C23Rik	Liver	26	BmalKO	RF	RNASeq	0	0
1600014C23Rik	Liver	26	SV129	RF	RNASeq	0	0
1600014C23Rik	Liver	30	BmalKO	RF	RNASeq	0	0
1600014C23Rik	Liver	30	SV129	RF	RNASeq	0	0
1600014C23Rik	Liver	34	BmalKO	RF	RNASeq	0	0
1600014C23Rik	Liver	34	SV129	RF	RNASeq	0	0
1600014C23Rik	Liver	38	BmalKO	RF	RNASeq	0	0
1600014C23Rik	Liver	38	SV129	RF	RNASeq	0	0
1600014C23Rik	Liver	42	BmalKO	RF	RNASeq	0	0
1600014C23Rik	Liver	42	SV129	RF	RNASeq	0	0
1600014C23Rik	Liver	46	BmalKO	RF	RNASeq	0	0
1600014C23Rik	Liver	46	SV129	RF	RNASeq	0	0
1600015I10Rik	Liver	2	BmalKO	RF	RNASeq	0	0
1600015I10Rik	Liver	2	SV129	RF	RNASeq	0	0
1600015I10Rik	Liver	6	BmalKO	RF	RNASeq	0	0
1600015I10Rik	Liver	6	SV129	RF	RNASeq	0	0
1600015I10Rik	Liver	10	BmalKO	RF	RNASeq	0	0
1600015I10Rik	Liver	10	SV129	RF	RNASeq	0	0
1600015I10Rik	Liver	14	BmalKO	RF	RNASeq	0	0
1600015I10Rik	Liver	14	SV129	RF	RNASeq	0	0
1600015I10Rik	Liver	18	BmalKO	RF	RNASeq	0	0
1600015I10Rik	Liver	18	SV129	RF	RNASeq	0	0
1600015I10Rik	Liver	22	BmalKO	RF	RNASeq	0	0
1600015I10Rik	Liver	22	SV129	RF	RNASeq	0	0
1600015I10Rik	Liver	26	BmalKO	RF	RNASeq	0	0
1600015I10Rik	Liver	26	SV129	RF	RNASeq	0	0
1600015I10Rik	Liver	30	BmalKO	RF	RNASeq	0	0
1600015I10Rik	Liver	30	SV129	RF	RNASeq	0	0
1600015I10Rik	Liver	34	BmalKO	RF	RNASeq	0	0
1600015I10Rik	Liver	34	SV129	RF	RNASeq	0	0
1600015I10Rik	Liver	38	BmalKO	RF	RNASeq	0	0
1600015I10Rik	Liver	38	SV129	RF	RNASeq	0	0
1600015I10Rik	Liver	42	BmalKO	RF	RNASeq	0	0
1600015I10Rik	Liver	42	SV129	RF	RNASeq	0	0
1600015I10Rik	Liver	46	BmalKO	RF	RNASeq	0	0
1600015I10Rik	Liver	46	SV129	RF	RNASeq	0	0
1600029O15Rik	Liver	2	BmalKO	RF	RNASeq	0.356655	0.44005388724861
1600029O15Rik	Liver	2	SV129	RF	RNASeq	0.59709	0.675445614499387
1600029O15Rik	Liver	6	BmalKO	RF	RNASeq	0.185144	0.245062363312768
1600029O15Rik	Liver	6	SV129	RF	RNASeq	0.260623	0.334136889979638
1600029O15Rik	Liver	10	BmalKO	RF	RNASeq	0.32529	0.406308084795373
1600029O15Rik	Liver	10	SV129	RF	RNASeq	0.240538	0.310965928355607
1600029O15Rik	Liver	14	BmalKO	RF	RNASeq	0.364165	0.448018153368716
1600029O15Rik	Liver	14	SV129	RF	RNASeq	0.367052	0.451068121301909
1600029O15Rik	Liver	18	BmalKO	RF	RNASeq	0.449975	0.536028025973347
1600029O15Rik	Liver	18	SV129	RF	RNASeq	0.391105	0.476231317983829
1600029O15Rik	Liver	22	BmalKO	RF	RNASeq	0.216395	0.282611791285664
1600029O15Rik	Liver	22	SV129	RF	RNASeq	0.482033	0.567577572074447
1600029O15Rik	Liver	26	BmalKO	RF	RNASeq	0.202871	0.266481931259352
1600029O15Rik	Liver	26	SV129	RF	RNASeq	0.3888	0.47383885289503
1600029O15Rik	Liver	30	BmalKO	RF	RNASeq	0.276444	0.352130245387422
1600029O15Rik	Liver	30	SV129	RF	RNASeq	0.347449	0.430230669015261
1600029O15Rik	Liver	34	BmalKO	RF	RNASeq	0.338855	0.420999723090635
1600029O15Rik	Liver	34	SV129	RF	RNASeq	0.292905	0.370616272778439
1600029O15Rik	Liver	38	BmalKO	RF	RNASeq	0.425932	0.511905184024492
1600029O15Rik	Liver	38	SV129	RF	RNASeq	0.40879	0.494456573650291
1600029O15Rik	Liver	42	BmalKO	RF	RNASeq	0.469902	0.555719972186116
1600029O15Rik	Liver	42	SV129	RF	RNASeq	0.24169	0.31230503564666
1600029O15Rik	Liver	46	BmalKO	RF	RNASeq	0.304729	0.383750181540977
1600029O15Rik	Liver	46	SV129	RF	RNASeq	0.388293	0.473312081631801
1700001C02Rik	Liver	2	BmalKO	RF	RNASeq	0	0
1700001C02Rik	Liver	2	SV129	RF	RNASeq	0.0977486	0.134547694542482
1700001C02Rik	Liver	6	BmalKO	RF	RNASeq	0	0
1700001C02Rik	Liver	6	SV129	RF	RNASeq	0	0
1700001C02Rik	Liver	10	BmalKO	RF	RNASeq	0	0
1700001C02Rik	Liver	10	SV129	RF	RNASeq	0	0
1700001C02Rik	Liver	14	BmalKO	RF	RNASeq	0	0
1700001C02Rik	Liver	14	SV129	RF	RNASeq	0	0
1700001C02Rik	Liver	18	BmalKO	RF	RNASeq	0.0964684	0.132864234428086
1700001C02Rik	Liver	18	SV129	RF	RNASeq	0.0726772	0.101215992195224
1700001C02Rik	Liver	22	BmalKO	RF	RNASeq	0	0
1700001C02Rik	Liver	22	SV129	RF	RNASeq	0	0
1700001C02Rik	Liver	26	BmalKO	RF	RNASeq	0	0
1700001C02Rik	Liver	26	SV129	RF	RNASeq	0	0
1700001C02Rik	Liver	30	BmalKO	RF	RNASeq	0	0
1700001C02Rik	Liver	30	SV129	RF	RNASeq	0.06344409	0.0887441863779878
1700001C02Rik	Liver	34	BmalKO	RF	RNASeq	0	0
1700001C02Rik	Liver	34	SV129	RF	RNASeq	0	0
1700001C02Rik	Liver	38	BmalKO	RF	RNASeq	0	0
1700001C02Rik	Liver	38	SV129	RF	RNASeq	0	0
1700001C02Rik	Liver	42	BmalKO	RF	RNASeq	0.06121021	0.0857104610462916
1700001C02Rik	Liver	42	SV129	RF	RNASeq	0	0
1700001C02Rik	Liver	46	BmalKO	RF	RNASeq	0	0
1700001C02Rik	Liver	46	SV129	RF	RNASeq	0	0
1700001C19Rik	Liver	2	BmalKO	RF	RNASeq	11.360389	3.62765224262316
1700001C19Rik	Liver	2	SV129	RF	RNASeq	11.1651	3.60467627450699
1700001C19Rik	Liver	6	BmalKO	RF	RNASeq	13.014255	3.80882314740094
1700001C19Rik	Liver	6	SV129	RF	RNASeq	10.766456	3.55660794787716
1700001C19Rik	Liver	10	BmalKO	RF	RNASeq	14.88168	3.98929162698224
1700001C19Rik	Liver	10	SV129	RF	RNASeq	8.921341	3.31053513304128
1700001C19Rik	Liver	14	BmalKO	RF	RNASeq	14.401453	3.9449945586004
1700001C19Rik	Liver	14	SV129	RF	RNASeq	7.754105	3.12995968830308
1700001C19Rik	Liver	18	BmalKO	RF	RNASeq	14.257497	3.93144640162929
1700001C19Rik	Liver	18	SV129	RF	RNASeq	8.935869	3.31264615239331
1700001C19Rik	Liver	22	BmalKO	RF	RNASeq	13.2967	3.83761027384534
1700001C19Rik	Liver	22	SV129	RF	RNASeq	8.405716	3.23353777153491
1700001C19Rik	Liver	26	BmalKO	RF	RNASeq	16.50144	4.12940172525297
1700001C19Rik	Liver	26	SV129	RF	RNASeq	8.19457	3.2007821060811
1700001C19Rik	Liver	30	BmalKO	RF	RNASeq	15.255551	4.02286055349914
1700001C19Rik	Liver	30	SV129	RF	RNASeq	12.038408	3.70469582099637
1700001C19Rik	Liver	34	BmalKO	RF	RNASeq	14.282789	3.93383594384352
1700001C19Rik	Liver	34	SV129	RF	RNASeq	8.80329	3.29326600128238
1700001C19Rik	Liver	38	BmalKO	RF	RNASeq	8.964464	3.31679220292289
1700001C19Rik	Liver	38	SV129	RF	RNASeq	6.409884	2.88945095765464
1700001C19Rik	Liver	42	BmalKO	RF	RNASeq	14.47202	3.95158965972441
1700001C19Rik	Liver	42	SV129	RF	RNASeq	6.484175	2.90384329303626
1700001C19Rik	Liver	46	BmalKO	RF	RNASeq	11.74931	3.67234726459776
1700001C19Rik	Liver	46	SV129	RF	RNASeq	8.561961	3.25730652143322
1700001F09Rik	Liver	2	BmalKO	RF	RNASeq	0	0
1700001F09Rik	Liver	2	SV129	RF	RNASeq	0	0
1700001F09Rik	Liver	6	BmalKO	RF	RNASeq	0	0
1700001F09Rik	Liver	6	SV129	RF	RNASeq	0	0
1700001F09Rik	Liver	10	BmalKO	RF	RNASeq	0	0
1700001F09Rik	Liver	10	SV129	RF	RNASeq	0	0
1700001F09Rik	Liver	14	BmalKO	RF	RNASeq	0	0
1700001F09Rik	Liver	14	SV129	RF	RNASeq	0	0
1700001F09Rik	Liver	18	BmalKO	RF	RNASeq	0	0
1700001F09Rik	Liver	18	SV129	RF	RNASeq	0	0
1700001F09Rik	Liver	22	BmalKO	RF	RNASeq	0	0
1700001F09Rik	Liver	22	SV129	RF	RNASeq	0	0
1700001F09Rik	Liver	26	BmalKO	RF	RNASeq	0	0
1700001F09Rik	Liver	26	SV129	RF	RNASeq	0	0
1700001F09Rik	Liver	30	BmalKO	RF	RNASeq	0	0
1700001F09Rik	Liver	30	SV129	RF	RNASeq	0	0
1700001F09Rik	Liver	34	BmalKO	RF	RNASeq	0	0
1700001F09Rik	Liver	34	SV129	RF	RNASeq	0	0
1700001F09Rik	Liver	38	BmalKO	RF	RNASeq	0	0
1700001F09Rik	Liver	38	SV129	RF	RNASeq	0	0
1700001F09Rik	Liver	42	BmalKO	RF	RNASeq	0	0
1700001F09Rik	Liver	42	SV129	RF	RNASeq	0	0
1700001F09Rik	Liver	46	BmalKO	RF	RNASeq	0	0
1700001F09Rik	Liver	46	SV129	RF	RNASeq	0	0
1700001J03Rik	Liver	2	BmalKO	RF	RNASeq	0.2756152	0.351193193698398
1700001J03Rik	Liver	2	SV129	RF	RNASeq	0	0
1700001J03Rik	Liver	6	BmalKO	RF	RNASeq	0.103053	0.141502111872339
1700001J03Rik	Liver	6	SV129	RF	RNASeq	0	0
1700001J03Rik	Liver	10	BmalKO	RF	RNASeq	0.102814	0.141189487297855
1700001J03Rik	Liver	10	SV129	RF	RNASeq	0	0
1700001J03Rik	Liver	14	BmalKO	RF	RNASeq	0	0
1700001J03Rik	Liver	14	SV129	RF	RNASeq	0	0
1700001J03Rik	Liver	18	BmalKO	RF	RNASeq	0	0
1700001J03Rik	Liver	18	SV129	RF	RNASeq	0	0
1700001J03Rik	Liver	22	BmalKO	RF	RNASeq	0	0
1700001J03Rik	Liver	22	SV129	RF	RNASeq	0	0
1700001J03Rik	Liver	26	BmalKO	RF	RNASeq	0	0
1700001J03Rik	Liver	26	SV129	RF	RNASeq	0	0
1700001J03Rik	Liver	30	BmalKO	RF	RNASeq	0	0
1700001J03Rik	Liver	30	SV129	RF	RNASeq	0	0
1700001J03Rik	Liver	34	BmalKO	RF	RNASeq	0	0
1700001J03Rik	Liver	34	SV129	RF	RNASeq	0	0
1700001J03Rik	Liver	38	BmalKO	RF	RNASeq	0	0
1700001J03Rik	Liver	38	SV129	RF	RNASeq	0	0
1700001J03Rik	Liver	42	BmalKO	RF	RNASeq	0.0557219	0.0782298476410722
1700001J03Rik	Liver	42	SV129	RF	RNASeq	0	0
1700001J03Rik	Liver	46	BmalKO	RF	RNASeq	0.0538428	0.0756596785741251
1700001J03Rik	Liver	46	SV129	RF	RNASeq	0	0
1700001J11Rik	Liver	2	BmalKO	RF	RNASeq	0.1279406	0.173691094029377
1700001J11Rik	Liver	2	SV129	RF	RNASeq	0.435382	0.521434734228756
1700001J11Rik	Liver	6	BmalKO	RF	RNASeq	0.0304552	0.0432817837293811
1700001J11Rik	Liver	6	SV129	RF	RNASeq	0.0595777	0.0834893860059425
1700001J11Rik	Liver	10	BmalKO	RF	RNASeq	0.2862385	0.363158178330409
1700001J11Rik	Liver	10	SV129	RF	RNASeq	0.134717	0.182332532225022
1700001J11Rik	Liver	14	BmalKO	RF	RNASeq	0.0732455	0.101980123737245
1700001J11Rik	Liver	14	SV129	RF	RNASeq	0.0986861	0.135779260118248
1700001J11Rik	Liver	18	BmalKO	RF	RNASeq	0.232944	0.302107274390376
1700001J11Rik	Liver	18	SV129	RF	RNASeq	0.111767	0.152854465070066
1700001J11Rik	Liver	22	BmalKO	RF	RNASeq	0.106881	0.146500127324369
1700001J11Rik	Liver	22	SV129	RF	RNASeq	0.118293	0.161298233141579
1700001J11Rik	Liver	26	BmalKO	RF	RNASeq	0.109071	0.149351726247262
1700001J11Rik	Liver	26	SV129	RF	RNASeq	0.165926	0.221476225227171
1700001J11Rik	Liver	30	BmalKO	RF	RNASeq	0.1497461	0.201315304027738
1700001J11Rik	Liver	30	SV129	RF	RNASeq	0.2184528	0.285050365525893
1700001J11Rik	Liver	34	BmalKO	RF	RNASeq	0.109495	0.149903165965336
1700001J11Rik	Liver	34	SV129	RF	RNASeq	0.147151	0.198055306447809
1700001J11Rik	Liver	38	BmalKO	RF	RNASeq	0.1990679	0.261913357017063
1700001J11Rik	Liver	38	SV129	RF	RNASeq	0.091122	0.125812420593433
1700001J11Rik	Liver	42	BmalKO	RF	RNASeq	0.2125981	0.278101467018104
1700001J11Rik	Liver	42	SV129	RF	RNASeq	0.170492	0.227115074048586
1700001J11Rik	Liver	46	BmalKO	RF	RNASeq	0.216789	0.283079016001163
1700001J11Rik	Liver	46	SV129	RF	RNASeq	0.0463801	0.0654070091134734
1700001K19Rik	Liver	2	BmalKO	RF	RNASeq	0.484041	0.56953095023337
1700001K19Rik	Liver	2	SV129	RF	RNASeq	0.248973	0.320742289446161
1700001K19Rik	Liver	6	BmalKO	RF	RNASeq	0.0876681	0.121238387899117
1700001K19Rik	Liver	6	SV129	RF	RNASeq	0.316518	0.396727246665563
1700001K19Rik	Liver	10	BmalKO	RF	RNASeq	0.484397	0.569876990431628
1700001K19Rik	Liver	10	SV129	RF	RNASeq	0.56242	0.643782321897597
1700001K19Rik	Liver	14	BmalKO	RF	RNASeq	0.167906	0.22392416223918
1700001K19Rik	Liver	14	SV129	RF	RNASeq	0.425662	0.511631984079336
1700001K19Rik	Liver	18	BmalKO	RF	RNASeq	0.244629	0.315715766691263
1700001K19Rik	Liver	18	SV129	RF	RNASeq	0.507405	0.592067083155157
1700001K19Rik	Liver	22	BmalKO	RF	RNASeq	0.0514436	0.0723714652075157
1700001K19Rik	Liver	22	SV129	RF	RNASeq	0.113901	0.155621016200514
1700001K19Rik	Liver	26	BmalKO	RF	RNASeq	0.210287	0.275349199879878
1700001K19Rik	Liver	26	SV129	RF	RNASeq	0.053195	0.0747725773774271
1700001K19Rik	Liver	30	BmalKO	RF	RNASeq	0.245419	0.31663119412121
1700001K19Rik	Liver	30	SV129	RF	RNASeq	0.320861	0.401478653441756
1700001K19Rik	Liver	34	BmalKO	RF	RNASeq	0.0450026	0.0635065317821771
1700001K19Rik	Liver	34	SV129	RF	RNASeq	0.474924	0.560640617086037
1700001K19Rik	Liver	38	BmalKO	RF	RNASeq	0.331135	0.412656892777967
1700001K19Rik	Liver	38	SV129	RF	RNASeq	0.438626	0.524691582992019
1700001K19Rik	Liver	42	BmalKO	RF	RNASeq	0.265685	0.339918395695043
1700001K19Rik	Liver	42	SV129	RF	RNASeq	0.205247	0.269328838702834
1700001K19Rik	Liver	46	BmalKO	RF	RNASeq	0.085531	0.11840092623649
1700001K19Rik	Liver	46	SV129	RF	RNASeq	0.267696	0.342208821285673
1700001L19Rik	Liver	2	BmalKO	RF	RNASeq	0	0
1700001L19Rik	Liver	2	SV129	RF	RNASeq	0.0302831	0.043040813959358
1700001L19Rik	Liver	6	BmalKO	RF	RNASeq	0	0
1700001L19Rik	Liver	6	SV129	RF	RNASeq	0.0219963	0.0313899732018417
1700001L19Rik	Liver	10	BmalKO	RF	RNASeq	0.0214558	0.0306267777368875
1700001L19Rik	Liver	10	SV129	RF	RNASeq	0.0209809	0.0299558772509483
1700001L19Rik	Liver	14	BmalKO	RF	RNASeq	0.0204953	0.0292695378999741
1700001L19Rik	Liver	14	SV129	RF	RNASeq	0	0
1700001L19Rik	Liver	18	BmalKO	RF	RNASeq	0	0
1700001L19Rik	Liver	18	SV129	RF	RNASeq	0	0
1700001L19Rik	Liver	22	BmalKO	RF	RNASeq	0.024964	0.0355732385760305
1700001L19Rik	Liver	22	SV129	RF	RNASeq	0	0
1700001L19Rik	Liver	26	BmalKO	RF	RNASeq	0.0509665	0.0717166835207043
1700001L19Rik	Liver	26	SV129	RF	RNASeq	0	0
1700001L19Rik	Liver	30	BmalKO	RF	RNASeq	0	0
1700001L19Rik	Liver	30	SV129	RF	RNASeq	0	0
1700001L19Rik	Liver	34	BmalKO	RF	RNASeq	0	0
1700001L19Rik	Liver	34	SV129	RF	RNASeq	0	0
1700001L19Rik	Liver	38	BmalKO	RF	RNASeq	0	0
1700001L19Rik	Liver	38	SV129	RF	RNASeq	0	0
1700001L19Rik	Liver	42	BmalKO	RF	RNASeq	0	0
1700001L19Rik	Liver	42	SV129	RF	RNASeq	0	0
1700001L19Rik	Liver	46	BmalKO	RF	RNASeq	0.0208401	0.0297569063694859
1700001L19Rik	Liver	46	SV129	RF	RNASeq	0	0
1700001O22Rik	Liver	2	BmalKO	RF	RNASeq	0	0
1700001O22Rik	Liver	2	SV129	RF	RNASeq	0.13206	0.178950424078361
1700001O22Rik	Liver	6	BmalKO	RF	RNASeq	0	0
1700001O22Rik	Liver	6	SV129	RF	RNASeq	0	0
1700001O22Rik	Liver	10	BmalKO	RF	RNASeq	0.0401294	0.0567630217560883
1700001O22Rik	Liver	10	SV129	RF	RNASeq	0	0
1700001O22Rik	Liver	14	BmalKO	RF	RNASeq	0	0
1700001O22Rik	Liver	14	SV129	RF	RNASeq	0	0
1700001O22Rik	Liver	18	BmalKO	RF	RNASeq	0	0
1700001O22Rik	Liver	18	SV129	RF	RNASeq	0.1346282	0.182219626246948
1700001O22Rik	Liver	22	BmalKO	RF	RNASeq	0.0717671	0.0999914354785553
1700001O22Rik	Liver	22	SV129	RF	RNASeq	0.1034554	0.142028319242218
1700001O22Rik	Liver	26	BmalKO	RF	RNASeq	0	0
1700001O22Rik	Liver	26	SV129	RF	RNASeq	0	0
1700001O22Rik	Liver	30	BmalKO	RF	RNASeq	0	0
1700001O22Rik	Liver	30	SV129	RF	RNASeq	0.0970793	0.133667811595124
1700001O22Rik	Liver	34	BmalKO	RF	RNASeq	0	0
1700001O22Rik	Liver	34	SV129	RF	RNASeq	0	0
1700001O22Rik	Liver	38	BmalKO	RF	RNASeq	0.0999228	0.137402269235729
1700001O22Rik	Liver	38	SV129	RF	RNASeq	0	0
1700001O22Rik	Liver	42	BmalKO	RF	RNASeq	0.0586243	0.0821906755478576
1700001O22Rik	Liver	42	SV129	RF	RNASeq	0.0373712	0.0529322225738376
1700001O22Rik	Liver	46	BmalKO	RF	RNASeq	0.0616655	0.0863292863803825
1700001O22Rik	Liver	46	SV129	RF	RNASeq	0.1898135	0.250735452767305
1700001P01Rik	Liver	2	BmalKO	RF	RNASeq	0	0
1700001P01Rik	Liver	2	SV129	RF	RNASeq	0.10508	0.144150814345696
1700001P01Rik	Liver	6	BmalKO	RF	RNASeq	0.148288	0.199484527085469
1700001P01Rik	Liver	6	SV129	RF	RNASeq	0.152739	0.205065898913
1700001P01Rik	Liver	10	BmalKO	RF	RNASeq	0	0
1700001P01Rik	Liver	10	SV129	RF	RNASeq	0.293501	0.37128116936435
1700001P01Rik	Liver	14	BmalKO	RF	RNASeq	0.0705489	0.0983506959347736
1700001P01Rik	Liver	14	SV129	RF	RNASeq	0.0800217	0.111060299581223
1700001P01Rik	Liver	18	BmalKO	RF	RNASeq	0.207617	0.272162971373803
1700001P01Rik	Liver	18	SV129	RF	RNASeq	0.234566	0.304003965138026
1700001P01Rik	Liver	22	BmalKO	RF	RNASeq	0.174348	0.231859992330681
1700001P01Rik	Liver	22	SV129	RF	RNASeq	0.0965305	0.132945941137618
1700001P01Rik	Liver	26	BmalKO	RF	RNASeq	0	0
1700001P01Rik	Liver	26	SV129	RF	RNASeq	0	0
1700001P01Rik	Liver	30	BmalKO	RF	RNASeq	0.0831437	0.115224657096354
1700001P01Rik	Liver	30	SV129	RF	RNASeq	0.0773093	0.107432513125762
1700001P01Rik	Liver	34	BmalKO	RF	RNASeq	0	0
1700001P01Rik	Liver	34	SV129	RF	RNASeq	0.0809793	0.112338896732804
1700001P01Rik	Liver	38	BmalKO	RF	RNASeq	0.557493	0.639225679212051
1700001P01Rik	Liver	38	SV129	RF	RNASeq	0.371673	0.455936591199741
1700001P01Rik	Liver	42	BmalKO	RF	RNASeq	0.298031	0.37632483866233
1700001P01Rik	Liver	42	SV129	RF	RNASeq	0	0
1700001P01Rik	Liver	46	BmalKO	RF	RNASeq	0.360246	0.443867585950678
1700001P01Rik	Liver	46	SV129	RF	RNASeq	0.302146	0.380891216297052
1700003E16Rik	Liver	2	BmalKO	RF	RNASeq	0.511096	0.595595317898121
1700003E16Rik	Liver	2	SV129	RF	RNASeq	0.793094	0.842451121100392
1700003E16Rik	Liver	6	BmalKO	RF	RNASeq	0.836556	0.877002887188843
1700003E16Rik	Liver	6	SV129	RF	RNASeq	0.614464	0.691055271487338
1700003E16Rik	Liver	10	BmalKO	RF	RNASeq	1.10529	1.07401897568829
1700003E16Rik	Liver	10	SV129	RF	RNASeq	0.56757	0.648529868161604
1700003E16Rik	Liver	14	BmalKO	RF	RNASeq	0.733886	0.794009046978859
1700003E16Rik	Liver	14	SV129	RF	RNASeq	1.04279	1.03054090180458
1700003E16Rik	Liver	18	BmalKO	RF	RNASeq	1.55174	1.35148133857781
1700003E16Rik	Liver	18	SV129	RF	RNASeq	1.01549	1.01113062517054
1700003E16Rik	Liver	22	BmalKO	RF	RNASeq	1.13289	1.09280956317184
1700003E16Rik	Liver	22	SV129	RF	RNASeq	0.554604	0.636547133414543
1700003E16Rik	Liver	26	BmalKO	RF	RNASeq	1.13406	1.09360073871416
1700003E16Rik	Liver	26	SV129	RF	RNASeq	1.01286	1.00924683230416
1700003E16Rik	Liver	30	BmalKO	RF	RNASeq	0.977085	0.983374897593356
1700003E16Rik	Liver	30	SV129	RF	RNASeq	0.740558	0.799549889280325
1700003E16Rik	Liver	34	BmalKO	RF	RNASeq	1.14617	1.1017643577548
1700003E16Rik	Liver	34	SV129	RF	RNASeq	0.600307	0.678348695669863
1700003E16Rik	Liver	38	BmalKO	RF	RNASeq	0.906365	0.930824369654903
1700003E16Rik	Liver	38	SV129	RF	RNASeq	0.352912	0.436068002439014
1700003E16Rik	Liver	42	BmalKO	RF	RNASeq	1.30154	1.20259951633984
1700003E16Rik	Liver	42	SV129	RF	RNASeq	0.832977	0.874188683207792
1700003E16Rik	Liver	46	BmalKO	RF	RNASeq	1.0554	1.0394191831334
1700003E16Rik	Liver	46	SV129	RF	RNASeq	0.737352	0.796890084046032
1700003E24Rik	Liver	2	BmalKO	RF	RNASeq	0	0
1700003E24Rik	Liver	2	SV129	RF	RNASeq	0	0
1700003E24Rik	Liver	6	BmalKO	RF	RNASeq	0	0
1700003E24Rik	Liver	6	SV129	RF	RNASeq	0	0
1700003E24Rik	Liver	10	BmalKO	RF	RNASeq	0	0
1700003E24Rik	Liver	10	SV129	RF	RNASeq	0	0
1700003E24Rik	Liver	14	BmalKO	RF	RNASeq	0	0
1700003E24Rik	Liver	14	SV129	RF	RNASeq	0	0
1700003E24Rik	Liver	18	BmalKO	RF	RNASeq	0	0
1700003E24Rik	Liver	18	SV129	RF	RNASeq	0	0
1700003E24Rik	Liver	22	BmalKO	RF	RNASeq	0	0
1700003E24Rik	Liver	22	SV129	RF	RNASeq	0	0
1700003E24Rik	Liver	26	BmalKO	RF	RNASeq	0	0
1700003E24Rik	Liver	26	SV129	RF	RNASeq	0	0
1700003E24Rik	Liver	30	BmalKO	RF	RNASeq	0	0
1700003E24Rik	Liver	30	SV129	RF	RNASeq	0.0428443	0.0605237749374065
1700003E24Rik	Liver	34	BmalKO	RF	RNASeq	0	0
1700003E24Rik	Liver	34	SV129	RF	RNASeq	0	0
1700003E24Rik	Liver	38	BmalKO	RF	RNASeq	0	0
1700003E24Rik	Liver	38	SV129	RF	RNASeq	0	0
1700003E24Rik	Liver	42	BmalKO	RF	RNASeq	0	0
1700003E24Rik	Liver	42	SV129	RF	RNASeq	0	0
1700003E24Rik	Liver	46	BmalKO	RF	RNASeq	0	0
1700003E24Rik	Liver	46	SV129	RF	RNASeq	0	0
1700003F12Rik	Liver	2	BmalKO	RF	RNASeq	0.0731326	0.101828351530599
1700003F12Rik	Liver	2	SV129	RF	RNASeq	0.187144	0.247494943813439
1700003F12Rik	Liver	6	BmalKO	RF	RNASeq	0	0
1700003F12Rik	Liver	6	SV129	RF	RNASeq	0.266868	0.341266212192866
1700003F12Rik	Liver	10	BmalKO	RF	RNASeq	0.0661121	0.0923591431732269
1700003F12Rik	Liver	10	SV129	RF	RNASeq	0.125564	0.170648091316757
1700003F12Rik	Liver	14	BmalKO	RF	RNASeq	0	0
1700003F12Rik	Liver	14	SV129	RF	RNASeq	0.2109678	0.276160503844847
1700003F12Rik	Liver	18	BmalKO	RF	RNASeq	0	0
1700003F12Rik	Liver	18	SV129	RF	RNASeq	0	0
1700003F12Rik	Liver	22	BmalKO	RF	RNASeq	0.0746112	0.103814779543537
1700003F12Rik	Liver	22	SV129	RF	RNASeq	0	0
1700003F12Rik	Liver	26	BmalKO	RF	RNASeq	0.309335	0.388834265354722
1700003F12Rik	Liver	26	SV129	RF	RNASeq	0.0771914	0.107274616917615
1700003F12Rik	Liver	30	BmalKO	RF	RNASeq	0.142335	0.191985796029407
1700003F12Rik	Liver	30	SV129	RF	RNASeq	0	0
1700003F12Rik	Liver	34	BmalKO	RF	RNASeq	0	0
1700003F12Rik	Liver	34	SV129	RF	RNASeq	0.2102294	0.275280537478441
1700003F12Rik	Liver	38	BmalKO	RF	RNASeq	0.0683232	0.0953481718366685
1700003F12Rik	Liver	38	SV129	RF	RNASeq	0.06362	0.0889828105796887
1700003F12Rik	Liver	42	BmalKO	RF	RNASeq	0	0
1700003F12Rik	Liver	42	SV129	RF	RNASeq	0	0
1700003F12Rik	Liver	46	BmalKO	RF	RNASeq	0.1853856	0.245356436943476
1700003F12Rik	Liver	46	SV129	RF	RNASeq	0	0
1700003N22Rik	Liver	2	BmalKO	RF	RNASeq	0	0
1700003N22Rik	Liver	2	SV129	RF	RNASeq	0	0
1700003N22Rik	Liver	6	BmalKO	RF	RNASeq	0	0
1700003N22Rik	Liver	6	SV129	RF	RNASeq	0	0
1700003N22Rik	Liver	10	BmalKO	RF	RNASeq	0	0
1700003N22Rik	Liver	10	SV129	RF	RNASeq	0	0
1700003N22Rik	Liver	14	BmalKO	RF	RNASeq	0	0
1700003N22Rik	Liver	14	SV129	RF	RNASeq	0	0
1700003N22Rik	Liver	18	BmalKO	RF	RNASeq	0	0
1700003N22Rik	Liver	18	SV129	RF	RNASeq	0.0563524	0.0790911992046045
1700003N22Rik	Liver	22	BmalKO	RF	RNASeq	0	0
1700003N22Rik	Liver	22	SV129	RF	RNASeq	0	0
1700003N22Rik	Liver	26	BmalKO	RF	RNASeq	0.13106	0.17767546284362
1700003N22Rik	Liver	26	SV129	RF	RNASeq	0	0
1700003N22Rik	Liver	30	BmalKO	RF	RNASeq	0	0
1700003N22Rik	Liver	30	SV129	RF	RNASeq	0	0
1700003N22Rik	Liver	34	BmalKO	RF	RNASeq	0	0
1700003N22Rik	Liver	34	SV129	RF	RNASeq	0	0
1700003N22Rik	Liver	38	BmalKO	RF	RNASeq	0	0
1700003N22Rik	Liver	38	SV129	RF	RNASeq	0	0
1700003N22Rik	Liver	42	BmalKO	RF	RNASeq	0	0
1700003N22Rik	Liver	42	SV129	RF	RNASeq	0	0
1700003N22Rik	Liver	46	BmalKO	RF	RNASeq	0.0536567	0.0754048879582247
1700003N22Rik	Liver	46	SV129	RF	RNASeq	0	0
1700006E09Rik	Liver	2	BmalKO	RF	RNASeq	0.0851719	0.11792359532777
1700006E09Rik	Liver	2	SV129	RF	RNASeq	0.758704	0.814512689366701
1700006E09Rik	Liver	6	BmalKO	RF	RNASeq	0	0
1700006E09Rik	Liver	6	SV129	RF	RNASeq	0.237027	0.306876989676448
1700006E09Rik	Liver	10	BmalKO	RF	RNASeq	0.268008	0.342563847625521
1700006E09Rik	Liver	10	SV129	RF	RNASeq	0.273998	0.349363012765056
1700006E09Rik	Liver	14	BmalKO	RF	RNASeq	0.646907	0.719759089109802
1700006E09Rik	Liver	14	SV129	RF	RNASeq	0.293331	0.371091548888567
1700006E09Rik	Liver	18	BmalKO	RF	RNASeq	0.537209	0.620313328180903
1700006E09Rik	Liver	18	SV129	RF	RNASeq	0.9327969	0.950690045848574
1700006E09Rik	Liver	22	BmalKO	RF	RNASeq	0.4139621	0.499743450504566
1700006E09Rik	Liver	22	SV129	RF	RNASeq	0	0
1700006E09Rik	Liver	26	BmalKO	RF	RNASeq	0.4248185	0.510778153784752
1700006E09Rik	Liver	26	SV129	RF	RNASeq	0.726637	0.787964809360229
1700006E09Rik	Liver	30	BmalKO	RF	RNASeq	0.3929095	0.478101526322079
1700006E09Rik	Liver	30	SV129	RF	RNASeq	0.518766	0.60289960740093
1700006E09Rik	Liver	34	BmalKO	RF	RNASeq	0.555038	0.636949835495241
1700006E09Rik	Liver	34	SV129	RF	RNASeq	0.620879	0.696776396459687
1700006E09Rik	Liver	38	BmalKO	RF	RNASeq	0.449631	0.5356857125029
1700006E09Rik	Liver	38	SV129	RF	RNASeq	0.153852	0.206458187103783
1700006E09Rik	Liver	42	BmalKO	RF	RNASeq	0.231175	0.300035841991392
1700006E09Rik	Liver	42	SV129	RF	RNASeq	0.260036	0.333464952994659
1700006E09Rik	Liver	46	BmalKO	RF	RNASeq	0.775706	0.828392737401363
1700006E09Rik	Liver	46	SV129	RF	RNASeq	0	0
1700007B14Rik	Liver	2	BmalKO	RF	RNASeq	0	0
1700007B14Rik	Liver	2	SV129	RF	RNASeq	0	0
1700007B14Rik	Liver	6	BmalKO	RF	RNASeq	0	0
1700007B14Rik	Liver	6	SV129	RF	RNASeq	0	0
1700007B14Rik	Liver	10	BmalKO	RF	RNASeq	0	0
1700007B14Rik	Liver	10	SV129	RF	RNASeq	0	0
1700007B14Rik	Liver	14	BmalKO	RF	RNASeq	0	0
1700007B14Rik	Liver	14	SV129	RF	RNASeq	0	0
1700007B14Rik	Liver	18	BmalKO	RF	RNASeq	0	0
1700007B14Rik	Liver	18	SV129	RF	RNASeq	0	0
1700007B14Rik	Liver	22	BmalKO	RF	RNASeq	0	0
1700007B14Rik	Liver	22	SV129	RF	RNASeq	0	0
1700007B14Rik	Liver	26	BmalKO	RF	RNASeq	0	0
1700007B14Rik	Liver	26	SV129	RF	RNASeq	0	0
1700007B14Rik	Liver	30	BmalKO	RF	RNASeq	0.0452945	0.0639094627197677
1700007B14Rik	Liver	30	SV129	RF	RNASeq	0	0
1700007B14Rik	Liver	34	BmalKO	RF	RNASeq	0	0
1700007B14Rik	Liver	34	SV129	RF	RNASeq	0	0
1700007B14Rik	Liver	38	BmalKO	RF	RNASeq	0	0
1700007B14Rik	Liver	38	SV129	RF	RNASeq	0	0
1700007B14Rik	Liver	42	BmalKO	RF	RNASeq	0	0
1700007B14Rik	Liver	42	SV129	RF	RNASeq	0	0
1700007B14Rik	Liver	46	BmalKO	RF	RNASeq	0	0
1700007B14Rik	Liver	46	SV129	RF	RNASeq	0	0
1700007E05Rik	Liver	2	BmalKO	RF	RNASeq	0.5311804	0.614644267718851
1700007E05Rik	Liver	2	SV129	RF	RNASeq	0.549297	0.63161373506015
1700007E05Rik	Liver	6	BmalKO	RF	RNASeq	0.349635	0.43256929254346
1700007E05Rik	Liver	6	SV129	RF	RNASeq	0.5027732	0.587627292737346
1700007E05Rik	Liver	10	BmalKO	RF	RNASeq	0.806148	0.852916115475302
1700007E05Rik	Liver	10	SV129	RF	RNASeq	0.265801	0.340050612602314
1700007E05Rik	Liver	14	BmalKO	RF	RNASeq	0.3757424	0.460210358823482
1700007E05Rik	Liver	14	SV129	RF	RNASeq	0.700436	0.765904707768676
1700007E05Rik	Liver	18	BmalKO	RF	RNASeq	0.528645	0.612253405910976
1700007E05Rik	Liver	18	SV129	RF	RNASeq	0.5933393	0.672053520035679
1700007E05Rik	Liver	22	BmalKO	RF	RNASeq	0.290128	0.367514209682767
1700007E05Rik	Liver	22	SV129	RF	RNASeq	0.775069	0.827875105757057
1700007E05Rik	Liver	26	BmalKO	RF	RNASeq	0.2799762	0.356116984864966
1700007E05Rik	Liver	26	SV129	RF	RNASeq	0.3999495	0.485374786160521
1700007E05Rik	Liver	30	BmalKO	RF	RNASeq	0.3842479	0.469102333201606
1700007E05Rik	Liver	30	SV129	RF	RNASeq	0.4747557	0.560475985261337
1700007E05Rik	Liver	34	BmalKO	RF	RNASeq	0.2663286	0.340651818729037
1700007E05Rik	Liver	34	SV129	RF	RNASeq	0.6711625	0.740852024569461
1700007E05Rik	Liver	38	BmalKO	RF	RNASeq	0.502106	0.586986623956319
1700007E05Rik	Liver	38	SV129	RF	RNASeq	0.589069	0.668181770247518
1700007E05Rik	Liver	42	BmalKO	RF	RNASeq	0.468434	0.55427842397908
1700007E05Rik	Liver	42	SV129	RF	RNASeq	0.194356	0.256232922769403
1700007E05Rik	Liver	46	BmalKO	RF	RNASeq	0.545357	0.627940160222786
1700007E05Rik	Liver	46	SV129	RF	RNASeq	0.312648	0.392480094648139
1700007G11Rik	Liver	2	BmalKO	RF	RNASeq	0	0
1700007G11Rik	Liver	2	SV129	RF	RNASeq	0	0
1700007G11Rik	Liver	6	BmalKO	RF	RNASeq	0	0
1700007G11Rik	Liver	6	SV129	RF	RNASeq	0	0
1700007G11Rik	Liver	10	BmalKO	RF	RNASeq	0	0
1700007G11Rik	Liver	10	SV129	RF	RNASeq	0	0
1700007G11Rik	Liver	14	BmalKO	RF	RNASeq	0	0
1700007G11Rik	Liver	14	SV129	RF	RNASeq	0	0
1700007G11Rik	Liver	18	BmalKO	RF	RNASeq	0	0
1700007G11Rik	Liver	18	SV129	RF	RNASeq	0	0
1700007G11Rik	Liver	22	BmalKO	RF	RNASeq	0.0748811	0.104177082207828
1700007G11Rik	Liver	22	SV129	RF	RNASeq	0	0
1700007G11Rik	Liver	26	BmalKO	RF	RNASeq	0	0
1700007G11Rik	Liver	26	SV129	RF	RNASeq	0.077471	0.107649039876587
1700007G11Rik	Liver	30	BmalKO	RF	RNASeq	0	0
1700007G11Rik	Liver	30	SV129	RF	RNASeq	0	0
1700007G11Rik	Liver	34	BmalKO	RF	RNASeq	0	0
1700007G11Rik	Liver	34	SV129	RF	RNASeq	0	0
1700007G11Rik	Liver	38	BmalKO	RF	RNASeq	0.0685669	0.0956772339470585
1700007G11Rik	Liver	38	SV129	RF	RNASeq	0	0
1700007G11Rik	Liver	42	BmalKO	RF	RNASeq	0	0
1700007G11Rik	Liver	42	SV129	RF	RNASeq	0	0
1700007G11Rik	Liver	46	BmalKO	RF	RNASeq	0	0
1700007G11Rik	Liver	46	SV129	RF	RNASeq	0	0
1700007K09Rik	Liver	2	BmalKO	RF	RNASeq	0	0
1700007K09Rik	Liver	2	SV129	RF	RNASeq	0	0
1700007K09Rik	Liver	6	BmalKO	RF	RNASeq	0.165138	0.220500839106906
1700007K09Rik	Liver	6	SV129	RF	RNASeq	0	0
1700007K09Rik	Liver	10	BmalKO	RF	RNASeq	0	0
1700007K09Rik	Liver	10	SV129	RF	RNASeq	0	0
1700007K09Rik	Liver	14	BmalKO	RF	RNASeq	0	0
1700007K09Rik	Liver	14	SV129	RF	RNASeq	0	0
1700007K09Rik	Liver	18	BmalKO	RF	RNASeq	0	0
1700007K09Rik	Liver	18	SV129	RF	RNASeq	0	0
1700007K09Rik	Liver	22	BmalKO	RF	RNASeq	0	0
1700007K09Rik	Liver	22	SV129	RF	RNASeq	0	0
1700007K09Rik	Liver	26	BmalKO	RF	RNASeq	0	0
1700007K09Rik	Liver	26	SV129	RF	RNASeq	0	0
1700007K09Rik	Liver	30	BmalKO	RF	RNASeq	0	0
1700007K09Rik	Liver	30	SV129	RF	RNASeq	0.341554	0.423905126878916
1700007K09Rik	Liver	34	BmalKO	RF	RNASeq	0	0
1700007K09Rik	Liver	34	SV129	RF	RNASeq	0	0
1700007K09Rik	Liver	38	BmalKO	RF	RNASeq	0	0
1700007K09Rik	Liver	38	SV129	RF	RNASeq	0	0
1700007K09Rik	Liver	42	BmalKO	RF	RNASeq	0	0
1700007K09Rik	Liver	42	SV129	RF	RNASeq	0.156864	0.21021927234683
1700007K09Rik	Liver	46	BmalKO	RF	RNASeq	0	0
1700007K09Rik	Liver	46	SV129	RF	RNASeq	0	0
1700007K13Rik	Liver	2	BmalKO	RF	RNASeq	0.0755542	0.105080227783736
1700007K13Rik	Liver	2	SV129	RF	RNASeq	0.226446	0.294483713922209
1700007K13Rik	Liver	6	BmalKO	RF	RNASeq	0.0681457	0.0951084507058372
1700007K13Rik	Liver	6	SV129	RF	RNASeq	0.121789	0.165801341472274
1700007K13Rik	Liver	10	BmalKO	RF	RNASeq	0	0
1700007K13Rik	Liver	10	SV129	RF	RNASeq	0.117867	0.16074855145972
1700007K13Rik	Liver	14	BmalKO	RF	RNASeq	0.111798	0.152894691954615
1700007K13Rik	Liver	14	SV129	RF	RNASeq	0.384165	0.469015930325123
1700007K13Rik	Liver	18	BmalKO	RF	RNASeq	0.0953447	0.131384950852782
1700007K13Rik	Liver	18	SV129	RF	RNASeq	0.287362	0.364417789510469
1700007K13Rik	Liver	22	BmalKO	RF	RNASeq	0.160188	0.214358602500562
1700007K13Rik	Liver	22	SV129	RF	RNASeq	0	0
1700007K13Rik	Liver	26	BmalKO	RF	RNASeq	0	0
1700007K13Rik	Liver	26	SV129	RF	RNASeq	0.144777	0.195066591922788
1700007K13Rik	Liver	30	BmalKO	RF	RNASeq	0.0595813	0.0834942876694301
1700007K13Rik	Liver	30	SV129	RF	RNASeq	0	0
1700007K13Rik	Liver	34	BmalKO	RF	RNASeq	0	0
1700007K13Rik	Liver	34	SV129	RF	RNASeq	0	0
1700007K13Rik	Liver	38	BmalKO	RF	RNASeq	0.401246	0.486710254716054
1700007K13Rik	Liver	38	SV129	RF	RNASeq	0.374992	0.459423224750823
1700007K13Rik	Liver	42	BmalKO	RF	RNASeq	0	0
1700007K13Rik	Liver	42	SV129	RF	RNASeq	0.128025	0.173799042006516
1700007K13Rik	Liver	46	BmalKO	RF	RNASeq	0.265101	0.339252567830629
1700007K13Rik	Liver	46	SV129	RF	RNASeq	0.0694164	0.0968237064211245
1700008O03Rik	Liver	2	BmalKO	RF	RNASeq	0.4698581	0.555676884103996
1700008O03Rik	Liver	2	SV129	RF	RNASeq	0.330445	0.411908871226472
1700008O03Rik	Liver	6	BmalKO	RF	RNASeq	0.1567371	0.210061009973188
1700008O03Rik	Liver	6	SV129	RF	RNASeq	0.2716774	0.346732733162836
1700008O03Rik	Liver	10	BmalKO	RF	RNASeq	0.296685	0.374828052347974
1700008O03Rik	Liver	10	SV129	RF	RNASeq	0.239463	0.309715205258245
1700008O03Rik	Liver	14	BmalKO	RF	RNASeq	0.0499984	0.0703871294972797
1700008O03Rik	Liver	14	SV129	RF	RNASeq	0.3850529	0.469941078881112
1700008O03Rik	Liver	18	BmalKO	RF	RNASeq	0.757368	0.813416329185575
1700008O03Rik	Liver	18	SV129	RF	RNASeq	0.2883915	0.365571047866663
1700008O03Rik	Liver	22	BmalKO	RF	RNASeq	0.2554189	0.328168833589967
1700008O03Rik	Liver	22	SV129	RF	RNASeq	0.605454	0.682981329079495
1700008O03Rik	Liver	26	BmalKO	RF	RNASeq	0.43869149915	0.524757265906005
1700008O03Rik	Liver	26	SV129	RF	RNASeq	0.1468834	0.19771872457729
1700008O03Rik	Liver	30	BmalKO	RF	RNASeq	0.2891713	0.366443976066285
1700008O03Rik	Liver	30	SV129	RF	RNASeq	0.0912211	0.12594344589248
1700008O03Rik	Liver	34	BmalKO	RF	RNASeq	0.3709213	0.455145753204204
1700008O03Rik	Liver	34	SV129	RF	RNASeq	0.2072264	0.271696260623213
1700008O03Rik	Liver	38	BmalKO	RF	RNASeq	0.2114459	0.276729979247009
1700008O03Rik	Liver	38	SV129	RF	RNASeq	0.425453	0.511420471555929
1700008O03Rik	Liver	42	BmalKO	RF	RNASeq	0.5759573	0.656228446017135
1700008O03Rik	Liver	42	SV129	RF	RNASeq	0.1089575	0.149204076307431
1700008O03Rik	Liver	46	BmalKO	RF	RNASeq	0.1382072	0.186763210722209
1700008O03Rik	Liver	46	SV129	RF	RNASeq	0.2020998	0.265556675573362
1700008P02Rik	Liver	2	BmalKO	RF	RNASeq	0	0
1700008P02Rik	Liver	2	SV129	RF	RNASeq	0	0
1700008P02Rik	Liver	6	BmalKO	RF	RNASeq	0	0
1700008P02Rik	Liver	6	SV129	RF	RNASeq	0	0
1700008P02Rik	Liver	10	BmalKO	RF	RNASeq	0	0
1700008P02Rik	Liver	10	SV129	RF	RNASeq	0	0
1700008P02Rik	Liver	14	BmalKO	RF	RNASeq	0	0
1700008P02Rik	Liver	14	SV129	RF	RNASeq	0	0
1700008P02Rik	Liver	18	BmalKO	RF	RNASeq	0	0
1700008P02Rik	Liver	18	SV129	RF	RNASeq	0	0
1700008P02Rik	Liver	22	BmalKO	RF	RNASeq	0	0
1700008P02Rik	Liver	22	SV129	RF	RNASeq	0	0
1700008P02Rik	Liver	26	BmalKO	RF	RNASeq	0	0
1700008P02Rik	Liver	26	SV129	RF	RNASeq	0	0
1700008P02Rik	Liver	30	BmalKO	RF	RNASeq	0	0
1700008P02Rik	Liver	30	SV129	RF	RNASeq	0	0
1700008P02Rik	Liver	34	BmalKO	RF	RNASeq	0	0
1700008P02Rik	Liver	34	SV129	RF	RNASeq	0	0
1700008P02Rik	Liver	38	BmalKO	RF	RNASeq	0	0
1700008P02Rik	Liver	38	SV129	RF	RNASeq	0	0
1700008P02Rik	Liver	42	BmalKO	RF	RNASeq	0	0
1700008P02Rik	Liver	42	SV129	RF	RNASeq	0	0
1700008P02Rik	Liver	46	BmalKO	RF	RNASeq	0	0
1700008P02Rik	Liver	46	SV129	RF	RNASeq	0	0
1700009J07Rik	Liver	2	BmalKO	RF	RNASeq	0	0
1700009J07Rik	Liver	2	SV129	RF	RNASeq	0.065644042474	0.091725614535492
1700009J07Rik	Liver	6	BmalKO	RF	RNASeq	0	0
1700009J07Rik	Liver	6	SV129	RF	RNASeq	0	0
1700009J07Rik	Liver	10	BmalKO	RF	RNASeq	0.0379555	0.0537445927270911
1700009J07Rik	Liver	10	SV129	RF	RNASeq	0	0
1700009J07Rik	Liver	14	BmalKO	RF	RNASeq	0.108602	0.148741515468428
1700009J07Rik	Liver	14	SV129	RF	RNASeq	0	0
1700009J07Rik	Liver	18	BmalKO	RF	RNASeq	0.0526367	0.0740076001380779
1700009J07Rik	Liver	18	SV129	RF	RNASeq	0.14600349559	0.196611444673061
1700009J07Rik	Liver	22	BmalKO	RF	RNASeq	0	0
1700009J07Rik	Liver	22	SV129	RF	RNASeq	0	0
1700009J07Rik	Liver	26	BmalKO	RF	RNASeq	0	0
1700009J07Rik	Liver	26	SV129	RF	RNASeq	0.0457901	0.0645933180507785
1700009J07Rik	Liver	30	BmalKO	RF	RNASeq	0	0
1700009J07Rik	Liver	30	SV129	RF	RNASeq	0	0
1700009J07Rik	Liver	34	BmalKO	RF	RNASeq	0	0
1700009J07Rik	Liver	34	SV129	RF	RNASeq	0.050130757329	0.0705689766582126
1700009J07Rik	Liver	38	BmalKO	RF	RNASeq	0	0
1700009J07Rik	Liver	38	SV129	RF	RNASeq	0.046277057741	0.0652649327531568
1700009J07Rik	Liver	42	BmalKO	RF	RNASeq	0	0
1700009J07Rik	Liver	42	SV129	RF	RNASeq	0	0
1700009J07Rik	Liver	46	BmalKO	RF	RNASeq	0	0
1700009J07Rik	Liver	46	SV129	RF	RNASeq	0	0
1700009N14Rik	Liver	2	BmalKO	RF	RNASeq	0	0
1700009N14Rik	Liver	2	SV129	RF	RNASeq	0.0452453	0.0638415562431487
1700009N14Rik	Liver	6	BmalKO	RF	RNASeq	0	0
1700009N14Rik	Liver	6	SV129	RF	RNASeq	0	0
1700009N14Rik	Liver	10	BmalKO	RF	RNASeq	0	0
1700009N14Rik	Liver	10	SV129	RF	RNASeq	0	0
1700009N14Rik	Liver	14	BmalKO	RF	RNASeq	0	0
1700009N14Rik	Liver	14	SV129	RF	RNASeq	0	0
1700009N14Rik	Liver	18	BmalKO	RF	RNASeq	0	0
1700009N14Rik	Liver	18	SV129	RF	RNASeq	0	0
1700009N14Rik	Liver	22	BmalKO	RF	RNASeq	0	0
1700009N14Rik	Liver	22	SV129	RF	RNASeq	0	0
1700009N14Rik	Liver	26	BmalKO	RF	RNASeq	0	0
1700009N14Rik	Liver	26	SV129	RF	RNASeq	0	0
1700009N14Rik	Liver	30	BmalKO	RF	RNASeq	0	0
1700009N14Rik	Liver	30	SV129	RF	RNASeq	0	0
1700009N14Rik	Liver	34	BmalKO	RF	RNASeq	0	0
1700009N14Rik	Liver	34	SV129	RF	RNASeq	0	0
1700009N14Rik	Liver	38	BmalKO	RF	RNASeq	0	0
1700009N14Rik	Liver	38	SV129	RF	RNASeq	0	0
1700009N14Rik	Liver	42	BmalKO	RF	RNASeq	0	0
1700009N14Rik	Liver	42	SV129	RF	RNASeq	0	0
1700009N14Rik	Liver	46	BmalKO	RF	RNASeq	0	0
1700009N14Rik	Liver	46	SV129	RF	RNASeq	0	0
1700010B08Rik	Liver	2	BmalKO	RF	RNASeq	0	0
1700010B08Rik	Liver	2	SV129	RF	RNASeq	0.267102	0.341532664156013
1700010B08Rik	Liver	6	BmalKO	RF	RNASeq	0.094079	0.129716914358366
1700010B08Rik	Liver	6	SV129	RF	RNASeq	0.0485152	0.0683477758891284
1700010B08Rik	Liver	10	BmalKO	RF	RNASeq	0	0
1700010B08Rik	Liver	10	SV129	RF	RNASeq	0.0464394	0.0654887665855799
1700010B08Rik	Liver	14	BmalKO	RF	RNASeq	0	0
1700010B08Rik	Liver	14	SV129	RF	RNASeq	0.172952	0.230143976044283
1700010B08Rik	Liver	18	BmalKO	RF	RNASeq	0.0656535	0.0917384183093318
1700010B08Rik	Liver	18	SV129	RF	RNASeq	0	0
1700010B08Rik	Liver	22	BmalKO	RF	RNASeq	0	0
1700010B08Rik	Liver	22	SV129	RF	RNASeq	0.104168	0.142959695963305
1700010B08Rik	Liver	26	BmalKO	RF	RNASeq	0.0564354	0.0792045505676287
1700010B08Rik	Liver	26	SV129	RF	RNASeq	0.171305	0.228116792912659
1700010B08Rik	Liver	30	BmalKO	RF	RNASeq	0.105355	0.144509785442599
1700010B08Rik	Liver	30	SV129	RF	RNASeq	0	0
1700010B08Rik	Liver	34	BmalKO	RF	RNASeq	0	0
1700010B08Rik	Liver	34	SV129	RF	RNASeq	0	0
1700010B08Rik	Liver	38	BmalKO	RF	RNASeq	0	0
1700010B08Rik	Liver	38	SV129	RF	RNASeq	0.0470791	0.0663704325908047
1700010B08Rik	Liver	42	BmalKO	RF	RNASeq	0	0
1700010B08Rik	Liver	42	SV129	RF	RNASeq	0	0
1700010B08Rik	Liver	46	BmalKO	RF	RNASeq	0.0458738	0.0647087797891457
1700010B08Rik	Liver	46	SV129	RF	RNASeq	0.175459	0.233224218677664
1700010D01Rik	Liver	2	BmalKO	RF	RNASeq	0	0
1700010D01Rik	Liver	2	SV129	RF	RNASeq	0	0
1700010D01Rik	Liver	6	BmalKO	RF	RNASeq	0	0
1700010D01Rik	Liver	6	SV129	RF	RNASeq	0	0
1700010D01Rik	Liver	10	BmalKO	RF	RNASeq	0	0
1700010D01Rik	Liver	10	SV129	RF	RNASeq	0	0
1700010D01Rik	Liver	14	BmalKO	RF	RNASeq	0	0
1700010D01Rik	Liver	14	SV129	RF	RNASeq	0	0
1700010D01Rik	Liver	18	BmalKO	RF	RNASeq	0	0
1700010D01Rik	Liver	18	SV129	RF	RNASeq	0	0
1700010D01Rik	Liver	22	BmalKO	RF	RNASeq	0	0
1700010D01Rik	Liver	22	SV129	RF	RNASeq	0	0
1700010D01Rik	Liver	26	BmalKO	RF	RNASeq	0	0
1700010D01Rik	Liver	26	SV129	RF	RNASeq	0	0
1700010D01Rik	Liver	30	BmalKO	RF	RNASeq	0	0
1700010D01Rik	Liver	30	SV129	RF	RNASeq	0	0
1700010D01Rik	Liver	34	BmalKO	RF	RNASeq	0	0
1700010D01Rik	Liver	34	SV129	RF	RNASeq	0	0
1700010D01Rik	Liver	38	BmalKO	RF	RNASeq	0	0
1700010D01Rik	Liver	38	SV129	RF	RNASeq	0	0
1700010D01Rik	Liver	42	BmalKO	RF	RNASeq	0	0
1700010D01Rik	Liver	42	SV129	RF	RNASeq	0	0
1700010D01Rik	Liver	46	BmalKO	RF	RNASeq	0	0
1700010D01Rik	Liver	46	SV129	RF	RNASeq	0	0
1700010I02Rik	Liver	2	BmalKO	RF	RNASeq	7.70745	3.12225028357896
1700010I02Rik	Liver	2	SV129	RF	RNASeq	4.07314	2.34287897409389
1700010I02Rik	Liver	6	BmalKO	RF	RNASeq	4.18256	2.37366491393023
1700010I02Rik	Liver	6	SV129	RF	RNASeq	4.76853	2.52820372235342
1700010I02Rik	Liver	10	BmalKO	RF	RNASeq	4.24167	2.39002652872361
1700010I02Rik	Liver	10	SV129	RF	RNASeq	1.87387	1.52299480271481
1700010I02Rik	Liver	14	BmalKO	RF	RNASeq	5.07852	2.60372009857386
1700010I02Rik	Liver	14	SV129	RF	RNASeq	5.46177	2.69192940028376
1700010I02Rik	Liver	18	BmalKO	RF	RNASeq	5.27514	2.64964764632279
1700010I02Rik	Liver	18	SV129	RF	RNASeq	8.26931	3.21246194978631
1700010I02Rik	Liver	22	BmalKO	RF	RNASeq	3.70916	2.23546974096088
1700010I02Rik	Liver	22	SV129	RF	RNASeq	7.34654	3.06117826233628
1700010I02Rik	Liver	26	BmalKO	RF	RNASeq	4.86809	2.55289099806617
1700010I02Rik	Liver	26	SV129	RF	RNASeq	2.48172	1.79980018608665
1700010I02Rik	Liver	30	BmalKO	RF	RNASeq	4.76254	2.52670485987627
1700010I02Rik	Liver	30	SV129	RF	RNASeq	3.6602	2.22039187179297
1700010I02Rik	Liver	34	BmalKO	RF	RNASeq	5.45957	2.69143813093853
1700010I02Rik	Liver	34	SV129	RF	RNASeq	1.71114	1.43889961413125
1700010I02Rik	Liver	38	BmalKO	RF	RNASeq	4.92795	2.56753327911199
1700010I02Rik	Liver	38	SV129	RF	RNASeq	3.00774	2.0027889174958
1700010I02Rik	Liver	42	BmalKO	RF	RNASeq	7.29883	3.05290795426929
1700010I02Rik	Liver	42	SV129	RF	RNASeq	4.35335	2.42044197859302
1700010I02Rik	Liver	46	BmalKO	RF	RNASeq	2.946560317437	1.98059579888979
1700010I02Rik	Liver	46	SV129	RF	RNASeq	5.13697	2.61752653101379
1700010I14Rik	Liver	2	BmalKO	RF	RNASeq	2.613259	1.85330067149421
1700010I14Rik	Liver	2	SV129	RF	RNASeq	0.831962	0.87338957822736
1700010I14Rik	Liver	6	BmalKO	RF	RNASeq	3.533466	2.1806144650701
1700010I14Rik	Liver	6	SV129	RF	RNASeq	0.278418	0.354359626526148
1700010I14Rik	Liver	10	BmalKO	RF	RNASeq	3.256166	2.08955442027201
1700010I14Rik	Liver	10	SV129	RF	RNASeq	0.2744709	0.349898432673588
1700010I14Rik	Liver	14	BmalKO	RF	RNASeq	2.339015	1.73942257449627
1700010I14Rik	Liver	14	SV129	RF	RNASeq	0.2826853	0.359167256304422
1700010I14Rik	Liver	18	BmalKO	RF	RNASeq	4.011803	2.32532970745531
1700010I14Rik	Liver	18	SV129	RF	RNASeq	0.2521221	0.324375252746153
1700010I14Rik	Liver	22	BmalKO	RF	RNASeq	2.177406	1.66784944534359
1700010I14Rik	Liver	22	SV129	RF	RNASeq	1.247963	1.16861828993793
1700010I14Rik	Liver	26	BmalKO	RF	RNASeq	4.07927	2.34462116568689
1700010I14Rik	Liver	26	SV129	RF	RNASeq	1.534115	1.34148199652493
1700010I14Rik	Liver	30	BmalKO	RF	RNASeq	4.40058	2.43311435508901
1700010I14Rik	Liver	30	SV129	RF	RNASeq	0.448326	0.534386371515009
1700010I14Rik	Liver	34	BmalKO	RF	RNASeq	3.211499	2.07433382354185
1700010I14Rik	Liver	34	SV129	RF	RNASeq	0.212465	0.277943101893391
1700010I14Rik	Liver	38	BmalKO	RF	RNASeq	2.055959	1.6116251877148
1700010I14Rik	Liver	38	SV129	RF	RNASeq	0.152573	0.204858128878227
1700010I14Rik	Liver	42	BmalKO	RF	RNASeq	3.632663	2.21184173829347
1700010I14Rik	Liver	42	SV129	RF	RNASeq	0.254153	0.326713360003287
1700010I14Rik	Liver	46	BmalKO	RF	RNASeq	2.765433	1.91281577486636
1700010I14Rik	Liver	46	SV129	RF	RNASeq	0.72378374	0.785578790204403
1700010L04Rik	Liver	2	BmalKO	RF	RNASeq	0.0612433	0.0857554455688567
1700010L04Rik	Liver	2	SV129	RF	RNASeq	0	0
1700010L04Rik	Liver	6	BmalKO	RF	RNASeq	0	0
1700010L04Rik	Liver	6	SV129	RF	RNASeq	0	0
1700010L04Rik	Liver	10	BmalKO	RF	RNASeq	0	0
1700010L04Rik	Liver	10	SV129	RF	RNASeq	0	0
1700010L04Rik	Liver	14	BmalKO	RF	RNASeq	0	0
1700010L04Rik	Liver	14	SV129	RF	RNASeq	0	0
1700010L04Rik	Liver	18	BmalKO	RF	RNASeq	0	0
1700010L04Rik	Liver	18	SV129	RF	RNASeq	0	0
1700010L04Rik	Liver	22	BmalKO	RF	RNASeq	0	0
1700010L04Rik	Liver	22	SV129	RF	RNASeq	0.052938	0.0744204888556205
1700010L04Rik	Liver	26	BmalKO	RF	RNASeq	0.066472	0.092846088518215
1700010L04Rik	Liver	26	SV129	RF	RNASeq	0.0494432	0.069624084404362
1700010L04Rik	Liver	30	BmalKO	RF	RNASeq	0	0
1700010L04Rik	Liver	30	SV129	RF	RNASeq	0	0
1700010L04Rik	Liver	34	BmalKO	RF	RNASeq	0	0
1700010L04Rik	Liver	34	SV129	RF	RNASeq	0	0
1700010L04Rik	Liver	38	BmalKO	RF	RNASeq	0	0
1700010L04Rik	Liver	38	SV129	RF	RNASeq	0	0
1700010L04Rik	Liver	42	BmalKO	RF	RNASeq	0	0
1700010L04Rik	Liver	42	SV129	RF	RNASeq	0	0
1700010L04Rik	Liver	46	BmalKO	RF	RNASeq	0	0
1700010L04Rik	Liver	46	SV129	RF	RNASeq	0	0
1700010N08Rik	Liver	2	BmalKO	RF	RNASeq	0	0
1700010N08Rik	Liver	2	SV129	RF	RNASeq	0	0
1700010N08Rik	Liver	6	BmalKO	RF	RNASeq	0.0300814	0.0427583478319551
1700010N08Rik	Liver	6	SV129	RF	RNASeq	0	0
1700010N08Rik	Liver	10	BmalKO	RF	RNASeq	0	0
1700010N08Rik	Liver	10	SV129	RF	RNASeq	0	0
1700010N08Rik	Liver	14	BmalKO	RF	RNASeq	0	0
1700010N08Rik	Liver	14	SV129	RF	RNASeq	0	0
1700010N08Rik	Liver	18	BmalKO	RF	RNASeq	0	0
1700010N08Rik	Liver	18	SV129	RF	RNASeq	0	0
1700010N08Rik	Liver	22	BmalKO	RF	RNASeq	0	0
1700010N08Rik	Liver	22	SV129	RF	RNASeq	0	0
1700010N08Rik	Liver	26	BmalKO	RF	RNASeq	0.0180126	0.025755417842901
1700010N08Rik	Liver	26	SV129	RF	RNASeq	0	0
1700010N08Rik	Liver	30	BmalKO	RF	RNASeq	0.0168299	0.0240783586926244
1700010N08Rik	Liver	30	SV129	RF	RNASeq	0	0
1700010N08Rik	Liver	34	BmalKO	RF	RNASeq	0	0
1700010N08Rik	Liver	34	SV129	RF	RNASeq	0	0
1700010N08Rik	Liver	38	BmalKO	RF	RNASeq	0	0
1700010N08Rik	Liver	38	SV129	RF	RNASeq	0	0
1700010N08Rik	Liver	42	BmalKO	RF	RNASeq	0.0152306	0.0218074591251244
1700010N08Rik	Liver	42	SV129	RF	RNASeq	0	0
1700010N08Rik	Liver	46	BmalKO	RF	RNASeq	0.0294005	0.0418043884025146
1700010N08Rik	Liver	46	SV129	RF	RNASeq	0.0153022	0.0219092028299988
1700011A15Rik	Liver	2	BmalKO	RF	RNASeq	0	0
1700011A15Rik	Liver	2	SV129	RF	RNASeq	0	0
1700011A15Rik	Liver	6	BmalKO	RF	RNASeq	0	0
1700011A15Rik	Liver	6	SV129	RF	RNASeq	0	0
1700011A15Rik	Liver	10	BmalKO	RF	RNASeq	0	0
1700011A15Rik	Liver	10	SV129	RF	RNASeq	0	0
1700011A15Rik	Liver	14	BmalKO	RF	RNASeq	0	0
1700011A15Rik	Liver	14	SV129	RF	RNASeq	0	0
1700011A15Rik	Liver	18	BmalKO	RF	RNASeq	0	0
1700011A15Rik	Liver	18	SV129	RF	RNASeq	0	0
1700011A15Rik	Liver	22	BmalKO	RF	RNASeq	0	0
1700011A15Rik	Liver	22	SV129	RF	RNASeq	0	0
1700011A15Rik	Liver	26	BmalKO	RF	RNASeq	0	0
1700011A15Rik	Liver	26	SV129	RF	RNASeq	0	0
1700011A15Rik	Liver	30	BmalKO	RF	RNASeq	0	0
1700011A15Rik	Liver	30	SV129	RF	RNASeq	0	0
1700011A15Rik	Liver	34	BmalKO	RF	RNASeq	0	0
1700011A15Rik	Liver	34	SV129	RF	RNASeq	0	0
1700011A15Rik	Liver	38	BmalKO	RF	RNASeq	0	0
1700011A15Rik	Liver	38	SV129	RF	RNASeq	0	0
1700011A15Rik	Liver	42	BmalKO	RF	RNASeq	0	0
1700011A15Rik	Liver	42	SV129	RF	RNASeq	0	0
1700011A15Rik	Liver	46	BmalKO	RF	RNASeq	0.0456326	0.0643760262815254
1700011A15Rik	Liver	46	SV129	RF	RNASeq	0	0
1700011E24Rik	Liver	2	BmalKO	RF	RNASeq	0	0
1700011E24Rik	Liver	2	SV129	RF	RNASeq	0	0
1700011E24Rik	Liver	6	BmalKO	RF	RNASeq	0.0796523	0.110566769952861
1700011E24Rik	Liver	6	SV129	RF	RNASeq	0	0
1700011E24Rik	Liver	10	BmalKO	RF	RNASeq	0	0
1700011E24Rik	Liver	10	SV129	RF	RNASeq	0	0
1700011E24Rik	Liver	14	BmalKO	RF	RNASeq	0	0
1700011E24Rik	Liver	14	SV129	RF	RNASeq	0.0859714	0.118986109015674
1700011E24Rik	Liver	18	BmalKO	RF	RNASeq	0	0
1700011E24Rik	Liver	18	SV129	RF	RNASeq	0	0
1700011E24Rik	Liver	22	BmalKO	RF	RNASeq	0	0
1700011E24Rik	Liver	22	SV129	RF	RNASeq	0	0
1700011E24Rik	Liver	26	BmalKO	RF	RNASeq	0.0958965	0.132111551959397
1700011E24Rik	Liver	26	SV129	RF	RNASeq	0	0
1700011E24Rik	Liver	30	BmalKO	RF	RNASeq	0	0
1700011E24Rik	Liver	30	SV129	RF	RNASeq	0.0528078	0.0742420828062646
1700011E24Rik	Liver	34	BmalKO	RF	RNASeq	0	0
1700011E24Rik	Liver	34	SV129	RF	RNASeq	0.0871135	0.120502572691722
1700011E24Rik	Liver	38	BmalKO	RF	RNASeq	0	0
1700011E24Rik	Liver	38	SV129	RF	RNASeq	0	0
1700011E24Rik	Liver	42	BmalKO	RF	RNASeq	0.0509887	0.0717471578428107
1700011E24Rik	Liver	42	SV129	RF	RNASeq	0	0
1700011E24Rik	Liver	46	BmalKO	RF	RNASeq	0	0
1700011E24Rik	Liver	46	SV129	RF	RNASeq	0	0
1700011H14Rik	Liver	2	BmalKO	RF	RNASeq	0.599401698	0.677532324641104
1700011H14Rik	Liver	2	SV129	RF	RNASeq	0.1969	0.259302621345141
1700011H14Rik	Liver	6	BmalKO	RF	RNASeq	0.346475	0.42918744357085
1700011H14Rik	Liver	6	SV129	RF	RNASeq	0.5802963	0.660195084012188
1700011H14Rik	Liver	10	BmalKO	RF	RNASeq	0.551902	0.634037456637156
1700011H14Rik	Liver	10	SV129	RF	RNASeq	0.273357	0.348636951779659
1700011H14Rik	Liver	14	BmalKO	RF	RNASeq	0.39894	0.484334087192641
1700011H14Rik	Liver	14	SV129	RF	RNASeq	0.721846	0.783956115457437
1700011H14Rik	Liver	18	BmalKO	RF	RNASeq	0.603771	0.68146815628768
1700011H14Rik	Liver	18	SV129	RF	RNASeq	0.7259804	0.787416081560116
1700011H14Rik	Liver	22	BmalKO	RF	RNASeq	0.581427	0.661226961376203
1700011H14Rik	Liver	22	SV129	RF	RNASeq	0.341373	0.423710467983764
1700011H14Rik	Liver	26	BmalKO	RF	RNASeq	0.581193	0.661013473419898
1700011H14Rik	Liver	26	SV129	RF	RNASeq	0.252068	0.324312917381339
1700011H14Rik	Liver	30	BmalKO	RF	RNASeq	0.4929993	0.57821348905801
1700011H14Rik	Liver	30	SV129	RF	RNASeq	0.840036	0.879733992648266
1700011H14Rik	Liver	34	BmalKO	RF	RNASeq	0.564538	0.645736699643569
1700011H14Rik	Liver	34	SV129	RF	RNASeq	0.2353958	0.304973331052891
1700011H14Rik	Liver	38	BmalKO	RF	RNASeq	0.224668	0.292390696434971
1700011H14Rik	Liver	38	SV129	RF	RNASeq	0.643445	0.716723175581607
1700011H14Rik	Liver	42	BmalKO	RF	RNASeq	0.512043	0.596499168001215
1700011H14Rik	Liver	42	SV129	RF	RNASeq	0.562284	0.643656737825836
1700011H14Rik	Liver	46	BmalKO	RF	RNASeq	0.375264554	0.459709170660043
1700011H14Rik	Liver	46	SV129	RF	RNASeq	0.728123	0.789205905681232
1700011I03Rik	Liver	2	BmalKO	RF	RNASeq	0	0
1700011I03Rik	Liver	2	SV129	RF	RNASeq	0	0
1700011I03Rik	Liver	6	BmalKO	RF	RNASeq	0	0
1700011I03Rik	Liver	6	SV129	RF	RNASeq	0	0
1700011I03Rik	Liver	10	BmalKO	RF	RNASeq	0	0
1700011I03Rik	Liver	10	SV129	RF	RNASeq	0	0
1700011I03Rik	Liver	14	BmalKO	RF	RNASeq	0	0
1700011I03Rik	Liver	14	SV129	RF	RNASeq	0.0440728	0.0622223101235485
1700011I03Rik	Liver	18	BmalKO	RF	RNASeq	0	0
1700011I03Rik	Liver	18	SV129	RF	RNASeq	0	0
1700011I03Rik	Liver	22	BmalKO	RF	RNASeq	0	0
1700011I03Rik	Liver	22	SV129	RF	RNASeq	0	0
1700011I03Rik	Liver	26	BmalKO	RF	RNASeq	0	0
1700011I03Rik	Liver	26	SV129	RF	RNASeq	0	0
1700011I03Rik	Liver	30	BmalKO	RF	RNASeq	0.045733	0.0645145449434145
1700011I03Rik	Liver	30	SV129	RF	RNASeq	0	0
1700011I03Rik	Liver	34	BmalKO	RF	RNASeq	0	0
1700011I03Rik	Liver	34	SV129	RF	RNASeq	0	0
1700011I03Rik	Liver	38	BmalKO	RF	RNASeq	0	0
1700011I03Rik	Liver	38	SV129	RF	RNASeq	0	0
1700011I03Rik	Liver	42	BmalKO	RF	RNASeq	0	0
1700011I03Rik	Liver	42	SV129	RF	RNASeq	0	0
1700011I03Rik	Liver	46	BmalKO	RF	RNASeq	0	0
1700011I03Rik	Liver	46	SV129	RF	RNASeq	0	0
1700011L22Rik	Liver	2	BmalKO	RF	RNASeq	0.0469966	0.0662567572915451
1700011L22Rik	Liver	2	SV129	RF	RNASeq	0	0
1700011L22Rik	Liver	6	BmalKO	RF	RNASeq	0	0
1700011L22Rik	Liver	6	SV129	RF	RNASeq	0	0
1700011L22Rik	Liver	10	BmalKO	RF	RNASeq	0	0
1700011L22Rik	Liver	10	SV129	RF	RNASeq	0	0
1700011L22Rik	Liver	14	BmalKO	RF	RNASeq	0.122326	0.166491793834782
1700011L22Rik	Liver	14	SV129	RF	RNASeq	0	0
1700011L22Rik	Liver	18	BmalKO	RF	RNASeq	0	0
1700011L22Rik	Liver	18	SV129	RF	RNASeq	0.0447918	0.0632154791162778
1700011L22Rik	Liver	22	BmalKO	RF	RNASeq	0	0
1700011L22Rik	Liver	22	SV129	RF	RNASeq	0.110602	0.151341899086117
1700011L22Rik	Liver	26	BmalKO	RF	RNASeq	0	0
1700011L22Rik	Liver	26	SV129	RF	RNASeq	0	0
1700011L22Rik	Liver	30	BmalKO	RF	RNASeq	0	0
1700011L22Rik	Liver	30	SV129	RF	RNASeq	0.0445193	0.0628391499033888
1700011L22Rik	Liver	34	BmalKO	RF	RNASeq	0	0
1700011L22Rik	Liver	34	SV129	RF	RNASeq	0	0
1700011L22Rik	Liver	38	BmalKO	RF	RNASeq	0	0
1700011L22Rik	Liver	38	SV129	RF	RNASeq	0.0425928	0.0601758020308703
1700011L22Rik	Liver	42	BmalKO	RF	RNASeq	0	0
1700011L22Rik	Liver	42	SV129	RF	RNASeq	0.0797153	0.11065095181018
1700011L22Rik	Liver	46	BmalKO	RF	RNASeq	0.0415374	0.0587146452602352
1700011L22Rik	Liver	46	SV129	RF	RNASeq	0	0
1700011M02Rik	Liver	2	BmalKO	RF	RNASeq	0	0
1700011M02Rik	Liver	2	SV129	RF	RNASeq	0	0
1700011M02Rik	Liver	6	BmalKO	RF	RNASeq	0	0
1700011M02Rik	Liver	6	SV129	RF	RNASeq	0	0
1700011M02Rik	Liver	10	BmalKO	RF	RNASeq	0	0
1700011M02Rik	Liver	10	SV129	RF	RNASeq	0	0
1700011M02Rik	Liver	14	BmalKO	RF	RNASeq	0	0
[truncated: 998,000+ more rows]
