# Supplementary material for: Transcription factor activity rhythms and tissue-specific chromatin interactions explain circadian gene expression across organs
Source: Genome Res. 2018 Feb;28(2):182–91. doi: 10.1101/gr.222430.117 (PMC5793782; doi:10.1101/gr.222430.117)
Supplement: Supplemental Material [file supp_gr.222430.117_Supplemental_Table_3_Hogenesch-Model-Selection.txt.zip]

Archive with 1 entries (1 files):
- Supplemental_Table_3_Hogenesch-Model-Selection.txt
