# Supplementary material for: Transcription factor activity rhythms and tissue-specific chromatin interactions explain circadian gene expression across organs
Source: Genome Res. 2018 Feb;28(2):182–91. doi: 10.1101/gr.222430.117 (PMC5793782; doi:10.1101/gr.222430.117)
Supplement: Supplemental Material [file supp_gr.222430.117_Supplemental_Table_3_Hogenesch-Model-Selection.txt.zip › Supplemental_Table_3_Hogenesch-Model-Selection.txt]

gene	Model Name (distinct rhythms are separated by semicolon, while shared rhythms separated by comma)	Posterior Probability	n.rhyth	n.params	amp.avg	phase.sd	phase.maxdiff	phase.avg	Parameter List (each name=value pair separated by semicolon). Tissue names denote intercept estimates for RNA-Seq or microarray. Phase-amp denotes rhythmic parameters for tissues. Shared tissue rhythms separated by comma.
Alas1	Kidney;Liver;Adr,Lung	0.999981437944764	4	3	0.720201519005365	1.44367729519526	3.6483488254292	11.8784180994563	tissueAdr=14.3108030239774;tissueAorta=12.9814347969336;tissueBFAT=13.5251965372927;tissueBS=9.69663145503271;tissueCere=9.94430266742449;tissueHeart=12.3366900939426;tissueHypo=9.68972047881315;tissueKidney=11.9331666161122;tissueLiver=14.0174044527026;tissueLung=12.9340122812621;tissueMus=11.6064452375448;tissueAdr:experimentrnaseq=-0.12757320179653;tissueAorta:experimentrnaseq=0.11074219149622…
Arntl	Mus;Adr,Kidney,Liver;Aorta,BFAT,Heart,Lung	0.999799559392754	8	3	2.33683773986139	0.487105330991373	1.25441947891929	22.1718418148454	tissueAdr=9.0942226821292;tissueAorta=7.67970163628642;tissueBFAT=7.72690770990977;tissueBS=8.3605840692795;tissueCere=9.96703753720608;tissueHeart=7.7876093884529;tissueHypo=9.07674253686272;tissueKidney=8.08627407192402;tissueLiver=8.50124725147653;tissueLung=8.27668185141898;tissueMus=9.32757377338303;tissueAdr:experimentrnaseq=0.132980106131732;tissueAorta:experimentrnaseq=-0.141393840880096;…
Slc4a4	Adr;Liver;Aorta,BFAT	0.998942788864814	4	3	0.619052337716013	2.21036349521111	6.39376773216379	7.0507576222354	tissueAdr=7.68147207001723;tissueAorta=11.6395487228338;tissueBFAT=12.3815335193609;tissueBS=12.1514232996932;tissueCere=13.0801696912533;tissueHeart=9.72531342817848;tissueHypo=11.9079689271902;tissueKidney=15.1042240994377;tissueLiver=10.7618671451013;tissueLung=8.23261928155603;tissueMus=10.0232247427797;tissueAdr:experimentrnaseq=-0.814673359717439;tissueAorta:experimentrnaseq=-1.018446779795…
Ethe1	Adr;Kidney;Liver	0.99788799304932	3	3	0.67319622651315	0.478203931614288	3.6827545481643	9.07000203502746	tissueAdr=7.67437768785729;tissueAorta=8.55175351242811;tissueBFAT=8.62682152823215;tissueBS=8.11256109932289;tissueCere=6.70463034374166;tissueHeart=9.42457463515482;tissueHypo=7.57830449390894;tissueKidney=10.2257379563476;tissueLiver=10.608645587952;tissueLung=6.90821937813956;tissueMus=8.87206028881145;tissueAdr:experimentrnaseq=0.139738841942406;tissueAorta:experimentrnaseq=0.003372845039675…
Gabarapl1	Liver;Adr,Kidney;Aorta,BFAT,Mus	0.996588941478586	6	3	0.304824274063374	1.24334085947982	5.00972765200029	5.80837858961914	tissueAdr=11.798227909765;tissueAorta=11.5037583096636;tissueBFAT=11.6877379763859;tissueBS=13.4564021284117;tissueCere=12.4839624206535;tissueHeart=11.2149266953332;tissueHypo=13.2908269400674;tissueKidney=13.7557873219566;tissueLiver=12.8606382470372;tissueLung=11.8933644626447;tissueMus=10.3873257964195;tissueAdr:experimentrnaseq=0.0453388986346308;tissueAorta:experimentrnaseq=0.36490440094973…
Pcp4l1	BFAT;Liver;Mus	0.994261037301345	3	3	0.662917335125183	4.46081752804171	11.2082708593499	15.7373002303907	tissueAdr=9.46663415331645;tissueAorta=10.3470780785727;tissueBFAT=7.0638315103519;tissueBS=12.077879467997;tissueCere=10.3029631585138;tissueHeart=11.9535666566299;tissueHypo=10.9008152092387;tissueKidney=7.13087444585946;tissueLiver=8.5840711457312;tissueLung=10.7157116229433;tissueMus=10.3986091089583;tissueAdr:experimentrnaseq=0.339696496649963;tissueAorta:experimentrnaseq=0.225710968481612;t…
Npas2	Heart,Mus;Adr,Kidney,Lung;Aorta,BFAT,Liver	0.993560973803858	8	3	2.20176644577853	0.455812130676851	1.57821128249429	23.3124560671334	tissueAdr=6.82269202212465;tissueAorta=7.27017161239898;tissueBFAT=5.22189954845526;tissueBS=7.47562298464053;tissueCere=6.21561327870682;tissueHeart=6.82655393471418;tissueHypo=7.92783471891082;tissueKidney=7.2762445602428;tissueLiver=5.49959787113049;tissueLung=6.70158790537206;tissueMus=5.46131230933852;tissueAdr:experimentrnaseq=0.318710116590048;tissueAorta:experimentrnaseq=-0.24928823694182…
Cml5	Kidney;Liver;Adr,Lung	0.987710594804663	4	3	1.11554475881384	1.7732859134247	5.46238362326658	15.2873292156126	tissueAdr=6.99136282951732;tissueAorta=2.52260411469201;tissueBFAT=2.48434395924241;tissueBS=5.52492899375035;tissueCere=5.42843557906714;tissueHeart=2.62496528446972;tissueHypo=5.42485977186719;tissueKidney=9.73367286255374;tissueLiver=9.56920695458697;tissueLung=3.38420549283771;tissueMus=2.69466385253126;tissueAdr:experimentrnaseq=-0.610649915686197;tissueAorta:experimentrnaseq=-1.738886063348…
Clpx	Liver;Adr,Kidney;Aorta,BFAT	0.986832173724329	5	3	0.68234564905795	0.439787969974653	2.4734733004686	15.511200833363	tissueAdr=10.504613299718;tissueAorta=11.1769685276294;tissueBFAT=11.7444445864991;tissueBS=8.842848467969;tissueCere=9.89074440159977;tissueHeart=11.2967210790826;tissueHypo=8.87328329218716;tissueKidney=11.9579963212519;tissueLiver=12.3633055827598;tissueLung=9.58027843243248;tissueMus=10.7083906837733;tissueAdr:experimentrnaseq=-0.594864025564186;tissueAorta:experimentrnaseq=-0.145346280419385…
Lpin1	Liver;Aorta,BFAT;Adr,Kidney,Lung	0.9829923210328	6	3	0.408527941588013	1.63646603247565	4.84271188954544	12.7861627844786	tissueAdr=10.974700634813;tissueAorta=12.9691619453839;tissueBFAT=13.9515229680875;tissueBS=10.4432412878164;tissueCere=9.66666969740931;tissueHeart=12.2206067786543;tissueHypo=9.82190496822245;tissueKidney=10.9095652617979;tissueLiver=11.7473910314275;tissueLung=9.85819500154774;tissueMus=13.1389213480878;tissueAdr:experimentrnaseq=-0.264751510842738;tissueAorta:experimentrnaseq=-0.3249541601668…
Abcd2	BFAT;Kidney;Liver	0.973209523023127	3	3	0.80317969312158	5.98027862668924	9.81552107641247	15.5871855631206	tissueAdr=10.0672553858572;tissueAorta=10.6424953359287;tissueBFAT=11.3078898707693;tissueBS=10.0835301635662;tissueCere=10.4639756695017;tissueHeart=7.74501757165791;tissueHypo=9.26450803656525;tissueKidney=5.61408223537177;tissueLiver=8.28095488186758;tissueLung=9.40685731060253;tissueMus=10.9636961132911;tissueAdr:experimentrnaseq=-0.197945352837381;tissueAorta:experimentrnaseq=0.1081270949007…
Pdcd4	Liver;Aorta,BFAT;Adr,Heart,Kidney,Lung,Mus	0.972524293577441	8	3	0.311011499663993	0.199070898351086	9.61579624811365	5.77245835814037	tissueAdr=10.6229286404346;tissueAorta=10.0528938149144;tissueBFAT=9.97678467989184;tissueBS=10.4925162118381;tissueCere=9.43075838969805;tissueHeart=8.48278292688861;tissueHypo=10.4514827805155;tissueKidney=9.42256986934936;tissueLiver=11.0258987207591;tissueLung=8.81721803441113;tissueMus=8.61434869155473;tissueAdr:experimentrnaseq=-0.595496060755436;tissueAorta:experimentrnaseq=-0.318688003059…
Atp2a1	Adr;Aorta;BFAT	0.966295565490735	3	3	1.98661690412669	6.53622896510943	10.6503939634475	12.431044570553	tissueAdr=7.21569733324908;tissueAorta=10.01449332418;tissueBFAT=13.3091013407599;tissueBS=6.97518842711629;tissueCere=6.61226873617025;tissueHeart=8.58992260716743;tissueHypo=6.69681368554516;tissueKidney=6.67902674019466;tissueLiver=6.86686480417233;tissueLung=7.04127341293116;tissueMus=17.7546662792313;tissueAdr:experimentrnaseq=-2.57059148101614;tissueAorta:experimentrnaseq=-0.951863134936469…
Lss	Adr;Lung;Aorta,BFAT,Kidney,Liver	0.961568256935932	6	3	0.30143023900499	2.03170909757329	8.2089147134235	16.5970253219856	tissueAdr=10.2173325978008;tissueAorta=9.15358154749178;tissueBFAT=9.56038481011653;tissueBS=9.96150772197657;tissueCere=9.58554708893015;tissueHeart=7.08229129177236;tissueHypo=9.95838150838914;tissueKidney=9.50302572653648;tissueLiver=11.8502830427324;tissueLung=9.74571299753577;tissueMus=7.54407000962413;tissueAdr:experimentrnaseq=-0.346602429553099;tissueAorta:experimentrnaseq=-0.217113316465…
Cry1	Kidney;Liver;Adr,Aorta,BFAT,Heart,Lung	0.958457831016759	7	3	0.924573705357263	0.149298860545162	1.82797334518161	17.6008461855527	tissueAdr=8.46545287748707;tissueAorta=8.50814400951473;tissueBFAT=8.88396317262929;tissueBS=8.10434807484223;tissueCere=10.1166823551623;tissueHeart=8.58318263667371;tissueHypo=8.42988246387332;tissueKidney=7.87301206371518;tissueLiver=9.43791694631094;tissueLung=9.10848077850815;tissueMus=8.99782220750495;tissueAdr:experimentrnaseq=-0.566769154650374;tissueAorta:experimentrnaseq=-0.080826705943…
Tsku	Liver;Aorta,BFAT;Adr,Kidney,Lung	0.952967001580134	6	3	0.660199781766675	0.757611936135154	4.3764608723738	12.9676814834392	tissueAdr=9.2100191320683;tissueAorta=8.95337615216816;tissueBFAT=9.28188599601855;tissueBS=6.70431689782221;tissueCere=6.90096257868942;tissueHeart=7.18485308614266;tissueHypo=6.6262659586849;tissueKidney=8.80127884998398;tissueLiver=12.4214216807799;tissueLung=8.5141020474127;tissueMus=7.3516474344451;tissueAdr:experimentrnaseq=0.155172615290932;tissueAorta:experimentrnaseq=-0.162492962872855;t…
Fads2	Adr;Liver;BFAT,Heart,Mus	0.946141159499866	5	3	0.381370757094329	2.22875411071265	11.9608947070509	16.7148399686592	tissueAdr=13.8506466171031;tissueAorta=9.13650794289415;tissueBFAT=7.90231926609555;tissueBS=11.2946978910915;tissueCere=10.2323097288482;tissueHeart=6.93380937759287;tissueHypo=11.5469214190654;tissueKidney=11.1031173801147;tissueLiver=12.6915900773086;tissueLung=9.86855063255618;tissueMus=6.25477982950543;tissueAdr:experimentrnaseq=0.120212682049422;tissueAorta:experimentrnaseq=-0.3043697920004…
Pik3r1	Mus;Heart,Liver;Adr,Aorta,BFAT,Kidney,Lung	0.943081079487189	8	3	0.348466958669496	1.01449081587513	4.05596409869288	16.8494262055207	tissueAdr=11.3902256623115;tissueAorta=11.7584564980216;tissueBFAT=11.826786657101;tissueBS=11.0145736529802;tissueCere=11.1631145508094;tissueHeart=11.7318420814134;tissueHypo=10.6743392477811;tissueKidney=10.7295448005065;tissueLiver=10.9723050274882;tissueLung=11.559318957108;tissueMus=10.0736728766487;tissueAdr:experimentrnaseq=-0.790917698777475;tissueAorta:experimentrnaseq=-0.47643020248985…
Hspa5	Heart;Kidney;Aorta,BS,Cere,Hypo,Liver,Lung	0.936117839325762	8	3	0.443995239880285	0.417989665833336	5.23304746662176	20.341342004894	tissueAdr=13.5751090121501;tissueAorta=12.6741215358705;tissueBFAT=12.53041610771;tissueBS=12.3708228827986;tissueCere=12.6461730103922;tissueHeart=13.868901817065;tissueHypo=13.0789802795563;tissueKidney=13.6608751477691;tissueLiver=14.8948817265794;tissueLung=13.3881857046688;tissueMus=11.604962289946;tissueAdr:experimentrnaseq=-0.386923869321001;tissueAorta:experimentrnaseq=0.130415770455393;t…
Snrk	Liver;Aorta,BFAT;Heart,Kidney,Lung,Mus	0.934979137995465	7	3	0.267847815204537	0.102794980928371	7.40517469005953	11.4145190688302	tissueAdr=11.1618407350694;tissueAorta=11.3080550166288;tissueBFAT=11.7681904479547;tissueBS=11.0210159271592;tissueCere=12.6935102192212;tissueHeart=10.9981752095484;tissueHypo=10.9745901027777;tissueKidney=10.0158458126913;tissueLiver=10.6636156746802;tissueLung=11.4827318697467;tissueMus=10.1617313351971;tissueAdr:experimentrnaseq=-0.541006814233785;tissueAorta:experimentrnaseq=-0.311573626312…
Map2k6	Liver;Aorta,BFAT;Heart,Kidney	0.929602484701553	5	3	0.46224679182942	4.16228296651937	8.95862591956199	13.2868857082675	tissueAdr=6.01543359695049;tissueAorta=6.84978103399928;tissueBFAT=7.30635221240619;tissueBS=7.69520830668208;tissueCere=8.3553753562368;tissueHeart=6.77052715436452;tissueHypo=7.346668442007;tissueKidney=8.8897791073537;tissueLiver=7.80743276989317;tissueLung=6.53023832462699;tissueMus=10.2545020054684;tissueAdr:experimentrnaseq=-0.13733114733961;tissueAorta:experimentrnaseq=0.317554013993558;ti…
Rnf144b	Liver;Kidney,Mus;Adr,Aorta,BFAT	0.909934058256666	6	3	0.4115144654326	5.78472370184255	10.9148574378423	11.3614564750391	tissueAdr=7.82815517365152;tissueAorta=9.40188338285502;tissueBFAT=9.85489279303905;tissueBS=8.09048843417782;tissueCere=8.30499334300418;tissueHeart=9.56024930501945;tissueHypo=8.46578247874663;tissueKidney=6.12470028698647;tissueLiver=10.4903617278183;tissueLung=9.87224557792335;tissueMus=9.84755853184311;tissueAdr:experimentrnaseq=-0.571262723548878;tissueAorta:experimentrnaseq=-0.512168620647…
Cdc25a	BFAT;Adr,Kidney;Aorta,Heart	0.897385776431867	5	3	0.288808885098407	6.39297629992363	9.5341167764346	9.60166946487131	tissueAdr=8.19136950988054;tissueAorta=7.48158175476306;tissueBFAT=7.43528979540518;tissueBS=7.62992497142589;tissueCere=8.23485786982947;tissueHeart=7.06832969887625;tissueHypo=7.41297962841807;tissueKidney=8.09194568701114;tissueLiver=7.18995583854974;tissueLung=7.74173337774589;tissueMus=7.90345363862496;tissueAdr:experimentrnaseq=-0.104038827310655;tissueAorta:experimentrnaseq=0.0398550121933…
Plxna2	Liver;Lung;Adr,Aorta,BFAT,Mus	0.896832850876885	6	3	0.325827617717714	3.32166539112936	10.7309587599852	13.6627049216285	tissueAdr=8.49946124149042;tissueAorta=10.0171916551563;tissueBFAT=9.99585715342802;tissueBS=10.3210516583725;tissueCere=10.6187645146553;tissueHeart=10.8487991639619;tissueHypo=10.8366494539708;tissueKidney=8.6703646274446;tissueLiver=9.91572815350721;tissueLung=11.4033769476386;tissueMus=8.8257220826129;tissueAdr:experimentrnaseq=-0.186553725608162;tissueAorta:experimentrnaseq=-0.49413265599242…
Rorc	Liver;Kidney,Lung;Adr,Aorta,BFAT,Heart	0.895890891647986	7	3	0.828101262510579	0.688269983694045	2.05913445276038	17.5690200724165	tissueAdr=10.0580493001032;tissueAorta=9.91157561613925;tissueBFAT=10.7664372624533;tissueBS=7.91543987455799;tissueCere=9.1587467580334;tissueHeart=10.6619854831716;tissueHypo=6.39462977632766;tissueKidney=10.935907788573;tissueLiver=11.9766447918019;tissueLung=8.9665703126505;tissueMus=11.4363841223362;tissueAdr:experimentrnaseq=0.0291636931787142;tissueAorta:experimentrnaseq=0.0992069744772008…
Prnp	BFAT;Kidney;Adr,Aorta,Heart,Liver	0.895354172931332	6	3	0.237428882307428	0.307495524147587	6.11131322385853	17.4675293961817	tissueAdr=11.6388159841405;tissueAorta=11.1113715731805;tissueBFAT=11.3625035151346;tissueBS=13.559174983625;tissueCere=13.2771977764942;tissueHeart=11.6142460326012;tissueHypo=13.6247898842066;tissueKidney=12.0193799919772;tissueLiver=10.4161210299514;tissueLung=11.513427852092;tissueMus=11.6252178301339;tissueAdr:experimentrnaseq=-0.0125428305801063;tissueAorta:experimentrnaseq=0.30834203721421…
Pvalb	Adr;Aorta;BFAT	0.895073690512858	3	3	1.93822767935173	6.67128634553998	10.2934944877942	12.1641100038326	tissueAdr=5.70364915043;tissueAorta=7.1181700180079;tissueBFAT=11.0659128279372;tissueBS=11.9703526350117;tissueCere=13.3128108079585;tissueHeart=6.38486054214091;tissueHypo=9.79824975517839;tissueKidney=8.84878699880399;tissueLiver=5.58007965220428;tissueLung=5.10061968818383;tissueMus=16.5675826250919;tissueAdr:experimentrnaseq=-2.87535930046895;tissueAorta:experimentrnaseq=-1.29571213391559;ti…
Acaca	Kidney;Liver;Adr,Aorta,BFAT,Lung,Mus	0.893651724110178	7	3	0.345280853108666	1.68336568140448	8.3620359545117	18.3424896842546	tissueAdr=11.5255006877873;tissueAorta=12.8542378063532;tissueBFAT=13.9265178640476;tissueBS=10.064763470349;tissueCere=9.45128388579512;tissueHeart=7.59102200429086;tissueHypo=9.94413725138196;tissueKidney=8.93633175035087;tissueLiver=11.1950035137191;tissueLung=10.0212461171427;tissueMus=8.72469293735285;tissueAdr:experimentrnaseq=0.0847065122008357;tissueAorta:experimentrnaseq=0.17672407217759…
Arrdc3	Liver;Mus;BFAT,Kidney	0.891528874984593	4	3	0.536890401477187	4.1627519207685	10.137787136998	14.284767993258	tissueAdr=11.4356721824441;tissueAorta=10.3192052188243;tissueBFAT=9.74538869237076;tissueBS=11.3406284242224;tissueCere=10.4317837480832;tissueHeart=10.0315443977148;tissueHypo=10.2590738010961;tissueKidney=11.5337082093119;tissueLiver=11.3760006513732;tissueLung=11.7210825358623;tissueMus=10.9279493968764;tissueAdr:experimentrnaseq=-0.547708069718139;tissueAorta:experimentrnaseq=-0.328182094533…
Zhx2	Mus;Aorta,Lung;BFAT,Heart,Kidney,Liver	0.889368355659087	7	3	0.29691706657937	0.168499457687343	7.76392278477186	19.1956944563075	tissueAdr=9.28081242021871;tissueAorta=9.86767898598685;tissueBFAT=9.85896363469814;tissueBS=8.30440563467192;tissueCere=8.91092821684392;tissueHeart=9.40348199059659;tissueHypo=8.29291835704715;tissueKidney=9.38984312708592;tissueLiver=9.14066361830632;tissueLung=9.49290514098377;tissueMus=10.0309185074008;tissueAdr:experimentrnaseq=0.0736897411170874;tissueAorta:experimentrnaseq=-0.158633653405…
Fzd7	Liver;Mus;BS,Hypo	0.888617693096297	4	3	0.314888836484031	0.0832383243853752	10.0512964399656	12.90833545872	tissueAdr=8.69404338552911;tissueAorta=10.1820432951056;tissueBFAT=9.19548448620503;tissueBS=7.70135324862053;tissueCere=10.0962376593693;tissueHeart=7.55165939432986;tissueHypo=6.95391330368155;tissueKidney=8.70762812489896;tissueLiver=9.36314486409851;tissueLung=9.7538850590314;tissueMus=10.9106261628418;tissueAdr:experimentrnaseq=-0.165201304783004;tissueAorta:experimentrnaseq=-0.3076037141858…
Raph1	Mus;Adr,Aorta,BFAT,Heart,Lung;BS,Cere,Hypo,Kidney,Liver	0.887519045287512	11	3	0.203694631596765	3.16249265947315	9.66246664424689	13.5491045810828	tissueAdr=9.95280814215844;tissueAorta=7.99793991668872;tissueBFAT=8.22765830374909;tissueBS=7.14527198413206;tissueCere=6.49393459272138;tissueHeart=9.62735050430352;tissueHypo=7.54042134570893;tissueKidney=6.42426260802295;tissueLiver=9.54422503046693;tissueLung=9.56417990642501;tissueMus=7.9778382023692;tissueAdr:experimentrnaseq=-1.58157494908872;tissueAorta:experimentrnaseq=-0.76821591967958…
Por	Liver;Aorta,BFAT,Lung;Adr,BS,Cere,Heart,Kidney	0.88131118980994	9	3	0.415197436672413	0.02868086361587	1.71435252320088	10.957748685319	tissueAdr=12.0255135993137;tissueAorta=12.0730854684861;tissueBFAT=12.4590714564844;tissueBS=9.99724616478637;tissueCere=9.76480258649662;tissueHeart=9.94709960329889;tissueHypo=10.6525936324782;tissueKidney=12.4950218887113;tissueLiver=13.1862434067961;tissueLung=12.5507147796077;tissueMus=8.97748096617501;tissueAdr:experimentrnaseq=0.297780749941162;tissueAorta:experimentrnaseq=0.09252752902802…
Rhobtb1	Heart;Kidney;Aorta,BFAT,Liver,Lung,Mus	0.880396226429195	7	3	0.508956742764417	1.07931548401209	7.07367315540661	15.1356812614874	tissueAdr=7.77713010113515;tissueAorta=10.7299887290332;tissueBFAT=8.41543008754982;tissueBS=6.9986114697249;tissueCere=6.64550771620884;tissueHeart=12.0121207318566;tissueHypo=6.979156568828;tissueKidney=10.7324292273813;tissueLiver=11.2861431463433;tissueLung=9.12885189000254;tissueMus=9.90544321363114;tissueAdr:experimentrnaseq=0.199722873597929;tissueAorta:experimentrnaseq=0.0388190475930192;…
Itpr1	BS;Liver;Mus	0.876994701200162	3	3	0.382403320622781	5.35127338432222	10.1556293005962	8.29599972462949	tissueAdr=11.973375455128;tissueAorta=12.461423005261;tissueBFAT=12.2215838782176;tissueBS=11.2677621908285;tissueCere=15.8791004509021;tissueHeart=10.6802380717071;tissueHypo=11.4652232330634;tissueKidney=12.9202430983465;tissueLiver=11.5025283997533;tissueLung=11.8572400995187;tissueMus=8.95523257699653;tissueAdr:experimentrnaseq=-1.42828931852099;tissueAorta:experimentrnaseq=-1.27605782295669;…
Rcan1	Heart;Liver;BFAT,Mus	0.875324309836411	4	3	0.566229466278025	0.605699953716108	7.37461728782799	19.3765817029677	tissueAdr=8.35822048361684;tissueAorta=9.32805739952992;tissueBFAT=9.59854636395182;tissueBS=9.46695721039189;tissueCere=8.64821999597104;tissueHeart=11.2173146657079;tissueHypo=9.76583418687864;tissueKidney=10.6229709556779;tissueLiver=9.82700418182573;tissueLung=9.65213849257946;tissueMus=11.4576399169244;tissueAdr:experimentrnaseq=0.0140424934007792;tissueAorta:experimentrnaseq=0.0064733961265…
Slc18b1	Liver;Adr,Aorta,BFAT	0.862738247824967	4	2	0.347495944449938	0.20334674811463	0.813386992458522	20.5281206117741	tissueAdr=8.97047362463657;tissueAorta=9.10617599111754;tissueBFAT=9.27450116052709;tissueBS=8.25082006128489;tissueCere=8.36826698506496;tissueHeart=7.67257570159255;tissueHypo=8.07223941644251;tissueKidney=9.27181237870057;tissueLiver=7.2276040369896;tissueLung=8.53481210276282;tissueMus=7.21442219840382;tissueAdr:experimentrnaseq=-0.0978785937450085;tissueAorta:experimentrnaseq=-0.003006514169…
Mthfr	BFAT;Liver;Adr,Aorta,Heart,Kidney,Mus	0.862374666397194	7	3	0.487217018753163	0.393327466146367	1.81208473802362	21.3837582980703	tissueAdr=9.88603043905758;tissueAorta=9.50854567068928;tissueBFAT=9.0643178283569;tissueBS=8.53856457035128;tissueCere=9.24757070638047;tissueHeart=8.61205612730194;tissueHypo=9.15863108228632;tissueKidney=9.90451618616924;tissueLiver=8.97489384400582;tissueLung=9.95460224299896;tissueMus=8.64198345536998;tissueAdr:experimentrnaseq=0.106954342844194;tissueAorta:experimentrnaseq=-0.16193098068581…
Sema5a	Lung;Aorta,Liver;BFAT,Mus	0.851928087063176	5	3	0.338620257094412	5.02664223820859	11.7337304595154	8.26166628246835	tissueAdr=9.39047795128031;tissueAorta=10.4357112003526;tissueBFAT=7.52988717458492;tissueBS=9.98412301124494;tissueCere=9.2028710816384;tissueHeart=7.41568580938745;tissueHypo=11.0377747544186;tissueKidney=10.5431858228654;tissueLiver=5.4074563534214;tissueLung=9.65151708561555;tissueMus=7.30440380467683;tissueAdr:experimentrnaseq=-0.032737616393062;tissueAorta:experimentrnaseq=-0.68658764732987…
Mical2	Adr;Liver;BFAT,Heart,Kidney	0.840106722682114	5	3	0.303848272379726	2.27888339585168	9.51464260107039	16.3760152448881	tissueAdr=8.10619102224958;tissueAorta=11.5051515244453;tissueBFAT=8.90258758858235;tissueBS=10.2184196199011;tissueCere=12.5176690529413;tissueHeart=11.0532304108003;tissueHypo=10.7958150776657;tissueKidney=7.6845268121122;tissueLiver=9.68526253079667;tissueLung=11.7787373252682;tissueMus=11.799331030877;tissueAdr:experimentrnaseq=0.141224291027875;tissueAorta:experimentrnaseq=0.158064248742211;…
Vegfa	Heart;Adr,Liver;Aorta,BFAT,Hypo	0.833074700907354	6	3	0.200143697266039	3.86729839898587	11.0140448770015	13.5711551525784	tissueAdr=13.5310265774186;tissueAorta=13.1402626972421;tissueBFAT=13.8399710395303;tissueBS=10.792977900051;tissueCere=11.105821478243;tissueHeart=13.2459642510811;tissueHypo=10.5395456439645;tissueKidney=12.7800008274598;tissueLiver=12.6805912895178;tissueLung=14.8895154825639;tissueMus=12.8137154005871;tissueAdr:experimentrnaseq=0.194514065395287;tissueAorta:experimentrnaseq=0.0680314350275023…
Bhlhb9	Aorta,Heart;BFAT,Liver;Kidney,Lung	0.829718430128616	6	3	0.329568970828144	0.157745720062854	5.00872259896154	7.59910730727398	tissueAdr=8.90290900518215;tissueAorta=8.4410216750274;tissueBFAT=8.63327265372117;tissueBS=10.1451974449142;tissueCere=10.0238535572603;tissueHeart=8.69601522751389;tissueHypo=10.4972149715289;tissueKidney=8.00572081853886;tissueLiver=6.52894999001537;tissueLung=7.69649315002846;tissueMus=7.14901238328861;tissueAdr:experimentrnaseq=-0.290393790448599;tissueAorta:experimentrnaseq=0.15096212052763…
Ralgps1	Liver;Aorta,BFAT;Heart,Mus	0.822604379003306	5	3	0.331511740586255	1.89811728983669	6.42986905336397	14.0951709912383	tissueAdr=7.82911381026363;tissueAorta=7.18048016879121;tissueBFAT=7.28832109547553;tissueBS=10.5078760653483;tissueCere=11.1378752160142;tissueHeart=8.049240019694;tissueHypo=11.1192746697278;tissueKidney=8.83467029517146;tissueLiver=8.4753022699843;tissueLung=8.20139590776601;tissueMus=7.21598225963064;tissueAdr:experimentrnaseq=0.0545088203966254;tissueAorta:experimentrnaseq=-0.105515478221098…
Hlf	BFAT,Lung;Aorta,Heart,Kidney;Adr,Cere,Hypo,Liver,Mus	0.81876677577758	10	3	0.665032012060447	0.0345271037587338	0.834303185000088	11.7891399695781	tissueAdr=9.40579386873996;tissueAorta=10.1004480777106;tissueBFAT=10.4505198743559;tissueBS=11.0224741109692;tissueCere=11.2719383132034;tissueHeart=9.97100337491261;tissueHypo=11.3713064649215;tissueKidney=12.0820800090593;tissueLiver=10.7560978684921;tissueLung=9.11892949375103;tissueMus=9.51567782975223;tissueAdr:experimentrnaseq=-0.0514104289996286;tissueAorta:experimentrnaseq=-0.15262852800…
Slc41a3	BFAT;Heart;Liver	0.818361286979241	3	3	0.871952389423851	0.143349368501182	10.6070506960465	11.1942259659335	tissueAdr=10.5464528638423;tissueAorta=7.75299197792981;tissueBFAT=6.66296775078922;tissueBS=7.56737624463657;tissueCere=9.11329395555146;tissueHeart=10.0323557107724;tissueHypo=7.49022922318246;tissueKidney=6.04878869210114;tissueLiver=5.10100046995803;tissueLung=6.69745390401806;tissueMus=11.236192088648;tissueAdr:experimentrnaseq=-0.18424073389665;tissueAorta:experimentrnaseq=-0.03822380446020…
Serpina3c	Lung;Aorta,Kidney;BFAT,Mus	0.814452734991077	5	3	0.586394990029974	4.65284401790662	10.1687754783467	12.7575663237698	tissueAdr=8.74719457692774;tissueAorta=8.5861629628908;tissueBFAT=8.41431866334908;tissueBS=4.98610635456291;tissueCere=3.90213879248675;tissueHeart=5.2597962458547;tissueHypo=4.15759318665732;tissueKidney=4.9426766818789;tissueLiver=6.34021936844099;tissueLung=8.18365270405106;tissueMus=6.6451568725361;tissueAdr:experimentrnaseq=-0.357746578087892;tissueAorta:experimentrnaseq=-0.043005959219725;…
Hbp1	Liver;Heart,Mus;Adr,Aorta,BFAT,Kidney	0.812692512229417	7	3	0.239717287591708	1.18395258380153	4.17610521584153	3.80939615535321	tissueAdr=10.572285149332;tissueAorta=10.851219478213;tissueBFAT=11.3827557319205;tissueBS=9.30667429173643;tissueCere=10.0514774169487;tissueHeart=10.9521834253615;tissueHypo=9.08745685891854;tissueKidney=10.59047918391;tissueLiver=11.8292317775488;tissueLung=11.6615728362046;tissueMus=11.1989498708308;tissueAdr:experimentrnaseq=-0.0829724553217664;tissueAorta:experimentrnaseq=0.106150229576048;…
Usp2	Liver;Aorta,BFAT;Adr,Heart,Kidney,Lung,Mus	0.810774565097025	8	3	0.873256897864877	0.0990194332629439	2.05429078239256	12.3347175292539	tissueAdr=9.51294956392609;tissueAorta=9.37295629745006;tissueBFAT=9.96316519043377;tissueBS=9.23512944414252;tissueCere=11.016402191029;tissueHeart=11.3780067523728;tissueHypo=8.96044852899035;tissueKidney=11.5654510846871;tissueLiver=9.824730634736;tissueLung=7.96581925402031;tissueMus=12.3245947555196;tissueAdr:experimentrnaseq=0.281827335248872;tissueAorta:experimentrnaseq=0.198569916046154;t…
Fam102a	Aorta,Kidney;BFAT,Liver;Heart,Mus	0.809478731880763	6	3	0.393275067909359	0.536391281118668	10.5813029137142	16.0547348136457	tissueAdr=9.63248114280448;tissueAorta=8.83055499114779;tissueBFAT=9.6908643040354;tissueBS=10.7098832489694;tissueCere=10.361018278886;tissueHeart=8.70488398694073;tissueHypo=10.7967161796585;tissueKidney=11.1092372540957;tissueLiver=10.3093775303737;tissueLung=9.81410791072457;tissueMus=7.70131541920477;tissueAdr:experimentrnaseq=0.379778607078474;tissueAorta:experimentrnaseq=0.0933051455588316…
Chid1	Hypo;Liver	0.807869454452567	2	2	0.353194079334584	7.75933448487678	8.48133103024644	13.4129355240986	tissueAdr=9.24851421693821;tissueAorta=8.87388954979676;tissueBFAT=9.03141361757675;tissueBS=9.68115817979712;tissueCere=9.24141488230369;tissueHeart=8.81615207469832;tissueHypo=10.2305868682881;tissueKidney=9.025702820133;tissueLiver=10.0401297952631;tissueLung=8.76254610551582;tissueMus=7.79492670612803;tissueAdr:experimentrnaseq=-0.258005287755862;tissueAorta:experimentrnaseq=-0.12560986950228…
Tinagl1	Adr;BFAT;BS,Cere,Heart,Hypo,Kidney,Lung,Mus	0.800907190378093	9	3	0.249940591722038	0.00656172296415392	11.0764399160913	15.4292586675229	tissueAdr=10.8847547655345;tissueAorta=11.4892487016089;tissueBFAT=11.3669702040228;tissueBS=7.57871220384072;tissueCere=6.91829594638779;tissueHeart=9.95276707072359;tissueHypo=6.60102041255935;tissueKidney=9.80585180430092;tissueLiver=8.94239035924499;tissueLung=11.2959460427789;tissueMus=8.98373551735731;tissueAdr:experimentrnaseq=0.0872456564482587;tissueAorta:experimentrnaseq=0.0129314470681…
Naa60	Heart;Adr,Kidney,Liver;Aorta,BFAT,Lung	0.792917746261003	7	3	0.340474775864534	0.162936574257632	2.82157678181122	14.702586970767	tissueAdr=10.713166662943;tissueAorta=10.3641646243963;tissueBFAT=10.8165597979704;tissueBS=10.7889094476428;tissueCere=10.9902855431908;tissueHeart=10.2771042271343;tissueHypo=10.9175117349759;tissueKidney=10.8458527899146;tissueLiver=11.9673341745688;tissueLung=10.3644397463625;tissueMus=10.2026769001499;tissueAdr:experimentrnaseq=-0.0297856409124877;tissueAorta:experimentrnaseq=0.3158270052896…
Adipor2	Liver;BS,Cere,Hypo;Adr,Aorta,BFAT,Lung	0.792632729101219	8	3	0.200696420689523	4.7639479047808	8.29469936193742	13.8035858108877	tissueAdr=12.120687312033;tissueAorta=13.4487835920455;tissueBFAT=14.1617747051724;tissueBS=11.5732476350449;tissueCere=10.3662145333856;tissueHeart=11.408050258388;tissueHypo=10.4234530995073;tissueKidney=11.197544463812;tissueLiver=14.1321878998365;tissueLung=11.6520024877273;tissueMus=11.76642378851;tissueAdr:experimentrnaseq=-0.546975711871944;tissueAorta:experimentrnaseq=-0.168512115416235;t…
Gpcpd1	Heart;Liver;Adr,Aorta,Kidney	0.780860295490195	5	3	0.586816116735253	0.524795106717924	4.46231086034662	8.79434677046901	tissueAdr=8.47774314106047;tissueAorta=10.0878789768813;tissueBFAT=10.3406401074999;tissueBS=11.5083225897065;tissueCere=11.0371307834267;tissueHeart=13.3692119662923;tissueHypo=10.5330588654052;tissueKidney=9.4398102736067;tissueLiver=11.9977148760608;tissueLung=10.1823597156468;tissueMus=14.1464661153413;tissueAdr:experimentrnaseq=0.100696734310805;tissueAorta:experimentrnaseq=0.009568714908721…
Tspan4	Liver;BS,Hypo,Kidney,Mus;Adr,Aorta,BFAT,Heart,Lung	0.773779686345477	10	3	0.649173401615893	0.232578233232916	3.95895556867069	12.031758326694	tissueAdr=10.0505893385086;tissueAorta=9.74790982186831;tissueBFAT=10.0499837387866;tissueBS=7.80008998999638;tissueCere=9.32297537682447;tissueHeart=8.58479497422794;tissueHypo=7.75387032389439;tissueKidney=9.51139457852416;tissueLiver=10.1884356997491;tissueLung=9.62835822024189;tissueMus=7.84690004331152;tissueAdr:experimentrnaseq=-0.253066568559476;tissueAorta:experimentrnaseq=-0.134905168465…
Manf	Heart;Kidney;Aorta,BFAT,BS,Cere,Hypo,Liver,Lung	0.771922008930725	9	3	0.407920595828658	0.445161330012649	5.45379572158941	19.3771962761332	tissueAdr=10.7699839477344;tissueAorta=9.66379341613518;tissueBFAT=8.86773109345718;tissueBS=9.69354202799031;tissueCere=9.5632582240382;tissueHeart=9.41382397225841;tissueHypo=9.86984794272873;tissueKidney=9.69998352864851;tissueLiver=11.4039103295738;tissueLung=10.327213385087;tissueMus=8.11092792634571;tissueAdr:experimentrnaseq=0.408243523862552;tissueAorta:experimentrnaseq=-0.071327343391336…
Slc27a1	Aorta;Liver;Adr,BFAT,Heart,Kidney,Lung,Mus	0.76897430013647	8	3	0.248683110774436	2.05399360760091	9.40532795769944	13.9119752085967	tissueAdr=11.6923867158731;tissueAorta=11.6281998213412;tissueBFAT=11.9142623193494;tissueBS=10.4694814304225;tissueCere=10.5070542856153;tissueHeart=11.7859957375645;tissueHypo=10.6669887032132;tissueKidney=9.96010471688955;tissueLiver=7.28698136170739;tissueLung=8.7680586660574;tissueMus=10.6995581375352;tissueAdr:experimentrnaseq=0.323066148164818;tissueAorta:experimentrnaseq=0.171557374142171…
Fam73b	Liver;Adr,Aorta,BFAT;Heart,Lung,Mus	0.765605886906067	7	3	0.321568385708595	5.36105341915422	11.0946015328607	16.2875897119582	tissueAdr=9.67208225389266;tissueAorta=11.2024263511705;tissueBFAT=11.9413886574511;tissueBS=10.2134698808496;tissueCere=10.567926637349;tissueHeart=10.6338460796803;tissueHypo=10.4984067657575;tissueKidney=9.51736153611732;tissueLiver=11.0771467865229;tissueLung=9.04365487590027;tissueMus=9.06430070578857;tissueAdr:experimentrnaseq=-0.100446012120014;tissueAorta:experimentrnaseq=-0.0584579126632…
Hook1	Kidney;Liver;Adr,Aorta,BFAT	0.757576874813235	5	3	0.323572988822411	4.85715102648745	8.61153392041595	13.0202061038038	tissueAdr=7.73409058855041;tissueAorta=7.1008741604013;tissueBFAT=7.88598116674725;tissueBS=9.2880192660769;tissueCere=11.1930633999297;tissueHeart=9.11299483021148;tissueHypo=10.2737564808414;tissueKidney=11.5876085995313;tissueLiver=12.7999817505614;tissueLung=8.62691114705916;tissueMus=9.8345687022565;tissueAdr:experimentrnaseq=-0.978158717974924;tissueAorta:experimentrnaseq=-0.549556272200912…
Nrip1	Mus;Aorta,Heart;BFAT,Liver	0.757132381088025	5	3	0.323128474763123	3.06216461164413	10.950690925163	14.5124050905252	tissueAdr=10.4357068174386;tissueAorta=9.55826664344189;tissueBFAT=9.27477284568207;tissueBS=8.39564776611968;tissueCere=9.92626943019197;tissueHeart=9.15320756417442;tissueHypo=8.35724275242743;tissueKidney=10.0758531779019;tissueLiver=9.30165135488294;tissueLung=9.68479708070852;tissueMus=10.4520072883613;tissueAdr:experimentrnaseq=-0.539409714276069;tissueAorta:experimentrnaseq=-0.332427831592…
Sord	Adr;Lung;Aorta,BFAT,Cere,Kidney,Liver	0.756643519282639	7	3	0.275807088109162	0.893300424585469	5.06878500011524	9.86441587961676	tissueAdr=10.8671319320123;tissueAorta=10.1293185537653;tissueBFAT=10.3436023344574;tissueBS=8.54568683351698;tissueCere=7.60062695007096;tissueHeart=11.6490882518875;tissueHypo=8.18837918638815;tissueKidney=14.7975087527621;tissueLiver=14.87680287335;tissueLung=9.92738495898906;tissueMus=10.3256406437552;tissueAdr:experimentrnaseq=-0.180395947938274;tissueAorta:experimentrnaseq=0.015093482279404…
Fgf1	Liver;Mus;Aorta,BFAT,Kidney	0.753896185824122	5	3	0.303600965124644	3.4552569110699	10.8243043441302	16.0883607049047	tissueAdr=10.2707000999098;tissueAorta=10.181710112796;tissueBFAT=9.60653101830586;tissueBS=12.8282027216195;tissueCere=11.6498690934019;tissueHeart=12.751733080673;tissueHypo=11.6489774305114;tissueKidney=13.0299354570614;tissueLiver=11.969756198262;tissueLung=12.8578978860726;tissueMus=9.80602368157368;tissueAdr:experimentrnaseq=0.109313381097503;tissueAorta:experimentrnaseq=-0.0080005700839921…
Net1	Liver;Adr,Aorta,BFAT;BS,Cere,Heart,Hypo	0.753220099591192	8	3	0.347531636583398	0.0677165051782538	10.4413637631417	13.3545898742369	tissueAdr=11.178173308565;tissueAorta=12.1624211902122;tissueBFAT=11.2405623812242;tissueBS=8.86610597345204;tissueCere=7.85689494606923;tissueHeart=8.59941353087116;tissueHypo=8.32201405546842;tissueKidney=11.2704678170507;tissueLiver=11.0950434382792;tissueLung=11.3038792920789;tissueMus=10.7106349236411;tissueAdr:experimentrnaseq=0.139858101701043;tissueAorta:experimentrnaseq=-0.10960722531086…
Flcn	Liver;Mus;Adr,Aorta,BFAT,Lung	0.751107649904611	6	3	0.428372577040951	1.22871052948708	4.5276712742047	5.97079146126806	tissueAdr=10.0265964823025;tissueAorta=10.6935791048567;tissueBFAT=11.3271207965812;tissueBS=9.88565416220724;tissueCere=11.0822599031024;tissueHeart=10.6727686605784;tissueHypo=10.1721739840513;tissueKidney=9.6532737604055;tissueLiver=9.7638096451663;tissueLung=10.039105249014;tissueMus=10.9787165445562;tissueAdr:experimentrnaseq=0.193110552264865;tissueAorta:experimentrnaseq=0.0205346360002767;…
Sidt2	Aorta,BFAT	0.750918365139842	2	1	0.250957385950781	0	0	10.829183046238	tissueAdr=11.8165755181153;tissueAorta=11.6171293048773;tissueBFAT=11.3830426784902;tissueBS=10.1994687626988;tissueCere=10.9600281463369;tissueHeart=10.7691620034225;tissueHypo=10.6558821559971;tissueKidney=11.2934463345135;tissueLiver=12.1687332437592;tissueLung=11.2495212694832;tissueMus=10.9070795229638;tissueAdr:experimentrnaseq=0.108518558573194;tissueAorta:experimentrnaseq=-0.0602803671139…
Car14	Adr;Kidney;Liver	0.750168313190225	3	3	0.649633929630614	6.00883812349665	11.8456951896847	12.6344984185523	tissueAdr=6.03570081813107;tissueAorta=8.96636468481374;tissueBFAT=9.28310079807213;tissueBS=10.4901953995174;tissueCere=8.32786117276889;tissueHeart=12.0039232888234;tissueHypo=8.76199092517883;tissueKidney=10.7460903280536;tissueLiver=10.4243676866045;tissueLung=8.64950415211487;tissueMus=9.5159419558052;tissueAdr:experimentrnaseq=-1.0988461900083;tissueAorta:experimentrnaseq=0.0869679354457921…
Per3	Aorta,BFAT,Liver;BS,Cere,Hypo;Adr,Heart,Kidney,Lung,Mus	0.747920487504647	11	3	1.06214732574497	0.0569690759130346	1.32519344493229	11.5515760983974	tissueAdr=9.94253831327565;tissueAorta=10.6031682800185;tissueBFAT=10.8429743957652;tissueBS=9.75430461718046;tissueCere=10.4711289569359;tissueHeart=9.70397410983537;tissueHypo=10.2144790912634;tissueKidney=9.57041999467679;tissueLiver=9.35256288217926;tissueLung=10.6586149372867;tissueMus=9.96806816907963;tissueAdr:experimentrnaseq=-0.32970122023038;tissueAorta:experimentrnaseq=-0.3443684687962…
Tnnc2	Adr;Aorta;BFAT	0.744587111907352	3	3	1.6359486352513	6.83600449414677	11.17878405603	12.3628712917888	tissueAdr=7.70907433313497;tissueAorta=9.12583681893831;tissueBFAT=11.541087640049;tissueBS=8.17000460350063;tissueCere=8.0612115769936;tissueHeart=8.01478837048018;tissueHypo=7.77550452605297;tissueKidney=7.39106265953821;tissueLiver=8.00717932072179;tissueLung=7.36139873827241;tissueMus=18.0876498236047;tissueAdr:experimentrnaseq=-4.12293307628487;tissueAorta:experimentrnaseq=-1.39709600188692;…
Gpr155	Lung;Aorta,BFAT,Liver	0.743096714598966	4	2	0.352107406538711	1.30606326198179	5.22425304792714	14.6801242696671	tissueAdr=7.70333295348201;tissueAorta=8.09787553836965;tissueBFAT=7.80806533930031;tissueBS=10.2755010675944;tissueCere=9.2201226785993;tissueHeart=9.21000012560921;tissueHypo=9.83785909649942;tissueKidney=8.96029274856017;tissueLiver=10.6567560222891;tissueLung=10.4950866919393;tissueMus=9.73561416615695;tissueAdr:experimentrnaseq=0.105767826304708;tissueAorta:experimentrnaseq=0.11749792033044;…
Dhrs9	Adr;Liver;Aorta,BFAT	0.74052843375982	4	3	1.31442227296867	3.93217955902864	4.21197153491732	8.85743174548988	tissueAdr=3.9775563548431;tissueAorta=6.71134293282783;tissueBFAT=7.50063832393927;tissueBS=3.23302234063283;tissueCere=3.34916063798683;tissueHeart=3.79844599514785;tissueHypo=3.4956147149936;tissueKidney=3.35224798871223;tissueLiver=6.68310899896244;tissueLung=4.46781553696131;tissueMus=3.93654932064031;tissueAdr:experimentrnaseq=-1.15221172754531;tissueAorta:experimentrnaseq=0.38699271559152;t…
Glns.ps1	Mus;Adr,Liver;Aorta,BFAT,Kidney,Lung	0.733722821416836	7	3	0.427648976085391	0.74988662837462	5.6716726566165	12.9297217086111	tissueAdr=9.09884351741864;tissueAorta=10.1280026799781;tissueBFAT=10.3668095126707;tissueBS=10.2921527999729;tissueCere=9.38539215289853;tissueHeart=8.13979307921882;tissueHypo=10.0505774368108;tissueKidney=8.11105872746201;tissueLiver=9.06456308766074;tissueLung=7.37399904168368;tissueMus=7.51014335476222;tissueAdr:experimentrnaseq=-0.58040138665732;tissueAorta:experimentrnaseq=-0.1382850068749…
Slc25a22	Mus;Aorta,BFAT;Adr,Heart,Liver	0.728466769901424	6	3	0.390331301098351	2.17283300433505	5.58703607222021	7.66744654872185	tissueAdr=10.4564313583495;tissueAorta=10.7973657424039;tissueBFAT=11.4309677764622;tissueBS=10.7901329542697;tissueCere=12.2894538155985;tissueHeart=10.1044131630529;tissueHypo=11.788783301642;tissueKidney=8.98903083528716;tissueLiver=12.1074441749577;tissueLung=8.9653861668999;tissueMus=8.2371492828852;tissueAdr:experimentrnaseq=0.483076475317894;tissueAorta:experimentrnaseq=0.0880861998984778;…
Ldlr	Adr,Liver;Heart,Mus;Aorta,BFAT,Kidney	0.727627589756092	7	3	0.385452897146648	0.0699981242486523	8.61344673759375	18.9459861997375	tissueAdr=11.0248904893668;tissueAorta=9.81162146396437;tissueBFAT=8.97250076736045;tissueBS=9.8020391190019;tissueCere=9.03490732589708;tissueHeart=7.82527763346032;tissueHypo=9.73777641896419;tissueKidney=9.33084511061347;tissueLiver=12.5342463768693;tissueLung=10.6738734012194;tissueMus=8.61089737829953;tissueAdr:experimentrnaseq=-0.195086610316299;tissueAorta:experimentrnaseq=-0.1452773468910…
Klb	Kidney;Mus;Adr,Aorta,BFAT	0.724701128340123	5	3	0.720516510685887	3.44943635767114	7.72950860721013	13.7388183500559	tissueAdr=6.05339597090751;tissueAorta=8.21470452273623;tissueBFAT=9.34227668751497;tissueBS=3.14876814315272;tissueCere=3.20517608753552;tissueHeart=3.23934536343827;tissueHypo=3.10533345317839;tissueKidney=3.44218986106435;tissueLiver=9.80359314719833;tissueLung=3.27778313950903;tissueMus=3.95194095481727;tissueAdr:experimentrnaseq=0.164626251338631;tissueAorta:experimentrnaseq=0.18112656983347…
Sytl2	Aorta,Heart;BS,Cere,Hypo;Adr,BFAT,Kidney,Lung,Mus	0.719782794170721	10	3	0.287851862190892	3.29760827885104	6.47175838024283	9.43741964590932	tissueAdr=6.89642364452538;tissueAorta=6.14936247963022;tissueBFAT=5.65966077705291;tissueBS=10.4800031813963;tissueCere=8.73176287514165;tissueHeart=5.77814032415129;tissueHypo=9.48528756560243;tissueKidney=9.26201014443351;tissueLiver=5.35468918432542;tissueLung=9.29797529047655;tissueMus=7.83394385239358;tissueAdr:experimentrnaseq=-0.31755795197303;tissueAorta:experimentrnaseq=0.32004945543177…
Lrrc58	Adr;Kidney;Aorta,BFAT,Heart,Liver,Lung	0.717855740438514	7	3	0.215982001585455	0.803599137912673	7.99612757260748	16.4558017679366	tissueAdr=11.5385094212831;tissueAorta=11.1375473523269;tissueBFAT=11.4809834825815;tissueBS=10.7971257446559;tissueCere=10.3664720938704;tissueHeart=10.5552322203256;tissueHypo=10.7642567498406;tissueKidney=11.829841459075;tissueLiver=11.1451283246055;tissueLung=11.2823660489979;tissueMus=10.3729116289162;tissueAdr:experimentrnaseq=-0.220725305582686;tissueAorta:experimentrnaseq=-0.0726356236631…
Nr1d1	Aorta,Liver,Lung;Adr,BFAT,Heart,Kidney;BS,Cere,Hypo,Mus	0.715660089306223	11	3	1.80709746226736	0.0461986865069264	0.594587279160462	6.73478350614701	tissueAdr=10.7378234279406;tissueAorta=10.3674238336305;tissueBFAT=10.7387470642636;tissueBS=9.86732861111079;tissueCere=11.291410431263;tissueHeart=10.1625856576406;tissueHypo=10.4212377993848;tissueKidney=9.18530119582875;tissueLiver=9.03569555372194;tissueLung=9.78857810762344;tissueMus=10.9539433803299;tissueAdr:experimentrnaseq=0.410644612121875;tissueAorta:experimentrnaseq=-0.22234732541121…
Pnpla3	Mus;Kidney,Liver;Adr,Aorta,BFAT,Heart,Lung	0.714457298487113	8	3	0.726466907716903	0.749826430056842	2.81801960545887	19.4551617001091	tissueAdr=10.5988447003637;tissueAorta=12.3459277159027;tissueBFAT=13.3054521430916;tissueBS=8.61911812762596;tissueCere=9.81800862735697;tissueHeart=7.61987841893209;tissueHypo=8.71787575604467;tissueKidney=7.67703188846206;tissueLiver=7.68473515884983;tissueLung=6.82573336506631;tissueMus=9.05379028137161;tissueAdr:experimentrnaseq=0.0785284573757339;tissueAorta:experimentrnaseq=-0.047815069221…
Glrx	Liver;Adr,Lung;Aorta,BFAT	0.712845375331171	5	3	0.496773795692684	0.699761435209744	5.91795652629605	20.6303668372016	tissueAdr=7.42226016663459;tissueAorta=7.89592797645502;tissueBFAT=8.11330136579894;tissueBS=10.3108305865211;tissueCere=7.46357142782986;tissueHeart=8.89664623021995;tissueHypo=9.12998535640012;tissueKidney=9.15689724241168;tissueLiver=10.2400838296074;tissueLung=8.21923819844242;tissueMus=8.35683787431001;tissueAdr:experimentrnaseq=-0.115487814045542;tissueAorta:experimentrnaseq=0.0169437332804…
Tacc2	Heart;BFAT,Liver;Adr,Lung,Mus	0.703577488984697	6	3	0.33073192707904	4.1999961838741	10.7394209029823	15.8202173336734	tissueAdr=9.32503461412325;tissueAorta=11.4832281318498;tissueBFAT=10.1041196829824;tissueBS=9.89990384482041;tissueCere=11.3931241643171;tissueHeart=13.92874974878;tissueHypo=10.4480098325118;tissueKidney=11.1090356399307;tissueLiver=9.50504735280962;tissueLung=10.717672632359;tissueMus=14.2056309596186;tissueAdr:experimentrnaseq=0.363629567873596;tissueAorta:experimentrnaseq=-0.23460419175602;t…
Abca1	Adr;Aorta,BFAT;BS,Heart,Lung	0.700960460457897	6	3	0.224229154435009	2.79829487856537	9.81902486590601	9.536888741066	tissueAdr=11.7428473382129;tissueAorta=11.1320839155619;tissueBFAT=11.4197880792359;tissueBS=9.56839700178253;tissueCere=10.0353040275925;tissueHeart=9.90257523827922;tissueHypo=9.85368100180998;tissueKidney=9.77335924355897;tissueLiver=12.407111857906;tissueLung=11.167586026222;tissueMus=10.0264141217818;tissueAdr:experimentrnaseq=-0.490638499608412;tissueAorta:experimentrnaseq=-0.22648814324998…
Wee1	Liver;Adr,Mus;Aorta,BFAT,Heart,Kidney,Lung	0.700824390651338	8	3	0.938361116986994	0.168389516668942	0.583234686960457	12.7934545263737	tissueAdr=6.90998217786137;tissueAorta=7.24756206792859;tissueBFAT=6.85414441641308;tissueBS=8.38304316818069;tissueCere=7.9354942122686;tissueHeart=7.83402625186625;tissueHypo=7.86854924620432;tissueKidney=7.87113999081113;tissueLiver=7.61678067602938;tissueLung=7.71911219238654;tissueMus=6.05612221455621;tissueAdr:experimentrnaseq=-0.171951535904036;tissueAorta:experimentrnaseq=-0.3713896270329…
Pdgfc	BFAT;Liver;Adr,Aorta,Lung,Mus	0.694005677293857	6	3	0.319366050941799	1.30592319175822	5.24069200318944	20.4044172704068	tissueAdr=7.7764458752233;tissueAorta=7.90798496933368;tissueBFAT=7.0499686398172;tissueBS=6.62215261628784;tissueCere=5.21238857351252;tissueHeart=6.11103665978231;tissueHypo=6.73767422990454;tissueKidney=8.58421292450506;tissueLiver=7.42400829165516;tissueLung=5.35386087301117;tissueMus=5.83940552086581;tissueAdr:experimentrnaseq=-0.093196055579514;tissueAorta:experimentrnaseq=0.110573906416456…
Tnnt3	Adr;Aorta;BFAT	0.688979771366727	3	3	1.77600157109579	6.6352630750861	10.8796690700885	12.4037132074844	tissueAdr=7.83134685044627;tissueAorta=9.98250061530489;tissueBFAT=12.5810651260821;tissueBS=7.66634745620655;tissueCere=7.82553274685635;tissueHeart=8.65068554906522;tissueHypo=7.54230469257768;tissueKidney=7.31281067032405;tissueLiver=7.5324670777212;tissueLung=8.20964470807802;tissueMus=18.1228598421224;tissueAdr:experimentrnaseq=-3.21772441142786;tissueAorta:experimentrnaseq=-1.02172657039569…
Actn3	Adr;Aorta;BFAT	0.686900516533971	3	3	1.48424681324588	6.85700792648569	11.4994401035243	12.7990088290005	tissueAdr=6.12570974927402;tissueAorta=7.62717094083347;tissueBFAT=10.8540637138038;tissueBS=6.50262174970147;tissueCere=5.87264807520789;tissueHeart=6.87081439168144;tissueHypo=5.83239185536258;tissueKidney=6.40975117089009;tissueLiver=5.58968794624916;tissueLung=5.65093059003185;tissueMus=16.5046503514492;tissueAdr:experimentrnaseq=-1.1262007902613;tissueAorta:experimentrnaseq=-1.16634451453767…
Ammecr1	BFAT;Heart;Liver,Mus	0.682862605023864	4	3	0.258881138457887	6.68332971332024	11.4108062526472	13.1712840141955	tissueAdr=8.62625196281509;tissueAorta=6.76354516078858;tissueBFAT=6.77164806186196;tissueBS=6.13460800625828;tissueCere=6.76589059257844;tissueHeart=9.06913796481773;tissueHypo=6.70911045646001;tissueKidney=7.28860170075193;tissueLiver=6.2540209897469;tissueLung=7.20258402924124;tissueMus=7.61455072026098;tissueAdr:experimentrnaseq=-0.110759145657525;tissueAorta:experimentrnaseq=-0.1127828874298…
Tshr	Mus;Adr,Lung;Aorta,BFAT	0.679691283662222	5	3	1.12913933806536	0.636481350832938	1.80016903767721	15.6793414738132	tissueAdr=7.306064613398;tissueAorta=7.75563884375303;tissueBFAT=8.17121508037498;tissueBS=4.3194601919682;tissueCere=4.05860272449292;tissueHeart=4.04988351436865;tissueHypo=5.10235135864224;tissueKidney=6.16511402443812;tissueLiver=4.06773401346048;tissueLung=4.28147370683397;tissueMus=5.30337580735027;tissueAdr:experimentrnaseq=0.351698154087911;tissueAorta:experimentrnaseq=-0.0005585859046843…
Acsl1	Adr,BFAT;Kidney,Liver;Aorta,Lung,Mus	0.676064729950509	7	3	0.31606764733527	3.26851167500576	11.8076524629197	12.7068878283493	tissueAdr=12.9796397017101;tissueAorta=14.9981736961986;tissueBFAT=15.726184038999;tissueBS=10.0002132774214;tissueCere=9.842969842601;tissueHeart=14.4631047265166;tissueHypo=9.8763140501073;tissueKidney=12.8318811484357;tissueLiver=15.1603859172528;tissueLung=10.9250972573383;tissueMus=12.9395872167942;tissueAdr:experimentrnaseq=-0.107762707319895;tissueAorta:experimentrnaseq=-0.0412467759754474…
Prkca	BFAT;Adr,Lung;Heart,Liver,Mus	0.669186960248933	6	3	0.263691304146618	6.91575798645673	11.5794433545335	13.2636580778766	tissueAdr=7.0616239875271;tissueAorta=8.69873559456094;tissueBFAT=8.1456231162118;tissueBS=10.6113354756531;tissueCere=10.5998049104189;tissueHeart=10.1045740137558;tissueHypo=10.6543473796444;tissueKidney=9.52353510087195;tissueLiver=8.47175921147748;tissueLung=11.0070026102361;tissueMus=11.5824557037079;tissueAdr:experimentrnaseq=0.621685813315987;tissueAorta:experimentrnaseq=-0.223252303207677…
Myh4	Adr;Aorta;BFAT	0.667971139546321	3	3	2.03914367314644	6.66604611595424	10.6906454675673	12.4710637976053	tissueAdr=8.48005805293206;tissueAorta=10.2743157166791;tissueBFAT=13.9740002467442;tissueBS=7.95889418195157;tissueCere=8.13653088897836;tissueHeart=9.6541589971157;tissueHypo=8.03196523495966;tissueKidney=7.79377655573704;tissueLiver=8.4477759968876;tissueLung=8.02250447041565;tissueMus=18.9452646036837;tissueAdr:experimentrnaseq=-4.63091020356047;tissueAorta:experimentrnaseq=-2.9884103044387;t…
Itga6	Kidney;Adr,Liver;Aorta,BFAT,Cere,Heart,Mus	0.655878361677403	8	3	0.274253525231794	0.189239273862214	6.12761537797086	14.9499009630028	tissueAdr=11.3041370928175;tissueAorta=10.1173844777167;tissueBFAT=10.7393636816965;tissueBS=9.7102917485685;tissueCere=8.83476888195741;tissueHeart=10.7001874094437;tissueHypo=9.3474416450111;tissueKidney=11.119972239885;tissueLiver=6.96169654435885;tissueLung=11.7232202597475;tissueMus=9.74265651794724;tissueAdr:experimentrnaseq=-0.454264293426517;tissueAorta:experimentrnaseq=-0.084041910315245…
Pfkfb3	Liver;Mus;Adr,Aorta,BFAT,Heart,Kidney,Lung	0.654306811668038	8	3	0.63276163974778	0.170960589404448	6.49552685022503	7.56046365721599	tissueAdr=10.8047402729386;tissueAorta=12.8497717178454;tissueBFAT=13.5263350976188;tissueBS=10.2844149170069;tissueCere=9.2271538983613;tissueHeart=8.1794899023642;tissueHypo=9.79502527100644;tissueKidney=9.31198428689777;tissueLiver=9.84236667726936;tissueLung=11.2000045746258;tissueMus=13.1726028775898;tissueAdr:experimentrnaseq=-0.00834075575560055;tissueAorta:experimentrnaseq=-0.069565162261…
Caprin2	Adr;Liver;Aorta,BFAT,Kidney	0.652728493615672	5	3	0.366751967792307	1.71631740214527	8.79934133272252	8.92445876657092	tissueAdr=9.12285873366492;tissueAorta=7.92734273366664;tissueBFAT=8.1811323346933;tissueBS=8.7978418520705;tissueCere=8.43300385716971;tissueHeart=7.90252939759815;tissueHypo=8.92080158627056;tissueKidney=8.25954054919454;tissueLiver=6.04934388797851;tissueLung=7.15243015394;tissueMus=7.65414747523976;tissueAdr:experimentrnaseq=-0.333106129312456;tissueAorta:experimentrnaseq=-0.0711080338460023;…
Lix1l	Kidney;Liver	0.651484209959969	2	2	0.266880939387617	2.04775284068623	4.09550568137245	21.2311603382241	tissueAdr=9.71911113541965;tissueAorta=9.46048195696518;tissueBFAT=8.8981843334429;tissueBS=8.78047592912204;tissueCere=8.90394860941396;tissueHeart=9.57053283643495;tissueHypo=8.57000655728353;tissueKidney=7.16493499885844;tissueLiver=6.42527931165018;tissueLung=9.47841355456705;tissueMus=7.60584342528369;tissueAdr:experimentrnaseq=-0.234724233490982;tissueAorta:experimentrnaseq=0.08530959833045…
Hsp90b1	Kidney;Adr,Liver;Aorta,BS,Cere,Hypo,Lung	0.647304274822214	8	3	0.257756111980401	1.2316308943467	4.58968691266366	18.9033291661746	tissueAdr=13.8932741136071;tissueAorta=12.7469341918402;tissueBFAT=12.4039528751348;tissueBS=12.9210660415429;tissueCere=13.0186320275801;tissueHeart=13.3477339255997;tissueHypo=13.0475392122391;tissueKidney=13.8211637085414;tissueLiver=14.970374811549;tissueLung=14.079459446002;tissueMus=11.8518536158626;tissueAdr:experimentrnaseq=-0.257144756394218;tissueAorta:experimentrnaseq=0.142585660385544…
Aacs	Liver;Mus;Adr,Aorta,BFAT,Kidney	0.646611058358046	6	3	0.550974045212421	1.14253583016738	6.69044478027156	17.4807175706389	tissueAdr=10.2851363549844;tissueAorta=11.670130398157;tissueBFAT=12.0106020772853;tissueBS=9.01027339006986;tissueCere=9.10230792019923;tissueHeart=7.00233465722097;tissueHypo=9.22640400989678;tissueKidney=11.7717246202105;tissueLiver=11.7548204355474;tissueLung=9.16606003212456;tissueMus=7.57082294324096;tissueAdr:experimentrnaseq=0.0292623010462523;tissueAorta:experimentrnaseq=-0.0519911168912…
Tef	Adr,BFAT,Kidney;Aorta,Liver,Lung;Cere,Heart,Mus	0.639897550539449	9	3	0.972317554246844	0.401216525601892	1.19003258568571	11.1788196714888	tissueAdr=11.1034795850783;tissueAorta=11.562843176729;tissueBFAT=11.8835140029152;tissueBS=11.8763928477678;tissueCere=13.0300618460187;tissueHeart=11.9897418875162;tissueHypo=12.3926964732344;tissueKidney=12.6730112111018;tissueLiver=12.0734055237975;tissueLung=12.9136522983706;tissueMus=13.0085654874196;tissueAdr:experimentrnaseq=-0.10998403848667;tissueAorta:experimentrnaseq=0.108797553211363…
Pdk4	Kidney;Liver;Adr,Aorta,BFAT,Heart,Lung,Mus	0.639518771870499	8	3	0.742359966802848	0.560551719738502	7.17683735042834	15.4874418250256	tissueAdr=10.5231615713548;tissueAorta=13.8033968475931;tissueBFAT=14.7442899451333;tissueBS=8.57155919573306;tissueCere=6.99451068794836;tissueHeart=13.3769784084106;tissueHypo=7.28760809092347;tissueKidney=9.46324603058676;tissueLiver=8.62084199032415;tissueLung=7.99224239586069;tissueMus=13.3241207688023;tissueAdr:experimentrnaseq=-0.458780105092516;tissueAorta:experimentrnaseq=0.1151507190677…
Pnrc1	Liver;Adr,Kidney,Lung;Aorta,BFAT,Heart	0.638385918150904	7	3	0.45103158373375	0.353833902621332	1.52088656107653	22.6605546240329	tissueAdr=9.60507865057853;tissueAorta=10.0645835034139;tissueBFAT=10.0578172656126;tissueBS=9.36553088521428;tissueCere=10.1045833876499;tissueHeart=10.1238191396905;tissueHypo=9.66809774635421;tissueKidney=9.56273560455841;tissueLiver=9.54711288645479;tissueLung=10.1014299606644;tissueMus=11.6237016963382;tissueAdr:experimentrnaseq=0.325996335352221;tissueAorta:experimentrnaseq=-0.0571253244602…
Timp3	BFAT,Heart;Liver,Lung;Adr,Aorta,BS,Cere,Mus	0.635541565435088	9	3	0.3067947481492	0.0718149330709341	1.58430267790654	13.5969333397865	tissueAdr=14.4135560938294;tissueAorta=13.806913142311;tissueBFAT=13.1208388910285;tissueBS=12.0452582874884;tissueCere=11.3509506077099;tissueHeart=12.5377370348867;tissueHypo=12.2256797174264;tissueKidney=15.3724868589433;tissueLiver=10.0192731241557;tissueLung=14.7178917327614;tissueMus=12.1528080110507;tissueAdr:experimentrnaseq=-0.118034861271484;tissueAorta:experimentrnaseq=0.09295838037315…
Hsp90ab1	Lung;Adr,Kidney,Liver;Aorta,BFAT,BS,Heart,Hypo	0.62388079591308	9	3	0.327059635466004	0.638264210209357	1.73307192485917	19.5443587993916	tissueAdr=14.7561152501334;tissueAorta=14.2707835330965;tissueBFAT=14.3202091638073;tissueBS=14.7259015530751;tissueCere=14.7431164698255;tissueHeart=14.5294829305363;tissueHypo=15.6034968714924;tissueKidney=14.4886051092317;tissueLiver=14.2556933714384;tissueLung=14.6434869069051;tissueMus=14.2969075175666;tissueAdr:experimentrnaseq=-0.035820128872256;tissueAorta:experimentrnaseq=0.1570914391007…
Kank1	Adr;BFAT,BS,Cere,Hypo,Liver,Mus	0.622852287967223	7	2	0.2384667494705	2.89117655545121	3.76176411184152	12.6883994343888	tissueAdr=8.09006051445945;tissueAorta=11.7376387359247;tissueBFAT=9.95355983362122;tissueBS=9.23046876432166;tissueCere=8.82308121317955;tissueHeart=10.2034694518393;tissueHypo=9.14750340832247;tissueKidney=10.9210733510239;tissueLiver=10.5942624179936;tissueLung=9.48837798866953;tissueMus=9.43183932196655;tissueAdr:experimentrnaseq=0.0896914833998188;tissueAorta:experimentrnaseq=-0.352473077347…
Nrp2	Liver;Aorta,BFAT,Heart,Mus	0.620369410888385	5	2	0.187305532542689	2.74958207832448	10.2520896083776	9.79795739305227	tissueAdr=10.0621971704065;tissueAorta=10.6615974379015;tissueBFAT=11.4823536089919;tissueBS=9.23658748630529;tissueCere=7.91044526395808;tissueHeart=10.0151477697963;tissueHypo=10.0208389612208;tissueKidney=9.3409205449634;tissueLiver=9.11524443963709;tissueLung=10.4918302647386;tissueMus=8.71372497577045;tissueAdr:experimentrnaseq=-0.073464385502888;tissueAorta:experimentrnaseq=-0.0329271520764…
Rbl2	Liver;BS,Cere,Hypo,Lung	0.616947357967984	5	2	0.259910996972246	2.78470870059358	10.0764564970321	11.3836277067736	tissueAdr=10.6425672315323;tissueAorta=10.6941680343079;tissueBFAT=11.0529676837008;tissueBS=9.99313453185791;tissueCere=9.66223144614762;tissueHeart=10.6596480151773;tissueHypo=9.58802733900348;tissueKidney=11.297553924039;tissueLiver=10.433412900974;tissueLung=10.5577288463894;tissueMus=11.2061326100872;tissueAdr:experimentrnaseq=-0.301764278251143;tissueAorta:experimentrnaseq=-0.32479163121741…
Npc1	Liver;Lung;Adr,Aorta,BFAT,Heart,Mus	0.614478006749451	7	3	0.305958868104545	1.69215752524541	11.9014425221948	12.3002524652801	tissueAdr=10.7247695687604;tissueAorta=10.206075496814;tissueBFAT=10.7391490470431;tissueBS=11.3573908557756;tissueCere=10.2678615203147;tissueHeart=10.347829628334;tissueHypo=10.5607133943601;tissueKidney=9.06913566095568;tissueLiver=11.959681370472;tissueLung=11.4861910066824;tissueMus=11.4284004512067;tissueAdr:experimentrnaseq=-0.0721406188718659;tissueAorta:experimentrnaseq=0.053603565312711…
Zfp36l1	Aorta,BFAT,Liver;Adr,Heart,Kidney,Lung,Mus	0.610498135461905	8	2	0.393558590824788	0.420834338816743	1.12222490351132	20.9058657284991	tissueAdr=12.4345527524197;tissueAorta=11.6720093731217;tissueBFAT=11.5585935972345;tissueBS=9.36772423581313;tissueCere=8.96654601929432;tissueHeart=11.0223093748957;tissueHypo=9.28951871769451;tissueKidney=11.4070812702302;tissueLiver=11.8273330743779;tissueLung=12.2892019493007;tissueMus=10.0154163117633;tissueAdr:experimentrnaseq=0.227174817733857;tissueAorta:experimentrnaseq=0.03470515355243…
Cpeb1	Mus;Adr,Aorta,Liver,Lung;BFAT,Cere,Heart,Hypo,Kidney	0.609985169862334	10	3	0.295722739279312	0.351484500161	9.06126027541209	5.86073348302558	tissueAdr=9.54144079672522;tissueAorta=9.34392826922756;tissueBFAT=9.39976473504412;tissueBS=10.819295152812;tissueCere=10.0568622822942;tissueHeart=9.46377843094555;tissueHypo=10.7646642078009;tissueKidney=8.68025994765214;tissueLiver=7.45647403953253;tissueLung=8.93590821201837;tissueMus=11.8606239596145;tissueAdr:experimentrnaseq=-0.0044367925287311;tissueAorta:experimentrnaseq=0.0856921390685…
Adarb1	Liver;Kidney,Lung;Adr,Aorta,Mus	0.609601453140078	6	3	0.236245192133892	1.82148123984048	4.93714705886851	12.0016524861129	tissueAdr=9.95417753391333;tissueAorta=10.3938128990997;tissueBFAT=9.61015070945094;tissueBS=12.2136005531935;tissueCere=12.7766624660099;tissueHeart=9.59876710116171;tissueHypo=12.5391118074349;tissueKidney=8.1989715512538;tissueLiver=9.16924632670555;tissueLung=11.1277735122944;tissueMus=8.99521840245737;tissueAdr:experimentrnaseq=-0.158853974560878;tissueAorta:experimentrnaseq=-0.1183687585214…
Rdh13	Heart;Liver;Adr,Aorta,BFAT,Lung	0.60938808263206	6	3	0.321805732581447	2.70748009074807	11.4384542914041	13.061383922319	tissueAdr=7.62675104997667;tissueAorta=9.31645442471446;tissueBFAT=10.017943633596;tissueBS=8.36555787483161;tissueCere=9.43652638394241;tissueHeart=9.6554892698194;tissueHypo=9.07141993867548;tissueKidney=8.94479671839077;tissueLiver=8.39800646306893;tissueLung=7.81404207849586;tissueMus=8.55629606566305;tissueAdr:experimentrnaseq=0.119439131748736;tissueAorta:experimentrnaseq=-0.391471172717569…
Gja1	Mus;Adr,Kidney;Aorta,BFAT,Heart,Lung	0.609103242259945	7	3	0.280696477788821	5.68607869013121	10.8070081671072	8.64836482848697	tissueAdr=10.5258763561598;tissueAorta=11.5862243065634;tissueBFAT=12.0437400281862;tissueBS=12.6008657023461;tissueCere=12.1592363118375;tissueHeart=13.6648857961703;tissueHypo=12.335455673498;tissueKidney=7.02727369435862;tissueLiver=7.04246188288514;tissueLung=10.3701330994204;tissueMus=8.83052637686499;tissueAdr:experimentrnaseq=-0.224829512085186;tissueAorta:experimentrnaseq=0.27598607844505…
Ypel2	Heart,Mus;Kidney,Liver;Adr,Aorta,BFAT,Lung	0.605236454344965	8	3	0.816817995583445	0.0386928728925042	0.803640906842393	21.0655807804353	tissueAdr=8.8545965080627;tissueAorta=9.21609793512349;tissueBFAT=9.08672733853081;tissueBS=9.98258932730544;tissueCere=9.84139444214873;tissueHeart=9.25453927607859;tissueHypo=9.63253516370991;tissueKidney=9.29105705092234;tissueLiver=9.48536181506579;tissueLung=9.01018726036853;tissueMus=9.00162270512151;tissueAdr:experimentrnaseq=-0.420678379949034;tissueAorta:experimentrnaseq=-0.2856463396978…
Dtx4	Aorta,BFAT,Liver;Adr,Heart,Kidney,Lung;BS,Cere,Hypo,Mus	0.60518905417123	11	3	0.750717407545907	0.509826715148559	1.38307449444668	23.09653776713	tissueAdr=8.57818557086738;tissueAorta=8.19958930779945;tissueBFAT=8.57567859385085;tissueBS=9.20737918092249;tissueCere=8.75171378729743;tissueHeart=7.60134290160451;tissueHypo=10.0297439094784;tissueKidney=8.78557297161689;tissueLiver=8.89421697024029;tissueLung=9.31985190218382;tissueMus=7.89848264047027;tissueAdr:experimentrnaseq=-0.0109843063702011;tissueAorta:experimentrnaseq=-0.10129170855…
Nr1h2	Adr,Liver;Aorta,BFAT,Kidney,Lung	0.604005844644478	6	2	0.271501399061419	1.39536310600623	4.18608931801869	6.23482172596005	tissueAdr=10.431448268345;tissueAorta=10.8818849684558;tissueBFAT=10.8240347095111;tissueBS=9.86120691680772;tissueCere=9.84065969502175;tissueHeart=9.70326955746055;tissueHypo=9.39879534274661;tissueKidney=10.4157568364519;tissueLiver=9.85331929988456;tissueLung=11.353661656687;tissueMus=9.86258297524219;tissueAdr:experimentrnaseq=0.426153659984306;tissueAorta:experimentrnaseq=-0.296359872224657…
Tek	Adr,Kidney;Aorta,Mus	0.600181641135047	4	2	0.217631807499286	7.00953758165069	7.00953758165069	10.0033548940702	tissueAdr=10.489256915506;tissueAorta=10.0782174137848;tissueBFAT=10.6599072150466;tissueBS=8.63951833726317;tissueCere=8.03119415019973;tissueHeart=10.5543135057193;tissueHypo=8.03638193372455;tissueKidney=10.1407396273006;tissueLiver=9.03173426275209;tissueLung=12.8983448277189;tissueMus=9.50033923388679;tissueAdr:experimentrnaseq=-0.46069169975066;tissueAorta:experimentrnaseq=0.089502513917022…
Pmvk	Liver;Lung;Adr,Aorta,BFAT,Kidney,Mus	0.598662143677198	7	3	0.297036539327188	0.982961937594936	6.94560231868756	19.0483832692025	tissueAdr=8.77200390651222;tissueAorta=9.19737243454535;tissueBFAT=9.72147980461222;tissueBS=9.55647643681976;tissueCere=9.19870558456636;tissueHeart=7.67834752765597;tissueHypo=9.44788682127181;tissueKidney=8.56964109757541;tissueLiver=11.0886142523661;tissueLung=9.85651416507812;tissueMus=8.41865262499149;tissueAdr:experimentrnaseq=-0.0279552953164831;tissueAorta:experimentrnaseq=0.494142013057…
Nampt	Liver;Aorta,BFAT;Adr,Heart,Kidney,Lung	0.598027487119997	7	3	0.369696106596211	0.309185509437716	3.10458915173565	14.8165795849082	tissueAdr=11.1719454961936;tissueAorta=12.8198646307755;tissueBFAT=13.8181570200899;tissueBS=10.3460194889747;tissueCere=10.4886322092592;tissueHeart=13.2018768722143;tissueHypo=10.1676222524336;tissueKidney=12.4348759134811;tissueLiver=11.7556030948488;tissueLung=11.014876865902;tissueMus=12.4727142414585;tissueAdr:experimentrnaseq=-0.410022627068495;tissueAorta:experimentrnaseq=0.03898500840137…
Ppap2b	Heart;BFAT,Lung	0.597899678937194	3	2	0.170862133827362	3.91113583997706	3.91113583997706	10.8987238523412	tissueAdr=12.217604922507;tissueAorta=11.447548853234;tissueBFAT=11.2100783269088;tissueBS=11.7572265097527;tissueCere=12.0304894155952;tissueHeart=11.1573097926101;tissueHypo=12.3626705147353;tissueKidney=10.5596988708364;tissueLiver=11.9096157814813;tissueLung=12.5733349612101;tissueMus=11.351474908537;tissueAdr:experimentrnaseq=0.021458211909341;tissueAorta:experimentrnaseq=0.0993715276191156;…
Cfb	Adr,Heart;BFAT,Mus	0.593992287275993	4	2	0.635575811723464	7.37510705230684	7.37510705230684	12.9942315055007	tissueAdr=6.98171540559959;tissueAorta=6.98728584514397;tissueBFAT=5.81214396174381;tissueBS=3.48700839254919;tissueCere=3.12363604700192;tissueHeart=3.936191378827;tissueHypo=3.15333489129304;tissueKidney=9.75543575681626;tissueLiver=12.3333481094453;tissueLung=6.7839957469638;tissueMus=5.09756738822974;tissueAdr:experimentrnaseq=-0.305223370389886;tissueAorta:experimentrnaseq=-0.028683113541328…
Clock	Liver;Adr,Kidney,Lung;Aorta,BFAT,Heart,Mus	0.586293791841952	8	3	0.707946926331044	1.0380134851927	2.40531441597555	22.635728655931	tissueAdr=10.4666539377259;tissueAorta=10.0240797880197;tissueBFAT=10.2701290847182;tissueBS=10.711078831336;tissueCere=10.8929929721667;tissueHeart=9.91547846533317;tissueHypo=10.1582822647795;tissueKidney=10.2625278155847;tissueLiver=10.5886228199707;tissueLung=10.5327810901723;tissueMus=9.70004611199577;tissueAdr:experimentrnaseq=-0.910847016041574;tissueAorta:experimentrnaseq=-0.3803206431153…
Ppap2a	Liver;Adr,Kidney	0.584277516614954	3	2	0.257225049608022	0.654681388582588	1.96404416574777	21.4374897562433	tissueAdr=11.7197289117898;tissueAorta=9.51791315472564;tissueBFAT=9.36372794856418;tissueBS=9.64071822360726;tissueCere=7.27314004046274;tissueHeart=10.3752340561704;tissueHypo=8.66131080720127;tissueKidney=10.1867657263844;tissueLiver=8.76015927830879;tissueLung=11.253455776213;tissueMus=10.1807015743944;tissueAdr:experimentrnaseq=-0.0301455011244857;tissueAorta:experimentrnaseq=0.3719540950804…
Lep	BFAT;Mus;Adr,Aorta,Heart,Kidney	0.580792025636698	6	3	0.885917963603235	1.3514954337216	5.95267273037332	18.6574278577777	tissueAdr=9.14050478618962;tissueAorta=9.90472324624868;tissueBFAT=11.0217211920268;tissueBS=4.55325992364545;tissueCere=4.83272417811938;tissueHeart=5.17689509833978;tissueHypo=4.41600094107606;tissueKidney=5.40538411855254;tissueLiver=4.87835572219015;tissueLung=4.83620723709491;tissueMus=6.88181073249455;tissueAdr:experimentrnaseq=-0.0191298388137143;tissueAorta:experimentrnaseq=0.023663905985…
Chordc1	BS,Cere,Heart,Hypo;Adr,Aorta,BFAT,Kidney,Liver,Lung	0.578448198267379	10	2	0.345639856152681	0.980279116104214	2.45069779026053	18.8834484992413	tissueAdr=9.97865293074545;tissueAorta=9.6939013821473;tissueBFAT=9.90980446129998;tissueBS=10.7634315353359;tissueCere=10.5654431728208;tissueHeart=10.3104990843614;tissueHypo=10.7627521211582;tissueKidney=10.8064779328989;tissueLiver=10.8090067269933;tissueLung=10.3775641006801;tissueMus=10.673862638029;tissueAdr:experimentrnaseq=-0.113131857114267;tissueAorta:experimentrnaseq=0.256999050073714…
Trim2	Liver;Aorta,BFAT;Heart,Kidney	0.576774205660926	5	3	0.40133258190757	3.59669073520947	4.73691161695191	14.5387975452657	tissueAdr=9.9048715812539;tissueAorta=9.52667643514975;tissueBFAT=10.1852223082473;tissueBS=12.4473104135029;tissueCere=12.4366681060524;tissueHeart=7.77447692983649;tissueHypo=12.1263403562162;tissueKidney=10.5450650473404;tissueLiver=10.0617905180788;tissueLung=9.73440427965423;tissueMus=7.59514926182743;tissueAdr:experimentrnaseq=-0.974223272337217;tissueAorta:experimentrnaseq=-0.5643971128396…
Adamtsl4	BFAT,Lung;Adr,Aorta,Kidney;Heart,Liver,Mus	0.574764281852552	8	3	0.356177052213956	2.9245930437157	6.68704458437004	15.3385666218856	tissueAdr=7.96945289925507;tissueAorta=9.68842575506278;tissueBFAT=8.23611976992077;tissueBS=9.0776559017254;tissueCere=7.42097707034306;tissueHeart=10.352685214525;tissueHypo=8.00931312447228;tissueKidney=6.90253505011468;tissueLiver=6.83475120938717;tissueLung=10.6481364761873;tissueMus=9.56808417593963;tissueAdr:experimentrnaseq=0.314879306828523;tissueAorta:experimentrnaseq=-0.120569010661049…
Akt3	Adr,Aorta,BFAT,Heart,Liver,Lung	0.573753625880154	6	1	0.165750548947655	0	0	15.5961757694258	tissueAdr=9.36428529767862;tissueAorta=9.63676776554946;tissueBFAT=8.30946312819604;tissueBS=11.3673469855038;tissueCere=11.5559674001818;tissueHeart=9.07969827724579;tissueHypo=11.0837093486596;tissueKidney=7.85415647017051;tissueLiver=6.7472745063166;tissueLung=10.9464380986328;tissueMus=8.33023695885562;tissueAdr:experimentrnaseq=-0.548571061542609;tissueAorta:experimentrnaseq=-0.1782331461809…
Snx33	BFAT;Liver;Adr,Aorta,Heart,Mus	0.572203816173125	6	3	0.250553156147422	2.50211416781969	8.66366492868692	11.4080678632148	tissueAdr=9.1679453280062;tissueAorta=8.82447203315414;tissueBFAT=8.49498316810248;tissueBS=8.3582861763783;tissueCere=7.57852182034059;tissueHeart=7.80506659876343;tissueHypo=7.75459049166976;tissueKidney=8.52255051592067;tissueLiver=9.17025347719628;tissueLung=10.1106268270686;tissueMus=7.3947235541041;tissueAdr:experimentrnaseq=0.26884915749508;tissueAorta:experimentrnaseq=0.057290935322884;ti…
Slc25a36	Kidney;Mus	0.570475791020532	2	2	0.348413850504995	7.69371832627635	7.69371832627635	13.4962633643447	tissueAdr=10.5954268986903;tissueAorta=10.3633768995936;tissueBFAT=10.5615794626413;tissueBS=10.7616457054939;tissueCere=10.1853043070691;tissueHeart=10.6422645761913;tissueHypo=10.4392566444239;tissueKidney=11.6081321504026;tissueLiver=7.03453920052697;tissueLung=11.2780639739412;tissueMus=10.6937199692684;tissueAdr:experimentrnaseq=-0.104092516818424;tissueAorta:experimentrnaseq=0.0052223090811…
Grb14	Aorta,BFAT;Adr,Liver,Lung,Mus	0.569983608005739	6	2	0.270524397016356	4.76847297238734	4.76847297238734	12.6270192293922	tissueAdr=9.26698277168315;tissueAorta=10.307161850315;tissueBFAT=10.4705313259599;tissueBS=9.29955922963994;tissueCere=7.50518746331969;tissueHeart=11.8978537079076;tissueHypo=9.08578890056941;tissueKidney=8.91629890885256;tissueLiver=10.6824892048053;tissueLung=10.3842704372825;tissueMus=8.74796658961212;tissueAdr:experimentrnaseq=-0.268011845604461;tissueAorta:experimentrnaseq=0.18801904453350…
Phyhd1	Adr;Aorta,BS,Heart,Mus;BFAT,Cere,Hypo,Lung	0.567359228870197	9	3	0.216197233994123	3.15820461927105	10.8550106963905	13.235406117958	tissueAdr=6.77840469753463;tissueAorta=7.21538410540994;tissueBFAT=6.75621514144289;tissueBS=7.00701047783401;tissueCere=6.6637991972634;tissueHeart=8.56486925833458;tissueHypo=6.66620797260802;tissueKidney=8.27218559649418;tissueLiver=8.74382498913435;tissueLung=5.91244161920657;tissueMus=7.28144007697193;tissueAdr:experimentrnaseq=-0.436759787315315;tissueAorta:experimentrnaseq=-0.4009786966684…
Zmym6	Kidney;Liver;Adr,Aorta,BFAT,BS,Hypo,Lung	0.567193078486535	8	3	0.213434200834195	0.695820135623091	4.15361999471467	20.8721661620124	tissueAdr=9.48514221615225;tissueAorta=9.17356763465641;tissueBFAT=9.27703690868995;tissueBS=9.77739337496605;tissueCere=10.2421196058649;tissueHeart=8.91328487715301;tissueHypo=10.656738250351;tissueKidney=9.42842517441645;tissueLiver=8.39410976647465;tissueLung=9.39715496534141;tissueMus=8.19664649785634;tissueAdr:experimentrnaseq=-0.415061915864684;tissueAorta:experimentrnaseq=-0.2156574577601…
Ttc7b	Liver;Aorta,BFAT	0.563656709556179	3	2	0.216307140799455	4.19965040687994	11.4010487793602	7.89043687011016	tissueAdr=9.85285940229519;tissueAorta=10.1500139384056;tissueBFAT=10.2807581711507;tissueBS=10.9228137376532;tissueCere=11.1740049294898;tissueHeart=10.84006946745;tissueHypo=11.3290247823474;tissueKidney=9.50254184946255;tissueLiver=9.23882582036084;tissueLung=9.62787429003401;tissueMus=11.568489150635;tissueAdr:experimentrnaseq=0.184809507160143;tissueAorta:experimentrnaseq=0.0318198439658705;…
Slc16a1	Kidney;Adr,Aorta,BFAT,Liver;BS,Cere,Hypo,Lung	0.563269997376677	9	3	0.424149063202588	0.540581631171998	7.32086411042377	9.16397411261673	tissueAdr=9.11456776057383;tissueAorta=11.8098172762252;tissueBFAT=12.637101933315;tissueBS=10.467210926225;tissueCere=9.53429196544625;tissueHeart=12.6977086018011;tissueHypo=9.22710549014184;tissueKidney=9.72338558393114;tissueLiver=10.6033147691802;tissueLung=9.01554033441926;tissueMus=10.3204816501057;tissueAdr:experimentrnaseq=-0.269272506680418;tissueAorta:experimentrnaseq=-0.15762018760396…
Fgfr2	BFAT;Aorta,Mus;Adr,Heart,Liver,Lung	0.562137178339532	7	3	0.272842189117811	2.6965771331937	11.9865052553172	8.66797474132907	tissueAdr=12.3006692385336;tissueAorta=9.87366865687133;tissueBFAT=7.42733263733549;tissueBS=10.9661603045713;tissueCere=10.2102265707072;tissueHeart=5.58465370980177;tissueHypo=9.9230293351042;tissueKidney=9.08325778291677;tissueLiver=10.2245374153871;tissueLung=12.2163590784896;tissueMus=6.55022972605526;tissueAdr:experimentrnaseq=-0.0283221445287096;tissueAorta:experimentrnaseq=-0.247433927726…
Lrat	Heart;Kidney;Lung	0.560017176697099	3	3	0.781724758651697	7.32133357532558	8.80562810733617	9.41687292594598	tissueAdr=4.72857780945054;tissueAorta=4.26284902962356;tissueBFAT=4.31679483110184;tissueBS=4.41033013653384;tissueCere=3.68722048559491;tissueHeart=5.1077827100814;tissueHypo=3.95979176505367;tissueKidney=6.01968225408076;tissueLiver=9.10885364753382;tissueLung=10.3294306327155;tissueMus=4.44996032311985;tissueAdr:experimentrnaseq=-1.75674890816215;tissueAorta:experimentrnaseq=-2.86766288461136…
Med14	Kidney;Liver,Lung;Adr,Aorta,BFAT	0.559791704427302	6	3	0.234441763592375	1.96265978833581	6.66901027713873	13.120703869868	tissueAdr=9.17854529060885;tissueAorta=9.88066816292069;tissueBFAT=9.58828978434041;tissueBS=10.2394470955745;tissueCere=9.9910488831494;tissueHeart=9.50806324615372;tissueHypo=9.69027439915064;tissueKidney=12.3105261875043;tissueLiver=8.59430743170427;tissueLung=9.81388261480746;tissueMus=10.1841374013412;tissueAdr:experimentrnaseq=-0.334202986542011;tissueAorta:experimentrnaseq=-0.7219031144737…
Fmo1	Aorta,BFAT;Adr,BS,Cere,Kidney;Heart,Liver,Lung,Mus	0.559167442974827	10	3	0.3189821328036	0.915087196133143	2.14960054255907	15.6219174681459	tissueAdr=11.2591751785823;tissueAorta=13.399983926435;tissueBFAT=13.9314882564118;tissueBS=7.66104381342118;tissueCere=6.7288339874437;tissueHeart=10.5856001088202;tissueHypo=8.24010554528963;tissueKidney=14.463984525133;tissueLiver=12.7974748170228;tissueLung=14.4763996524588;tissueMus=9.83422140146549;tissueAdr:experimentrnaseq=0.16836410491467;tissueAorta:experimentrnaseq=0.261915452035564;ti…
Nat8	Adr;Liver;Kidney,Lung	0.55868451627198	4	3	0.619276591181632	0.791451559588094	9.25486421431484	15.0864765077712	tissueAdr=7.39692652962207;tissueAorta=4.78063951326156;tissueBFAT=4.89555982856132;tissueBS=6.16213812182637;tissueCere=6.16915186555772;tissueHeart=4.39942363701334;tissueHypo=6.11878954026094;tissueKidney=11.8103466125068;tissueLiver=9.19113407752513;tissueLung=4.50337151504189;tissueMus=4.5706914456385;tissueAdr:experimentrnaseq=-0.426970214105977;tissueAorta:experimentrnaseq=-3.8695955826242…
Cldn5	Heart,Mus;Adr,Aorta,BFAT;BS,Cere,Hypo,Liver	0.557581177009558	9	3	0.538858182033325	1.84530967689691	3.03781881098461	15.513516514036	tissueAdr=7.25594466086231;tissueAorta=8.70626367923277;tissueBFAT=9.20393961269031;tissueBS=9.11450503706359;tissueCere=8.83084075611876;tissueHeart=8.28414925161394;tissueHypo=8.66818574819706;tissueKidney=6.88037427727132;tissueLiver=7.2851852929364;tissueLung=12.2011501398456;tissueMus=7.44483907423064;tissueAdr:experimentrnaseq=0.438843853008675;tissueAorta:experimentrnaseq=0.319879685476069…
Pdia4	Kidney;Heart,Mus;Aorta,BFAT,BS,Cere,Hypo,Liver,Lung	0.557454376140094	10	3	0.256781380287341	0.520211640163918	5.06975886744057	20.7137517600257	tissueAdr=10.4711504847303;tissueAorta=10.0756563840237;tissueBFAT=9.68180982727699;tissueBS=10.0203227167267;tissueCere=9.82291656646496;tissueHeart=9.43216512593663;tissueHypo=9.92046068817206;tissueKidney=11.4754214831602;tissueLiver=12.7978626441029;tissueLung=10.9162639597241;tissueMus=8.39075980243804;tissueAdr:experimentrnaseq=0.107951413430941;tissueAorta:experimentrnaseq=0.30850803500826…
Gm5617	Kidney;Liver;Adr,BS,Hypo,Lung	0.557381448484224	6	3	0.360222850978182	3.88052868968662	11.596086170578	12.863013706527	tissueAdr=6.8700900340682;tissueAorta=8.17190127118757;tissueBFAT=9.17731066680643;tissueBS=5.51137945024752;tissueCere=3.85235721554386;tissueHeart=7.56078623146825;tissueHypo=4.7234171648432;tissueKidney=6.80811694053749;tissueLiver=6.66086484730812;tissueLung=4.98588450164257;tissueMus=6.29434904253426;tissueAdr:experimentrnaseq=-0.415055813746029;tissueAorta:experimentrnaseq=-0.58958548640159…
Caprin1	Liver;Adr,Kidney	0.555490017202418	3	2	0.417818944660892	0.593027602803133	1.7790828084094	21.0061498140917	tissueAdr=12.9471342243019;tissueAorta=11.9731188010106;tissueBFAT=12.3194194664212;tissueBS=12.3074623187581;tissueCere=12.378116816114;tissueHeart=11.908302622608;tissueHypo=12.415054331722;tissueKidney=13.1288343958886;tissueLiver=12.7803792986385;tissueLung=12.0284999146875;tissueMus=11.169740867587;tissueAdr:experimentrnaseq=-0.467611413082807;tissueAorta:experimentrnaseq=0.0234318952521646;…
Abcc4	Lung;Aorta,BFAT,Liver	0.555216699548668	4	2	0.28726003650236	2.61427005449694	10.4570802179878	7.74156347371319	tissueAdr=9.43529902993428;tissueAorta=9.0764173233488;tissueBFAT=9.68391793077424;tissueBS=8.18146547552717;tissueCere=7.95801011504238;tissueHeart=8.48844465529593;tissueHypo=7.8759771256343;tissueKidney=10.1957963126157;tissueLiver=7.61641812108486;tissueLung=8.11474939930693;tissueMus=9.09753216999751;tissueAdr:experimentrnaseq=-0.116397825888762;tissueAorta:experimentrnaseq=0.013486379119639…
Nptn	Liver;Aorta,BFAT	0.554042255741144	3	2	0.236386909299246	0.838186931079152	2.51456079323746	13.6926104879857	tissueAdr=11.2423197037902;tissueAorta=12.1723975565672;tissueBFAT=11.5577927630008;tissueBS=12.9587520080299;tissueCere=13.3638563842213;tissueHeart=11.3243882857557;tissueHypo=12.8798887095912;tissueKidney=11.5595630167247;tissueLiver=10.064761734409;tissueLung=11.8957372048633;tissueMus=11.2883063736458;tissueAdr:experimentrnaseq=-0.316121204736795;tissueAorta:experimentrnaseq=-0.1847325056221…
Slmo2	Liver;Aorta,BFAT;Adr,Heart,Kidney	0.553919187466126	6	3	0.196803255297806	6.22895312027607	9.05032889959786	12.2184919448325	tissueAdr=10.2841234789855;tissueAorta=10.8741710395089;tissueBFAT=12.0123318753491;tissueBS=9.91584783304599;tissueCere=9.37073787340246;tissueHeart=10.7247287579416;tissueHypo=9.49214231687768;tissueKidney=10.4310019232939;tissueLiver=10.5354475176698;tissueLung=8.7824958590558;tissueMus=10.5434503998184;tissueAdr:experimentrnaseq=0.0760776559036407;tissueAorta:experimentrnaseq=0.14140627623918…
Tmem57	Heart,Liver,Lung;Adr,Aorta,BFAT,Kidney,Mus	0.553789925289307	8	2	0.34794832609887	0.353690548619038	0.943174796317436	13.225792211662	tissueAdr=9.92544837857887;tissueAorta=10.1128798339873;tissueBFAT=10.238667533246;tissueBS=10.2331908211949;tissueCere=11.0787678989226;tissueHeart=9.93226409769845;tissueHypo=10.5331438232409;tissueKidney=10.3157464809818;tissueLiver=11.1218276796882;tissueLung=10.305191527087;tissueMus=10.4950466417712;tissueAdr:experimentrnaseq=0.14711329695971;tissueAorta:experimentrnaseq=0.313743154047631;t…
Sub1	Adr,Aorta,BFAT,Liver,Lung	0.552689293355095	5	1	0.217944276656494	0	0	22.2973633641044	tissueAdr=10.4005149113991;tissueAorta=9.71479953597008;tissueBFAT=10.5493719073602;tissueBS=11.0988707855153;tissueCere=10.7931073398404;tissueHeart=10.5628153220809;tissueHypo=11.671726659837;tissueKidney=10.55093591287;tissueLiver=9.98217614421282;tissueLung=10.1911367594185;tissueMus=11.2888542258439;tissueAdr:experimentrnaseq=-0.603430237515829;tissueAorta:experimentrnaseq=0.513974485576387;…
Baiap2	Aorta,BFAT;Heart,Liver;Kidney,Lung	0.552548921122816	6	3	0.407858678031692	4.87731115209389	10.3504773051693	18.3838668005897	tissueAdr=9.42573785912602;tissueAorta=8.91197098221108;tissueBFAT=8.96692819460934;tissueBS=8.95506047715434;tissueCere=11.5354444336689;tissueHeart=7.69957508330923;tissueHypo=9.87816584616102;tissueKidney=10.6795884663679;tissueLiver=10.6616048283323;tissueLung=10.8461738533089;tissueMus=7.21603447947081;tissueAdr:experimentrnaseq=0.2927001403031;tissueAorta:experimentrnaseq=0.184248398290099;…
Acot1	Liver;Kidney,Lung;Aorta,BFAT,Mus	0.552383307970244	6	3	0.542226956779464	3.69625186718928	10.6250049110357	17.5410640304873	tissueAdr=5.98135370801648;tissueAorta=6.47817469091197;tissueBFAT=6.66754296089092;tissueBS=6.48764986251282;tissueCere=6.57518268351673;tissueHeart=8.19425713994507;tissueHypo=6.72811202854628;tissueKidney=9.94004582332167;tissueLiver=8.62655959505601;tissueLung=8.17016658274216;tissueMus=6.02706922787323;tissueAdr:experimentrnaseq=-1.83337169265232;tissueAorta:experimentrnaseq=-1.5080129437661…
Mpzl1	Liver;Adr,Heart,Kidney,Lung	0.551778635840435	5	2	0.467683207091878	1.7676059241392	1.7676059241392	11.46519399482	tissueAdr=8.33559163201358;tissueAorta=7.97639886379702;tissueBFAT=8.03947963152965;tissueBS=9.30499971554015;tissueCere=9.64317879367931;tissueHeart=8.1474892714531;tissueHypo=9.06420520493911;tissueKidney=8.72122557763771;tissueLiver=7.02036038454047;tissueLung=9.13587966625511;tissueMus=7.40886239483614;tissueAdr:experimentrnaseq=-0.00737528914363534;tissueAorta:experimentrnaseq=0.269256209532…
Adcy5	Adr;BFAT,Mus;Aorta,Kidney,Lung	0.548848068313449	6	3	0.268036317999435	1.8222090360623	9.33531205580376	12.8331861428208	tissueAdr=8.79598077955785;tissueAorta=12.514277926489;tissueBFAT=8.30989988051393;tissueBS=10.5967994810104;tissueCere=9.81322757620438;tissueHeart=10.4867825564059;tissueHypo=11.6770339317692;tissueKidney=7.65573088537159;tissueLiver=6.72470189790219;tissueLung=9.15899055193007;tissueMus=7.46885769174504;tissueAdr:experimentrnaseq=0.0574474278840816;tissueAorta:experimentrnaseq=-0.1356680385629…
Fbxo21	Liver;Adr,Kidney;Aorta,BFAT	0.548270760656071	5	3	0.585158129148095	0.0713066274044767	1.22952790535882	6.36474621703683	tissueAdr=10.8039964871453;tissueAorta=11.1199514712661;tissueBFAT=11.5721628808709;tissueBS=10.9014877717881;tissueCere=11.1351550864166;tissueHeart=9.89176523095183;tissueHypo=11.25022696263;tissueKidney=9.79239066309376;tissueLiver=11.1328855258755;tissueLung=9.19654145486903;tissueMus=8.52846330237366;tissueAdr:experimentrnaseq=0.0194055132073317;tissueAorta:experimentrnaseq=0.034381972663738…
Cers6	Liver;Adr,Heart;BFAT,Mus	0.547853930440088	5	3	0.395972449732656	5.1646925802354	11.7839922381541	12.2741239557184	tissueAdr=6.55093593416023;tissueAorta=6.43351724177303;tissueBFAT=5.6176714422707;tissueBS=8.95424964995224;tissueCere=10.5185814241215;tissueHeart=6.84752461845324;tissueHypo=9.29150474979257;tissueKidney=11.0798701100876;tissueLiver=8.55746266703246;tissueLung=9.52200510288312;tissueMus=5.6864910679629;tissueAdr:experimentrnaseq=-0.376432567370801;tissueAorta:experimentrnaseq=-0.25776950835482…
Klhl13	BFAT,Lung;Adr,Aorta,Hypo,Kidney,Liver,Mus	0.547427729075618	8	2	0.339996492763466	0.0431630070485305	0.172652028194111	23.2758055681044	tissueAdr=8.65509464785395;tissueAorta=8.45528422694214;tissueBFAT=6.96445252425349;tissueBS=10.5371088137344;tissueCere=8.42927119614442;tissueHeart=9.01277739754998;tissueHypo=10.9789958361859;tissueKidney=7.03187012195477;tissueLiver=7.83105431083319;tissueLung=8.53514251901369;tissueMus=7.21208700521307;tissueAdr:experimentrnaseq=-0.0189339824773505;tissueAorta:experimentrnaseq=-0.10483985064…
Osgin1	Liver;Adr,Aorta,BFAT;Kidney,Lung,Mus	0.544984957423478	7	3	0.501391047119592	0.199973960476347	11.1185857146414	10.5442786069394	tissueAdr=11.8102260440596;tissueAorta=7.62054790970726;tissueBFAT=7.49522302681711;tissueBS=6.6600041181336;tissueCere=6.51955091670413;tissueHeart=7.76963753646265;tissueHypo=6.11049027627692;tissueKidney=10.5714247682979;tissueLiver=13.080859824762;tissueLung=9.10447915891086;tissueMus=9.08053758388539;tissueAdr:experimentrnaseq=0.343169925265664;tissueAorta:experimentrnaseq=-0.804260432234827…
Pomt1	Liver;Aorta,BFAT	0.543260306060371	3	2	0.261073840217495	2.86220642838586	2.86220642838586	11.7571950894868	tissueAdr=9.33070304763171;tissueAorta=9.64054812152119;tissueBFAT=10.0860507068857;tissueBS=8.19213819989451;tissueCere=8.55577862009602;tissueHeart=8.53674252442695;tissueHypo=8.67350010377245;tissueKidney=9.73804698168025;tissueLiver=9.41357249020359;tissueLung=8.39173418903681;tissueMus=8.6228695977107;tissueAdr:experimentrnaseq=0.188086657850441;tissueAorta:experimentrnaseq=0.10542782391798;…
Edem1	BFAT;Mus	0.541428061500319	2	2	0.260008806754391	2.77061404156262	2.77061404156262	11.4959901898985	tissueAdr=10.1506005888563;tissueAorta=10.2843779731082;tissueBFAT=10.5377459449826;tissueBS=8.92423424288942;tissueCere=8.1492423688134;tissueHeart=8.71304527512455;tissueHypo=8.57372980727797;tissueKidney=11.2066535057329;tissueLiver=12.334470825287;tissueLung=10.2359842878363;tissueMus=8.27859558845106;tissueAdr:experimentrnaseq=-0.658889849713001;tissueAorta:experimentrnaseq=-0.34059139828223…
Slc10a2	Adr;Kidney;Liver	0.538070647247896	3	3	0.52795869335067	2.71239769433871	11.5641972837778	14.4660982881601	tissueAdr=4.92302927282297;tissueAorta=4.75461854146767;tissueBFAT=4.73302067155448;tissueBS=3.8668736251615;tissueCere=3.9112247499883;tissueHeart=4.32055205647844;tissueHypo=3.75938418200251;tissueKidney=9.50828780999233;tissueLiver=8.83046123836031;tissueLung=3.88425904417444;tissueMus=4.42377065255318;tissueAdr:experimentrnaseq=-4.21637970671738;tissueAorta:experimentrnaseq=-4.60562274715879;…
Daam1	Liver;Aorta,BFAT,Mus;Heart,Kidney,Lung	0.536320458433664	7	3	0.270625224057557	0.2087377444543	9.09261081503734	18.4322464163019	tissueAdr=8.59060712298691;tissueAorta=9.73079768657178;tissueBFAT=9.22216274867786;tissueBS=11.062824880444;tissueCere=10.7185755667724;tissueHeart=11.8535757353366;tissueHypo=10.828604860909;tissueKidney=9.69227261338758;tissueLiver=11.2396005800471;tissueLung=11.4887135132699;tissueMus=9.12835456174823;tissueAdr:experimentrnaseq=0.0894146141915035;tissueAorta:experimentrnaseq=-0.33982163064425…
Cidec	Kidney;Mus;Adr,Aorta,BFAT,Heart,Liver	0.534305016201674	7	3	0.467224764199583	1.84668460285054	9.68827118709173	16.4059579930217	tissueAdr=12.2726940580899;tissueAorta=13.4099643598097;tissueBFAT=13.7231190911283;tissueBS=5.60391714849505;tissueCere=5.6946030723582;tissueHeart=6.14233760020504;tissueHypo=5.38458715028513;tissueKidney=7.66623006465878;tissueLiver=6.79842134333558;tissueLung=8.5612131616264;tissueMus=8.19476238335474;tissueAdr:experimentrnaseq=-0.165093251111327;tissueAorta:experimentrnaseq=0.335182788021655…
Rabl6	BFAT,Heart;Adr,Aorta,Kidney,Liver,Lung	0.533410078752294	7	2	0.222874304045656	0.9836167378681	3.44265858253835	15.1762712224969	tissueAdr=10.9835835142885;tissueAorta=10.3713464172085;tissueBFAT=10.6569214542109;tissueBS=11.2718073861533;tissueCere=11.8170027037202;tissueHeart=11.0108299051925;tissueHypo=11.6950342952055;tissueKidney=10.8938989218288;tissueLiver=9.7738540918013;tissueLung=10.6548802924786;tissueMus=11.9147001148819;tissueAdr:experimentrnaseq=0.203347009828953;tissueAorta:experimentrnaseq=0.243563378565988…
Il17ra	Mus;Adr,Aorta,BFAT,Heart,Lung	0.533373016083536	6	2	0.207814870590311	3.04410816173343	5.73535102959942	12.3626366447708	tissueAdr=7.50169754853653;tissueAorta=7.34918582152926;tissueBFAT=7.06045168565665;tissueBS=7.55609986915168;tissueCere=7.19663407465293;tissueHeart=6.79549332597691;tissueHypo=6.65083425258993;tissueKidney=9.02090595744911;tissueLiver=9.02091173176965;tissueLung=9.42584844881353;tissueMus=6.89429479572436;tissueAdr:experimentrnaseq=0.0554756830398675;tissueAorta:experimentrnaseq=-0.168865264460…
Kdm3a	Adr,Kidney;Aorta,BFAT,Liver,Mus	0.531565722220418	6	2	0.244560820153828	5.22279256944715	5.22279256944715	13.4061540757873	tissueAdr=9.8406030464493;tissueAorta=9.41329845721252;tissueBFAT=9.6496312659557;tissueBS=9.422690046711;tissueCere=9.74820231680704;tissueHeart=9.789175801829;tissueHypo=9.33946314374214;tissueKidney=10.101578676236;tissueLiver=9.68962929856213;tissueLung=10.7990752355887;tissueMus=8.98969766829575;tissueAdr:experimentrnaseq=-0.248024364255796;tissueAorta:experimentrnaseq=-0.0795050163827747;ti…
Pnpla7	BS,Cere;Aorta,Kidney,Lung;Adr,BFAT,Liver,Mus	0.530390843015817	9	3	0.336254186838346	0.973916720713033	8.77787108941865	10.3442350599987	tissueAdr=9.61269034663618;tissueAorta=8.6726985704678;tissueBFAT=9.5999253647888;tissueBS=7.96865864172784;tissueCere=8.20033322793555;tissueHeart=9.38539248987421;tissueHypo=8.21209467424254;tissueKidney=8.78187818711476;tissueLiver=10.9009822851805;tissueLung=8.88477288595176;tissueMus=11.4371297684642;tissueAdr:experimentrnaseq=-0.196739409390728;tissueAorta:experimentrnaseq=0.092584679507698…
Sntb1	BFAT;Adr,Cere,Heart,Kidney;Hypo,Liver,Lung,Mus	0.529336211238404	9	3	0.225786893022661	6.02279342081068	10.3856481030614	16.3659987712475	tissueAdr=8.13518335135809;tissueAorta=8.193275349543;tissueBFAT=7.82356234975695;tissueBS=5.96030051444979;tissueCere=4.75263573718851;tissueHeart=5.7633356350998;tissueHypo=6.10362561039286;tissueKidney=5.99233917581842;tissueLiver=9.94177535874729;tissueLung=8.35042111738813;tissueMus=7.07409538366765;tissueAdr:experimentrnaseq=-0.551665387391841;tissueAorta:experimentrnaseq=-0.87555514904525;…
Jam2	Kidney;Liver,Lung	0.527605195340478	3	2	0.257019108393307	0.448325157176111	1.34497547152834	18.6149196398531	tissueAdr=9.6789908147297;tissueAorta=11.1302301303858;tissueBFAT=11.5862065670865;tissueBS=10.9643757318554;tissueCere=10.4425085798891;tissueHeart=12.7708434189423;tissueHypo=10.5484039880725;tissueKidney=8.17553415203774;tissueLiver=8.77511441205316;tissueLung=10.913976292888;tissueMus=10.4880333715353;tissueAdr:experimentrnaseq=0.214539701893018;tissueAorta:experimentrnaseq=0.217208607623535;…
Vac14	BFAT;Liver;Aorta,Heart,Kidney	0.5268624161328	5	3	0.352535079812486	0.176367344446948	2.71386838286057	17.8727090648166	tissueAdr=9.12893614529156;tissueAorta=8.87460596202295;tissueBFAT=9.33333297124868;tissueBS=9.37367327806904;tissueCere=9.57887652647855;tissueHeart=7.99546362040346;tissueHypo=9.73836317256566;tissueKidney=9.55698579464836;tissueLiver=10.4019163570331;tissueLung=9.2129998735213;tissueMus=8.83732150299988;tissueAdr:experimentrnaseq=0.183910487250201;tissueAorta:experimentrnaseq=0.114404285172617…
Atp10a	BFAT;Liver;Aorta,BS,Cere,Hypo,Kidney	0.525414731219783	7	3	0.241130394447699	0.188371999811853	9.53840208779435	15.6881829678001	tissueAdr=10.8013422973206;tissueAorta=8.97198745746729;tissueBFAT=6.98437517338302;tissueBS=8.3626765880646;tissueCere=7.67255353641765;tissueHeart=6.18143954787202;tissueHypo=8.37177848435579;tissueKidney=6.15159963618673;tissueLiver=5.4095057623093;tissueLung=8.63879613253722;tissueMus=7.04447109139518;tissueAdr:experimentrnaseq=-0.081374086879155;tissueAorta:experimentrnaseq=-0.20570911732315…
Atp2b2	Liver;Aorta,Heart,Lung,Mus	0.525232957399677	5	2	0.377292564694959	1.53049196468602	7.6524598234301	15.161341972283	tissueAdr=7.43963776734138;tissueAorta=6.67527476658711;tissueBFAT=6.49722110244086;tissueBS=12.6980530529924;tissueCere=14.7188106428839;tissueHeart=6.22204052962195;tissueHypo=12.3391021580555;tissueKidney=6.98287558288375;tissueLiver=7.01207303393383;tissueLung=7.74342991520067;tissueMus=7.00257294462831;tissueAdr:experimentrnaseq=0.327826223694738;tissueAorta:experimentrnaseq=-1.1285139875786…
Cml3	Liver;Adr,Kidney,Lung;Aorta,BFAT,BS,Heart,Mus	0.525030235129795	9	3	0.47856710398839	1.37563797393072	4.08312323196895	15.7832166385375	tissueAdr=4.23634562010035;tissueAorta=3.56433617979673;tissueBFAT=3.3430229962394;tissueBS=5.57159133119389;tissueCere=4.91544845860702;tissueHeart=2.95371027137666;tissueHypo=4.91904567946358;tissueKidney=9.752924373102;tissueLiver=5.37792725860083;tissueLung=6.02632297141817;tissueMus=3.46721301030843;tissueAdr:experimentrnaseq=-0.972557493751892;tissueAorta:experimentrnaseq=-0.477209757795471…
Tle3	Liver;Adr,Kidney;Aorta,BFAT,Heart	0.524635095523782	6	3	0.2017755336091	0.00588290875296593	10.7250202641886	14.8681498270363	tissueAdr=10.5256897257473;tissueAorta=10.4295577716816;tissueBFAT=10.5537282539187;tissueBS=9.22769435729471;tissueCere=10.2377158250057;tissueHeart=8.50482018910177;tissueHypo=8.93003665601628;tissueKidney=10.8158035104723;tissueLiver=9.36474118216049;tissueLung=10.1315038398905;tissueMus=8.31174139574676;tissueAdr:experimentrnaseq=0.1484531190239;tissueAorta:experimentrnaseq=-0.105868018612428…
Cmtm6	Heart;Adr,Mus;Aorta,BFAT,Kidney,Liver,Lung	0.521515337763838	8	3	0.256690455651157	1.28340086270618	3.04049673985653	14.8873250316149	tissueAdr=10.3407232115697;tissueAorta=9.82665159678924;tissueBFAT=10.2088031858248;tissueBS=8.78307259830257;tissueCere=8.49205116174065;tissueHeart=9.73341467093499;tissueHypo=8.6419335058006;tissueKidney=12.4160933361578;tissueLiver=11.4693275748978;tissueLung=10.8862181384309;tissueMus=8.33674158089387;tissueAdr:experimentrnaseq=-0.485136393048293;tissueAorta:experimentrnaseq=-0.0785357229167…
Ndel1	Heart;Liver	0.516764393416428	2	2	0.353759600614025	3.17433273837344	6.34866547674689	14.4456743151701	tissueAdr=9.8658028447901;tissueAorta=10.3412676542929;tissueBFAT=10.5578618140234;tissueBS=10.7932755890393;tissueCere=10.8669731985792;tissueHeart=10.2332979170554;tissueHypo=10.8827230178328;tissueKidney=11.7688124969777;tissueLiver=10.0646331824852;tissueLung=10.8242906426239;tissueMus=11.0063152052013;tissueAdr:experimentrnaseq=0.365159459697184;tissueAorta:experimentrnaseq=0.243107680714459…
Fermt2	BFAT;Liver;Adr,Aorta,Kidney,Lung	0.516007557020243	6	3	0.223475632497321	0.0915903183317646	2.70302678538538	16.7315277743511	tissueAdr=11.2552316508293;tissueAorta=12.3097518933675;tissueBFAT=12.1323208929016;tissueBS=11.1589546568509;tissueCere=10.6339548767194;tissueHeart=12.5525466934309;tissueHypo=10.6060887976756;tissueKidney=11.243813858267;tissueLiver=12.0304886617772;tissueLung=12.9161296631465;tissueMus=13.034912903864;tissueAdr:experimentrnaseq=-0.187989473501334;tissueAorta:experimentrnaseq=-0.01915040815448…
Slc12a7	Aorta,BFAT;Adr,BS,Cere,Kidney,Lung	0.515567139039918	7	2	0.229362911140514	0.0811377430372549	0.283982100630393	8.41062707236926	tissueAdr=10.1613061950945;tissueAorta=10.9348607580569;tissueBFAT=11.3231627236648;tissueBS=7.33419407325982;tissueCere=7.03218478979517;tissueHeart=12.7326645858376;tissueHypo=7.27677102169285;tissueKidney=11.8579799862623;tissueLiver=11.7757718279832;tissueLung=10.6910883388128;tissueMus=8.14425413225531;tissueAdr:experimentrnaseq=0.208931711455605;tissueAorta:experimentrnaseq=0.01519823489990…
Mylip	BFAT,Heart;Kidney,Lung;Adr,Aorta,Liver	0.514762450114987	7	3	0.264950054763211	1.61311289228944	4.36707437163158	13.333330800533	tissueAdr=8.08378692686172;tissueAorta=9.48657985525516;tissueBFAT=10.1869809405564;tissueBS=7.79278292010599;tissueCere=8.58916345589345;tissueHeart=9.02498908583986;tissueHypo=8.12555903645062;tissueKidney=10.2511169962334;tissueLiver=8.4688442638207;tissueLung=10.1111440810474;tissueMus=9.77945806795199;tissueAdr:experimentrnaseq=0.326567421412807;tissueAorta:experimentrnaseq=0.436391807959267…
Myh7	BFAT;Aorta,Mus	0.514351318751565	3	2	1.65710843515604	4.20211631742349	11.3936510477295	16.3258385521039	tissueAdr=7.32027605541197;tissueAorta=8.77699658767899;tissueBFAT=10.4412467434013;tissueBS=7.4538430695881;tissueCere=7.30551604591627;tissueHeart=12.4365497222088;tissueHypo=7.58733402820745;tissueKidney=7.60398956405946;tissueLiver=7.71458118067658;tissueLung=9.51100197862911;tissueMus=13.8825110407677;tissueAdr:experimentrnaseq=-6.67499746961938;tissueAorta:experimentrnaseq=-2.17787450203958…
Cluh	Aorta,BFAT;Kidney,Liver,Lung	0.512032611597105	5	2	0.206245812392489	5.44552226673787	5.44552226673787	13.8963625202359	tissueAdr=12.5650011125114;tissueAorta=12.8804700722528;tissueBFAT=13.4698216668528;tissueBS=10.7112526365656;tissueCere=10.7599461217763;tissueHeart=12.7948106978573;tissueHypo=11.1033728153208;tissueKidney=12.4055526779793;tissueLiver=12.9873043151344;tissueLung=9.95492385983395;tissueMus=11.9561593172187;tissueAdr:experimentrnaseq=-0.0360035718941516;tissueAorta:experimentrnaseq=-0.09066544689…
Plin3	Liver;Heart,Hypo;Aorta,BFAT,BS,Cere	0.507772986997123	7	3	0.204905104595948	2.07656593658835	7.98582493805907	18.932112585396	tissueAdr=10.4395870289155;tissueAorta=11.1957803496112;tissueBFAT=11.6827754764705;tissueBS=9.81940033811844;tissueCere=8.48056395479879;tissueHeart=12.1193233855992;tissueHypo=8.31618263604241;tissueKidney=9.79388321558639;tissueLiver=10.2045967506951;tissueLung=10.2167534887288;tissueMus=9.54787306744207;tissueAdr:experimentrnaseq=-0.143375859301699;tissueAorta:experimentrnaseq=-0.042792369376…
Neb	Aorta;BFAT;Adr,Liver	0.503765047072211	4	3	1.29559454514245	4.93555519112613	11.2107940241715	12.6570047234547	tissueAdr=7.57439146361713;tissueAorta=9.99364680535889;tissueBFAT=12.6535505006097;tissueBS=7.18995740290619;tissueCere=8.78095720070951;tissueHeart=9.87479381594898;tissueHypo=6.74072105349638;tissueKidney=6.81125881350978;tissueLiver=11.2256107927568;tissueLung=7.1360791089331;tissueMus=17.8734686666724;tissueAdr:experimentrnaseq=-3.24835301036681;tissueAorta:experimentrnaseq=-1.80310663475343…
Cyp26b1	Heart,Liver,Lung;Adr,Aorta,BFAT,Kidney,Mus	0.502916162138844	8	2	0.688587709242166	0.0115729080284925	0.0308610880759801	15.9504357109671	tissueAdr=8.13621736443503;tissueAorta=8.47556382052183;tissueBFAT=8.36703443684624;tissueBS=8.70939574506297;tissueCere=8.58924845141072;tissueHeart=8.73115868151943;tissueHypo=7.31274216143609;tissueKidney=8.34007164312583;tissueLiver=8.7624547859062;tissueLung=9.46661954275179;tissueMus=8.95427155426909;tissueAdr:experimentrnaseq=0.0773568881604223;tissueAorta:experimentrnaseq=-0.4012207131457…
Hdlbp		0.502073132075047	0	0	NA	NA	NA	NA	tissueAdr=13.0041520251934;tissueAorta=12.9329363895444;tissueBFAT=13.0495617830632;tissueBS=11.8906376239931;tissueCere=11.7951918056456;tissueHeart=14.1918639739633;tissueHypo=11.6771899477048;tissueKidney=13.1362824643838;tissueLiver=14.2338681786583;tissueLung=12.7926649615796;tissueMus=13.4462910745126;tissueAdr:experimentrnaseq=-0.384267057906186;tissueAorta:experimentrnaseq=-0.274508125164…
Dbp	BS,Cere,Hypo;Adr,BFAT,Heart,Mus;Aorta,Kidney,Liver,Lung	0.499354693087492	11	3	1.96366740386311	0.0266576644204193	0.5738537752166	9.51375040762658	tissueAdr=10.4361530715599;tissueAorta=9.25875472907877;tissueBFAT=9.4586254798538;tissueBS=9.90411625808978;tissueCere=10.0854537092217;tissueHeart=9.81818651237154;tissueHypo=10.1274301290632;tissueKidney=9.00612546304287;tissueLiver=8.6592872693815;tissueLung=8.65082613499193;tissueMus=10.281812715181;tissueAdr:experimentrnaseq=-0.300450003721603;tissueAorta:experimentrnaseq=0.120938162806022;…
Map4k4	Liver;Aorta,BFAT,Lung	0.498419261053012	4	2	0.350650643619214	3.55747886344916	3.55747886344916	13.2698923764833	tissueAdr=10.7739274262746;tissueAorta=11.2136265730353;tissueBFAT=11.0745538884475;tissueBS=11.6267467199435;tissueCere=12.0842309608683;tissueHeart=11.974754163351;tissueHypo=11.1921301643718;tissueKidney=9.83948577837758;tissueLiver=8.70611444066748;tissueLung=11.9702972353876;tissueMus=9.88707685199867;tissueAdr:experimentrnaseq=0.055062613456809;tissueAorta:experimentrnaseq=-0.14190378535105…
Gpr56	Liver;Adr,Aorta,BFAT;BS,Cere,Hypo,Lung	0.496584959625118	8	3	0.195616154683133	3.81996936583142	10.9569456322779	11.1919235694293	tissueAdr=10.0068837293991;tissueAorta=10.0593105395061;tissueBFAT=10.7844560481174;tissueBS=11.1183280063713;tissueCere=9.67602847253361;tissueHeart=10.423112245922;tissueHypo=11.541360695912;tissueKidney=12.6802376204394;tissueLiver=7.02581888992775;tissueLung=11.2429770827367;tissueMus=9.52957432046208;tissueAdr:experimentrnaseq=0.307796592213906;tissueAorta:experimentrnaseq=0.506802867368403;…
Tmem56	Aorta,BFAT;Heart,Liver	0.495535058389801	4	2	0.479769569888026	0.218923303832368	0.437846607664735	3.66361181693352	tissueAdr=10.9305223349535;tissueAorta=7.37717287383078;tissueBFAT=7.81933400841706;tissueBS=9.88408449670268;tissueCere=11.0549653182678;tissueHeart=5.92369446015409;tissueHypo=9.6818200938514;tissueKidney=9.6848713877146;tissueLiver=13.0769884178933;tissueLung=8.36340642466813;tissueMus=10.8340790627065;tissueAdr:experimentrnaseq=-0.73295813876177;tissueAorta:experimentrnaseq=-0.14412122746802;…
St6galnac3	Lung;Adr,Cere,Heart;Aorta,BFAT,Kidney,Liver,Mus	0.493889798359267	9	3	0.440051628583336	0.401284293840754	1.32770076978953	2.72590909301868	tissueAdr=4.44575225243981;tissueAorta=4.19096553924913;tissueBFAT=4.43675342123453;tissueBS=7.27682555047504;tissueCere=5.90264358365724;tissueHeart=4.76187730686311;tissueHypo=6.04319277357244;tissueKidney=4.41081734205373;tissueLiver=3.50028737769212;tissueLung=6.31654609643172;tissueMus=4.31642958578274;tissueAdr:experimentrnaseq=-0.396095768742489;tissueAorta:experimentrnaseq=-0.060892796280…
Tuba1b	BFAT;Aorta,Mus;Adr,Kidney,Liver	0.488174375719802	6	3	0.271468865203434	0.0331001363291321	2.48630221392769	21.0405625657072	tissueAdr=10.2711645651103;tissueAorta=10.0004053701292;tissueBFAT=9.83237683342391;tissueBS=12.1749000235037;tissueCere=10.9855154621562;tissueHeart=9.6706172747515;tissueHypo=11.9229068159186;tissueKidney=9.03262074245568;tissueLiver=8.94226627804365;tissueLung=10.6872482703407;tissueMus=7.9010143491012;tissueAdr:experimentrnaseq=-0.201516413203384;tissueAorta:experimentrnaseq=-0.08697115066670…
Zc3h8	Liver;Adr,Kidney,Lung;Aorta,BFAT,Heart	0.486127610960471	7	3	0.311327202942954	3.08650474085119	8.47488306143515	16.9785262207093	tissueAdr=6.83821290840929;tissueAorta=6.99199720762981;tissueBFAT=8.01348721263983;tissueBS=6.98512289384557;tissueCere=7.51492204855122;tissueHeart=8.02606134798266;tissueHypo=7.12762439933098;tissueKidney=7.68349963218392;tissueLiver=7.8812525805848;tissueLung=6.76211492567122;tissueMus=8.56692758490274;tissueAdr:experimentrnaseq=-0.196011218424088;tissueAorta:experimentrnaseq=0.27307242452310…
Adck3	Liver;Hypo,Lung,Mus;Adr,Aorta,BFAT,Kidney	0.485999758771299	8	3	0.392932789121484	3.75964063062225	7.54748529938435	11.2136111253742	tissueAdr=11.0337861221434;tissueAorta=14.4595353746847;tissueBFAT=15.5775136403167;tissueBS=9.05295724965508;tissueCere=9.9071908679853;tissueHeart=13.5929241937703;tissueHypo=9.02606386341217;tissueKidney=11.6377921749833;tissueLiver=13.2599060978656;tissueLung=7.66101303437971;tissueMus=13.7239830269952;tissueAdr:experimentrnaseq=-0.377186344916336;tissueAorta:experimentrnaseq=0.05510155108504…
Hspa8	Kidney,Liver;Adr,Aorta,BFAT,Lung;BS,Cere,Heart,Hypo	0.482983485190474	10	3	0.399573711254687	2.00611708647171	5.53361293226973	17.5671582907876	tissueAdr=13.4079439866047;tissueAorta=12.8602726902509;tissueBFAT=12.8997460018928;tissueBS=14.1346743098523;tissueCere=14.2114502993042;tissueHeart=13.2148278759283;tissueHypo=14.2439056767368;tissueKidney=13.9878445972186;tissueLiver=13.1008095436506;tissueLung=13.3390600976214;tissueMus=12.8478124706302;tissueAdr:experimentrnaseq=0.138837900443305;tissueAorta:experimentrnaseq=0.29451457221016…
Pxdn	Liver;Adr,Aorta,BFAT,Heart,Kidney,Mus	0.482860455278593	7	2	0.251966317407667	2.6835001143551	2.6835001143551	12.3654350728346	tissueAdr=10.5890643309914;tissueAorta=11.264654926192;tissueBFAT=11.2855243151598;tissueBS=8.81108681170607;tissueCere=7.5103220176842;tissueHeart=10.8010344305385;tissueHypo=9.63538487770456;tissueKidney=9.68037728083176;tissueLiver=9.10464277537568;tissueLung=11.9835884691069;tissueMus=9.74413293785436;tissueAdr:experimentrnaseq=-0.478244335529718;tissueAorta:experimentrnaseq=-0.16178675698397…
Farp1	BFAT;Aorta,Mus;Adr,Heart,Kidney	0.482811246889843	6	3	0.203323468426284	1.19318508958195	7.60629781382453	10.8106743143856	tissueAdr=8.53631680591555;tissueAorta=8.41543682741797;tissueBFAT=8.81700690576659;tissueBS=9.93964639508078;tissueCere=10.2286179131916;tissueHeart=8.11711016973912;tissueHypo=10.5429930758112;tissueKidney=9.94287307286847;tissueLiver=9.54969009620481;tissueLung=11.1428881724859;tissueMus=7.84276874210306;tissueAdr:experimentrnaseq=0.339997469129792;tissueAorta:experimentrnaseq=0.11973612934762…
Neu2	BFAT;Liver;Aorta,Kidney,Lung	0.482335624629315	5	3	0.612378005174462	2.73985406337372	8.30512161002478	17.8997106002281	tissueAdr=4.22426209575426;tissueAorta=4.94291470018422;tissueBFAT=5.26435866125218;tissueBS=4.76968856304336;tissueCere=4.77655695700935;tissueHeart=4.05083088186709;tissueHypo=4.42737070109591;tissueKidney=7.85775048062653;tissueLiver=6.14931816212787;tissueLung=5.21935752842618;tissueMus=8.95487916619582;tissueAdr:experimentrnaseq=-3.31365612250532;tissueAorta:experimentrnaseq=-0.4896256234486…
Casq2	BFAT;Mus;Aorta,BS,Hypo,Lung	0.481020919236804	6	3	0.485533818879081	4.51388314997471	11.1828067193128	10.6659402044609	tissueAdr=5.91190436470712;tissueAorta=9.5887912520887;tissueBFAT=7.71411690088366;tissueBS=7.10291601465952;tissueCere=9.80020518280474;tissueHeart=14.6845641160493;tissueHypo=6.8779131216386;tissueKidney=5.60279030392684;tissueLiver=5.63903549820108;tissueLung=7.50189763256987;tissueMus=10.0781363856336;tissueAdr:experimentrnaseq=-0.700758606900621;tissueAorta:experimentrnaseq=0.367508187162977…
Nr1d2	Aorta,Lung;Cere,Heart,Mus;Adr,BFAT,Kidney,Liver	0.477840276246679	9	3	1.30778840132837	0.510356864976092	1.17651535328838	9.54688476089344	tissueAdr=10.6083241113834;tissueAorta=10.3324333226927;tissueBFAT=10.4310270246019;tissueBS=11.4857505883375;tissueCere=12.3283861769472;tissueHeart=11.3997218876575;tissueHypo=11.1326785984592;tissueKidney=10.8939513751106;tissueLiver=10.5959862391365;tissueLung=10.7485041838098;tissueMus=12.0084441723354;tissueAdr:experimentrnaseq=-0.37126358051173;tissueAorta:experimentrnaseq=-0.0714892898211…
Sgk1	BS,Hypo;Kidney,Mus;Aorta,BFAT,Cere	0.476293563723198	7	3	0.516916840173495	2.42486214291161	5.75714104254767	11.608086012052	tissueAdr=10.9629503250898;tissueAorta=9.9808435466874;tissueBFAT=10.5536382423076;tissueBS=11.2923751777559;tissueCere=10.4578858252015;tissueHeart=10.3394002833117;tissueHypo=10.2730862797298;tissueKidney=10.9861710755964;tissueLiver=9.44108114536555;tissueLung=11.2272283830159;tissueMus=12.7854612203641;tissueAdr:experimentrnaseq=-0.194218269337159;tissueAorta:experimentrnaseq=0.42630903130159…
Wdr45	Adr;Lung;Aorta,BFAT,Kidney,Liver,Mus	0.470095046767886	7	3	0.238567413634134	1.50021288910636	7.08522729762322	4.73814593469366	tissueAdr=9.43645770831517;tissueAorta=9.60716685611893;tissueBFAT=10.1000787058715;tissueBS=9.38910156168081;tissueCere=9.29799086745387;tissueHeart=9.58211050094364;tissueHypo=8.9176880665418;tissueKidney=9.76971991837143;tissueLiver=10.009702607986;tissueLung=10.1441789166912;tissueMus=9.3014084761942;tissueAdr:experimentrnaseq=0.138011767193605;tissueAorta:experimentrnaseq=0.0366865137562861;…
Rnf122	Liver;Mus;BFAT,Heart,Kidney	0.467787322552321	5	3	0.316536759101716	1.14426652902041	8.84984225475731	18.3335189339749	tissueAdr=6.37314070002022;tissueAorta=6.35410311788827;tissueBFAT=6.55731394694795;tissueBS=7.42983578833979;tissueCere=9.19248601611939;tissueHeart=7.04477363208956;tissueHypo=7.20703103369903;tissueKidney=6.68740782441914;tissueLiver=4.90820661930349;tissueLung=7.83378252397886;tissueMus=8.26958407225557;tissueAdr:experimentrnaseq=0.291097273387063;tissueAorta:experimentrnaseq=0.16953877203209…
1810013L24Rik	Liver;Heart,Hypo;Adr,Aorta,BFAT,Mus	0.467487997590081	7	3	0.271816806066713	0.867017575330941	6.14780574927948	8.66913494905218	tissueAdr=9.9919610784167;tissueAorta=9.80055711296691;tissueBFAT=9.74921608100314;tissueBS=9.97790678983443;tissueCere=9.68289212734773;tissueHeart=10.8393309808424;tissueHypo=9.38307735124532;tissueKidney=10.0991726659076;tissueLiver=9.26936016311969;tissueLung=10.2280777647216;tissueMus=10.9075690331094;tissueAdr:experimentrnaseq=-0.507933636833908;tissueAorta:experimentrnaseq=-0.2064596778036…
Glul	Adr,Liver,Lung;BS,Heart,Hypo;Aorta,BFAT,Kidney,Mus	0.466911993369495	10	3	0.37040467890215	0.178143489277938	5.90106316355331	13.8660091410656	tissueAdr=14.0319429388962;tissueAorta=14.9841633463359;tissueBFAT=15.3920829092829;tissueBS=15.3556731506272;tissueCere=14.3791879428023;tissueHeart=13.3406190207847;tissueHypo=14.7874480349645;tissueKidney=13.464212783885;tissueLiver=14.3809450817621;tissueLung=12.4859793118034;tissueMus=12.8924102643604;tissueAdr:experimentrnaseq=-0.00627949209447465;tissueAorta:experimentrnaseq=0.079577519573…
Fbxw2	Lung	0.466732230250354	1	1	0.183056845737929	0	0	15.4419663613177	tissueAdr=9.98799178038502;tissueAorta=10.2544412794535;tissueBFAT=10.5599928392298;tissueBS=10.1316973978641;tissueCere=10.1319024940662;tissueHeart=9.69449311900184;tissueHypo=9.95505030822723;tissueKidney=9.67987597010337;tissueLiver=10.2395919116547;tissueLung=11.1360528818593;tissueMus=10.5765682673873;tissueAdr:experimentrnaseq=-0.105368651400661;tissueAorta:experimentrnaseq=0.1374872136081…
Gstt2	Aorta,BFAT,Heart;Adr,Kidney,Liver,Mus;BS,Cere,Hypo,Lung	0.465880361517073	11	3	0.448020965161307	0.0496401566779596	2.24095039546236	8.32127008329599	tissueAdr=8.58928850138739;tissueAorta=8.89531686091551;tissueBFAT=9.56458997705468;tissueBS=6.65850498532773;tissueCere=6.88584774409972;tissueHeart=7.7685524271157;tissueHypo=7.31920100237602;tissueKidney=11.9524139392406;tissueLiver=10.6421253402388;tissueLung=8.81824212667665;tissueMus=6.8446431596715;tissueAdr:experimentrnaseq=-0.0356725009631798;tissueAorta:experimentrnaseq=0.33279108576821…
Pnp2	Liver;Mus;Aorta,BFAT,Heart,Lung	0.465873754685089	6	3	0.37998514768372	2.21371313435447	8.2246713554238	18.6664933840466	tissueAdr=4.34089087804027;tissueAorta=5.23220273504058;tissueBFAT=5.48683361586575;tissueBS=3.21436732330997;tissueCere=2.07406219605577;tissueHeart=2.70510693816607;tissueHypo=3.07825269054407;tissueKidney=5.52710012660553;tissueLiver=6.09628772789523;tissueLung=5.03998213432474;tissueMus=1.76855362580236;tissueAdr:experimentrnaseq=-0.992243010080221;tissueAorta:experimentrnaseq=0.0347505767329…
Blnk	Liver;Lung;Mus	0.465378798641395	3	3	0.486754650256489	5.6550974052036	11.8309579855606	13.1342412482448	tissueAdr=5.57829210120232;tissueAorta=5.49229823913439;tissueBFAT=5.64500657201351;tissueBS=5.11230421000357;tissueCere=4.66145122381636;tissueHeart=6.10907805711335;tissueHypo=5.10319490930946;tissueKidney=8.87323934015525;tissueLiver=5.54007656134919;tissueLung=7.09308733698562;tissueMus=6.45750962430597;tissueAdr:experimentrnaseq=0.176724004786843;tissueAorta:experimentrnaseq=-0.1457148419732…
Dgka	Kidney;Liver,Mus	0.465018683978324	3	2	0.213191725164835	3.86772814606791	11.6031844382037	15.5502031116008	tissueAdr=9.47804989081938;tissueAorta=9.40291823151152;tissueBFAT=9.18937718221626;tissueBS=8.70316500177038;tissueCere=8.47134653384598;tissueHeart=9.27455967512755;tissueHypo=8.49134874596353;tissueKidney=9.14637516721277;tissueLiver=8.60839795594889;tissueLung=10.4986178956794;tissueMus=9.14493267632498;tissueAdr:experimentrnaseq=0.204359958712018;tissueAorta:experimentrnaseq=0.02163353916685…
Slc7a10	BFAT,Mus;Adr,Aorta,Kidney	0.464642859050916	5	2	0.542700238701066	3.56278665294559	8.90696663236399	16.6563421268717	tissueAdr=8.08247066145602;tissueAorta=7.68590473358751;tissueBFAT=8.52844463766653;tissueBS=10.4483804086359;tissueCere=9.5684742897117;tissueHeart=5.48768927422421;tissueHypo=9.96030829682702;tissueKidney=5.7091513651355;tissueLiver=5.02354714164287;tissueLung=9.65148737569463;tissueMus=6.63872773096424;tissueAdr:experimentrnaseq=0.418127876743802;tissueAorta:experimentrnaseq=0.120447418853901;…
Sfpq	Mus;Aorta,BFAT,Kidney,Liver;Adr,BS,Cere,Heart,Hypo	0.463941742550075	10	3	0.219373336734115	1.1916690019586	9.17670330929365	17.2218477274594	tissueAdr=11.523978632065;tissueAorta=11.2991909559496;tissueBFAT=11.4314845913519;tissueBS=10.7003594643565;tissueCere=12.2316900331559;tissueHeart=10.7699106659762;tissueHypo=11.3560843170339;tissueKidney=11.5734962151093;tissueLiver=10.5597085269046;tissueLung=11.8636306543446;tissueMus=10.2031612204343;tissueAdr:experimentrnaseq=-0.52581066457106;tissueAorta:experimentrnaseq=-0.29990961773863…
Herpud1	Liver;Adr,Aorta,Kidney,Lung;BFAT,BS,Cere,Heart,Mus	0.463488811016619	10	3	0.371967771696685	0.0889406410263405	2.80256582741539	11.9238238078821	tissueAdr=10.9591321190112;tissueAorta=11.0457368851188;tissueBFAT=11.0584649706622;tissueBS=10.3290013884937;tissueCere=10.4711493267474;tissueHeart=12.4546927548213;tissueHypo=10.5095960295386;tissueKidney=12.557091012792;tissueLiver=13.713891674011;tissueLung=12.2318844355739;tissueMus=11.8412815285363;tissueAdr:experimentrnaseq=0.02613749256696;tissueAorta:experimentrnaseq=0.103763086874322;t…
Avil	Adr;Lung;BFAT,Cere,Mus	0.4599256593741	5	3	0.491853313373567	2.46922804755186	8.51041559925321	15.7242963207709	tissueAdr=5.44877952497827;tissueAorta=5.91474409182844;tissueBFAT=5.76932834739814;tissueBS=4.95977736431821;tissueCere=5.77411967284487;tissueHeart=5.90236120807155;tissueHypo=5.00320446019535;tissueKidney=5.0643756802738;tissueLiver=4.99537400606346;tissueLung=5.40452373604292;tissueMus=7.91930335501619;tissueAdr:experimentrnaseq=-0.045906103385913;tissueAorta:experimentrnaseq=-0.1147593796808…
Dhrs3	Adr,Hypo,Mus;Aorta,BFAT,Liver;Heart,Kidney,Lung	0.459722705222153	9	3	0.369361490078391	1.18239977932168	3.14588973850535	22.4310119001427	tissueAdr=9.9227688966994;tissueAorta=11.5824195510422;tissueBFAT=11.8420738725066;tissueBS=7.66593763400259;tissueCere=8.20422375510979;tissueHeart=10.9138154551819;tissueHypo=7.8846369803673;tissueKidney=11.2222929644126;tissueLiver=11.5849897302146;tissueLung=11.2248684910511;tissueMus=8.93122397501512;tissueAdr:experimentrnaseq=0.153129380611839;tissueAorta:experimentrnaseq=-0.041796038189569…
Dnaja4	BFAT;Adr,Aorta,Kidney,Liver,Lung	0.45819945477607	6	2	0.352071381838031	0.323648691263781	1.94189214758269	18.2470852658911	tissueAdr=9.09052110647806;tissueAorta=8.96720008197045;tissueBFAT=9.38100071568327;tissueBS=9.67533144405801;tissueCere=9.74700966472639;tissueHeart=11.8869479674463;tissueHypo=9.625292076653;tissueKidney=9.7029273362772;tissueLiver=7.73655001140824;tissueLung=10.4204504403709;tissueMus=11.1592735702993;tissueAdr:experimentrnaseq=-0.17208250781113;tissueAorta:experimentrnaseq=0.301540358708162;t…
Ubtf	Aorta;Heart;BFAT,Liver	0.45818189840748	4	3	0.194016949479281	3.63880689754001	11.7523653081193	10.3042469858047	tissueAdr=11.0338088495553;tissueAorta=10.5741729921621;tissueBFAT=10.6678306260686;tissueBS=10.6294499600638;tissueCere=11.9036300865055;tissueHeart=10.7961421754428;tissueHypo=10.8320465696161;tissueKidney=11.3011800690007;tissueLiver=10.989578023392;tissueLung=11.5805137910882;tissueMus=10.600703620591;tissueAdr:experimentrnaseq=0.197891658743984;tissueAorta:experimentrnaseq=0.335570480857609;…
Clec2h	Liver;Adr,Kidney	0.457738943167297	3	2	0.957427825219337	0.727285263350955	2.18185579005286	5.46571180162715	tissueAdr=4.76284566958683;tissueAorta=4.72508952067272;tissueBFAT=4.86772730372908;tissueBS=4.2700757648713;tissueCere=4.11238016493911;tissueHeart=4.74109671702011;tissueHypo=4.09546860552202;tissueKidney=10.1449725755618;tissueLiver=8.43326183551086;tissueLung=4.22574364325742;tissueMus=4.96943834955977;tissueAdr:experimentrnaseq=-3.03561196499081;tissueAorta:experimentrnaseq=-4.24122616646531…
Srebf1	Kidney;Liver;Aorta,BFAT	0.45597075801229	4	3	0.51841357478128	0.142534097142423	4.83999800210638	16.1943238627554	tissueAdr=11.7456305963826;tissueAorta=12.2929480821751;tissueBFAT=12.9079596663439;tissueBS=10.1904640108532;tissueCere=9.65079735344929;tissueHeart=9.09666327386991;tissueHypo=10.5326758508438;tissueKidney=10.0037928847573;tissueLiver=13.2586514766596;tissueLung=10.95516387217;tissueMus=10.4485508725556;tissueAdr:experimentrnaseq=0.22299352299031;tissueAorta:experimentrnaseq=-0.0813941916127743…
Itfg1	Adr,Aorta,BFAT,Lung	0.453001817697061	4	1	0.181463650967384	0	0	20.941037693206	tissueAdr=11.0669916962619;tissueAorta=10.4399926153089;tissueBFAT=10.7784592564738;tissueBS=12.5486041279236;tissueCere=11.9888289681168;tissueHeart=10.6709997091091;tissueHypo=12.3524459444872;tissueKidney=12.5467444650479;tissueLiver=11.2550592832133;tissueLung=10.7466949611646;tissueMus=11.1765352666499;tissueAdr:experimentrnaseq=-0.336094634439215;tissueAorta:experimentrnaseq=0.2564256445818…
Dgat2	Cere,Lung;Adr,BS,Hypo,Kidney;Aorta,BFAT,Heart,Liver,Mus	0.452362652472473	11	3	0.327412710834725	0.858262018697525	4.8975807559726	10.5158850453216	tissueAdr=12.5431003937632;tissueAorta=14.6122142270222;tissueBFAT=15.5797971565076;tissueBS=8.01063232425958;tissueCere=7.28723323169626;tissueHeart=13.0380022006343;tissueHypo=9.09498364280624;tissueKidney=11.5121599094136;tissueLiver=13.3791487706682;tissueLung=8.11855801029913;tissueMus=10.3811904371086;tissueAdr:experimentrnaseq=-0.421267696388108;tissueAorta:experimentrnaseq=0.0583598293330…
Ppp1r3c	Mus;Liver,Lung;Adr,Aorta,BFAT,Heart	0.451916965382629	7	3	0.698701727796408	0.916750254470255	3.13212832582868	20.0567061627608	tissueAdr=7.98211633640144;tissueAorta=10.7495446710122;tissueBFAT=11.7740363475115;tissueBS=10.2189957162981;tissueCere=9.16431124599256;tissueHeart=11.8691940258161;tissueHypo=9.75766116043856;tissueKidney=5.95228600176386;tissueLiver=11.2939604103577;tissueLung=8.76553301108851;tissueMus=14.1195490566169;tissueAdr:experimentrnaseq=-0.032090897849129;tissueAorta:experimentrnaseq=0.2611173891211…
Ap2a2	Liver;Aorta,BFAT	0.451224901280076	3	2	0.194490610358234	5.08240470202865	5.08240470202865	11.9017795899844	tissueAdr=10.3803259354528;tissueAorta=10.4625710039921;tissueBFAT=10.6803323998207;tissueBS=11.2075556706214;tissueCere=11.9512480700879;tissueHeart=10.5186511210512;tissueHypo=11.7284733745943;tissueKidney=11.6868088507583;tissueLiver=11.1625806492518;tissueLung=11.0717219528915;tissueMus=10.6993789595519;tissueAdr:experimentrnaseq=-0.0515854583815299;tissueAorta:experimentrnaseq=0.024569051043…
Mbtd1	Liver;Aorta,BFAT,Heart,Kidney,Mus	0.450483853170467	6	2	0.231752664874814	0.0286640569572949	0.171984341743768	5.63661306126578	tissueAdr=9.2256591193351;tissueAorta=9.05016695256448;tissueBFAT=9.37874057771466;tissueBS=8.95276391073851;tissueCere=9.84816897671368;tissueHeart=8.69063910855673;tissueHypo=9.26712575843469;tissueKidney=9.4270285646437;tissueLiver=9.32569366584126;tissueLung=9.52232411922216;tissueMus=8.55646082269059;tissueAdr:experimentrnaseq=-0.265409422128779;tissueAorta:experimentrnaseq=-0.09296855286659…
Abtb2	Heart;Liver;Aorta,Lung,Mus	0.449685406720242	5	3	0.588143351662105	0.748464855344402	2.4109394427187	21.2207003994511	tissueAdr=8.05668842157508;tissueAorta=8.70336143858233;tissueBFAT=7.49731071657377;tissueBS=8.90920380383446;tissueCere=7.70765925509398;tissueHeart=9.47521249176286;tissueHypo=8.07182775700458;tissueKidney=8.11341222795235;tissueLiver=9.50226086874749;tissueLung=7.20944835513458;tissueMus=8.29092403161252;tissueAdr:experimentrnaseq=0.109656186766054;tissueAorta:experimentrnaseq=-0.3038316259310…
Insig1	Heart,Mus;BS,Cere,Hypo;Aorta,BFAT,Kidney,Liver	0.448266578734157	9	3	0.307505759843677	4.97931008353205	10.4280101488991	8.59445097220901	tissueAdr=11.046631638271;tissueAorta=11.3367185942875;tissueBFAT=11.8333813689341;tissueBS=11.0514521766602;tissueCere=9.86302125873972;tissueHeart=8.41445124592506;tissueHypo=10.5562453295474;tissueKidney=9.62792893961102;tissueLiver=13.384863851192;tissueLung=10.2042767214145;tissueMus=8.42280216978716;tissueAdr:experimentrnaseq=-0.741497085156329;tissueAorta:experimentrnaseq=-0.24708990264609…
Pard3	Liver,Mus;BFAT,BS,Cere,Heart,Hypo	0.447994365759353	7	2	0.162120295661167	5.11727973119625	6.08952094081312	12.219261152667	tissueAdr=9.74489118054565;tissueAorta=9.32534504801694;tissueBFAT=9.02137294908572;tissueBS=9.16858409486325;tissueCere=8.07017346214581;tissueHeart=9.62375259551893;tissueHypo=9.16030333854689;tissueKidney=10.1637404719246;tissueLiver=11.6455188381219;tissueLung=10.9863200153288;tissueMus=9.77477580714899;tissueAdr:experimentrnaseq=-0.312591321117024;tissueAorta:experimentrnaseq=-0.337356956163…
Gnl3	Adr,Aorta,BFAT,Liver	0.447682649940335	4	1	0.30137438809091	0	0	8.57009414119658	tissueAdr=9.75078496806463;tissueAorta=9.18616853306788;tissueBFAT=9.39792768622343;tissueBS=9.00513931411149;tissueCere=8.85299684283224;tissueHeart=9.10709355832553;tissueHypo=8.87537110449338;tissueKidney=9.42683942183281;tissueLiver=10.4743428663826;tissueLung=8.64323309853383;tissueMus=9.96204848887768;tissueAdr:experimentrnaseq=-0.259211901509406;tissueAorta:experimentrnaseq=0.0336540438273…
Nuak1	BFAT;Aorta,Kidney,Liver	0.447100541176822	4	2	0.273662596432111	0.458322245600257	1.83328898240103	21.6288723957188	tissueAdr=7.51596614228751;tissueAorta=9.79223960299366;tissueBFAT=8.22482493377601;tissueBS=9.93909562319828;tissueCere=10.9999432480197;tissueHeart=9.89120076802305;tissueHypo=9.13959748726823;tissueKidney=8.67433628166261;tissueLiver=6.87240334933421;tissueLung=9.75754379693234;tissueMus=9.93798776857772;tissueAdr:experimentrnaseq=0.521767980853713;tissueAorta:experimentrnaseq=-0.2083058574928…
Rgs2	Lung;Heart,Liver;Aorta,BFAT,Mus	0.446874473013812	6	3	0.368530291578496	2.91594019149346	6.90376392342271	11.1464722581877	tissueAdr=11.6564207593071;tissueAorta=12.2412473036034;tissueBFAT=12.9590816247291;tissueBS=9.7216198977802;tissueCere=7.87726781118876;tissueHeart=9.85313364929784;tissueHypo=10.1246049299627;tissueKidney=8.51023860129487;tissueLiver=6.78921132761266;tissueLung=10.4349240919128;tissueMus=7.62245011229875;tissueAdr:experimentrnaseq=-0.0447945213410008;tissueAorta:experimentrnaseq=-0.008800047972…
Aqp7	BS,Liver;Adr,Aorta,BFAT;Heart,Lung,Mus	0.445401068702469	8	3	0.401435476640331	4.36900718830172	10.6343831872826	6.17049572996286	tissueAdr=8.44481372040689;tissueAorta=11.115250358052;tissueBFAT=12.3526644226188;tissueBS=2.8213390756856;tissueCere=3.09116489723169;tissueHeart=9.38525710956754;tissueHypo=2.95402009546931;tissueKidney=9.15430316945798;tissueLiver=3.56453681698241;tissueLung=3.4680736480848;tissueMus=8.07827292709621;tissueAdr:experimentrnaseq=0.374689070894461;tissueAorta:experimentrnaseq=0.411586735232637;t…
Gars		0.444989191855396	0	0	NA	NA	NA	NA	tissueAdr=10.0724343083341;tissueAorta=10.9536657267736;tissueBFAT=11.2945652998245;tissueBS=11.4996601351178;tissueCere=11.0478834257959;tissueHeart=10.2528314973017;tissueHypo=11.2411950415237;tissueKidney=9.90801185109069;tissueLiver=10.1864401293817;tissueLung=10.3020943102238;tissueMus=10.7423434425501;tissueAdr:experimentrnaseq=-0.194247090840761;tissueAorta:experimentrnaseq=-0.082406032731…
Per2	Mus;Adr,BS,Cere;Aorta,BFAT,Heart,Kidney,Liver,Lung	0.444575994126071	10	3	1.21972910874088	0.113856209740327	2.07271141634222	12.7555818864672	tissueAdr=11.4375283447952;tissueAorta=10.8473840705516;tissueBFAT=10.1536822171551;tissueBS=8.94571275346978;tissueCere=10.3471506827948;tissueHeart=9.37757422463058;tissueHypo=9.48246976215749;tissueKidney=10.2380587174893;tissueLiver=10.5364384069564;tissueLung=11.095603818949;tissueMus=9.36763684806293;tissueAdr:experimentrnaseq=0.103786320060399;tissueAorta:experimentrnaseq=-0.12813435990353…
Sept11	Liver;Adr,Kidney,Lung;Aorta,BFAT,Heart	0.444229442140819	7	3	0.221231196950402	0.446990710884108	3.0238683882595	14.2157143758337	tissueAdr=9.22957134185303;tissueAorta=9.22859672043263;tissueBFAT=9.53559395622171;tissueBS=9.74822635545167;tissueCere=11.5120148934065;tissueHeart=9.51132002574174;tissueHypo=10.2270367613091;tissueKidney=10.3986443085093;tissueLiver=8.51368303748705;tissueLung=10.8966501999096;tissueMus=10.9932228757149;tissueAdr:experimentrnaseq=0.183502370627444;tissueAorta:experimentrnaseq=0.11645045541098…
Slc46a3	Lung;Adr,Kidney,Mus;Aorta,BFAT,Heart,Liver	0.443879571960083	8	3	0.385671498015746	0.811686500052417	3.1990172713401	14.0123838107194	tissueAdr=8.75196985701306;tissueAorta=7.80709572290728;tissueBFAT=8.26897460678471;tissueBS=7.58150790366936;tissueCere=8.25769248035542;tissueHeart=8.57354493470219;tissueHypo=7.25277862108723;tissueKidney=9.39577637467128;tissueLiver=11.3495725213085;tissueLung=8.77163225092913;tissueMus=8.13414039743248;tissueAdr:experimentrnaseq=-0.212520362578237;tissueAorta:experimentrnaseq=0.1530857417603…
Zfyve1	Liver;Adr,Heart;Aorta,BFAT,Mus	0.443410340243818	6	3	0.24934514333495	1.45834160854174	8.17313610536515	7.9415910781559	tissueAdr=9.79188674742167;tissueAorta=8.93512051588505;tissueBFAT=8.93973533541427;tissueBS=9.56703358844313;tissueCere=10.0049896383124;tissueHeart=8.38535602976656;tissueHypo=10.0080945365565;tissueKidney=9.84608992997749;tissueLiver=11.384618986166;tissueLung=9.92527708369878;tissueMus=9.53198430340222;tissueAdr:experimentrnaseq=-0.287994082610569;tissueAorta:experimentrnaseq=-0.0109923343198…
Lin54	Liver;Lung;Aorta,BFAT,Kidney	0.440796350563491	5	3	0.259540920925517	2.78127713951271	11.2320585739918	7.33403759371765	tissueAdr=7.61953554169398;tissueAorta=7.41415442557742;tissueBFAT=7.80706714989046;tissueBS=8.31244581297559;tissueCere=8.05809846406729;tissueHeart=7.80724376827707;tissueHypo=7.58294717246027;tissueKidney=8.80797158002978;tissueLiver=8.31598282410558;tissueLung=8.43976991284899;tissueMus=7.74305945072545;tissueAdr:experimentrnaseq=-0.1204057652932;tissueAorta:experimentrnaseq=0.131040539124578…
Tm4sf1	Liver	0.440227481908904	1	1	0.438109585400457	0	0	2.67465403569761	tissueAdr=9.64160996873631;tissueAorta=11.3358906247398;tissueBFAT=9.71911141399573;tissueBS=8.09918675180593;tissueCere=7.01242773310932;tissueHeart=10.4501959341224;tissueHypo=7.81027806871435;tissueKidney=9.3645219801293;tissueLiver=7.44362752477058;tissueLung=12.1333584915759;tissueMus=8.74737074258614;tissueAdr:experimentrnaseq=-0.815399799558309;tissueAorta:experimentrnaseq=0.21144313878921…
Npr1	Adr,Aorta,Heart,Kidney,Liver	0.439835117739864	5	1	0.188311234350297	0	0	19.5196639898881	tissueAdr=13.296787423878;tissueAorta=12.1287711541781;tissueBFAT=11.2425842437471;tissueBS=7.15968434733686;tissueCere=8.12789521358008;tissueHeart=9.5083277923565;tissueHypo=6.57640225205373;tissueKidney=9.53614022964026;tissueLiver=9.2556595535477;tissueLung=12.0344023488796;tissueMus=9.22547087578934;tissueAdr:experimentrnaseq=-0.14516406919189;tissueAorta:experimentrnaseq=0.0450291525359753;…
Mapk6	Adr,Aorta,Liver;BFAT,Heart,Lung	0.439506493384675	6	2	0.176493738558071	7.42502268553232	9.14995462893535	15.7532236676062	tissueAdr=10.087541368491;tissueAorta=9.93438158493625;tissueBFAT=9.56005650937603;tissueBS=11.3007313493618;tissueCere=11.1694077193517;tissueHeart=9.67978914795595;tissueHypo=10.5617859646661;tissueKidney=9.53376812427865;tissueLiver=10.3600658134772;tissueLung=10.1984791188703;tissueMus=10.5636190716489;tissueAdr:experimentrnaseq=-0.0983464713266958;tissueAorta:experimentrnaseq=0.0145431953406…
Crybg3	Liver;Aorta,BFAT	0.439449103842797	3	2	0.405870287815839	1.41236917990964	4.23710753972891	20.526679759494	tissueAdr=8.96681944558219;tissueAorta=9.30447168188572;tissueBFAT=9.2528965588826;tissueBS=8.38943098963909;tissueCere=6.99529879176044;tissueHeart=10.8097666019065;tissueHypo=7.17519106328194;tissueKidney=8.90429955035325;tissueLiver=9.27856584254571;tissueLung=10.4600508398366;tissueMus=10.2706134761707;tissueAdr:experimentrnaseq=-0.0667447422479724;tissueAorta:experimentrnaseq=0.1264506426274…
Dapk1	BFAT;Adr,Kidney,Lung;Aorta,Liver,Mus	0.439134745669527	7	3	0.556616072571346	0.195181397366429	0.671862749877349	22.8205165595752	tissueAdr=8.91550673014462;tissueAorta=9.29343865302623;tissueBFAT=9.25907139108646;tissueBS=9.3911732800187;tissueCere=7.75059054296109;tissueHeart=10.3198757621044;tissueHypo=10.6612049048913;tissueKidney=10.5613537403618;tissueLiver=11.403947993446;tissueLung=11.6032973867164;tissueMus=8.11329505186762;tissueAdr:experimentrnaseq=-0.181955700827826;tissueAorta:experimentrnaseq=-0.24667439558495…
Hsd17b11	BFAT,Kidney;Adr,Aorta,Heart	0.437541517518115	5	2	0.210001620741095	1.45331965070592	3.6332991267648	8.74833894115061	tissueAdr=10.2536972075117;tissueAorta=9.80358545979466;tissueBFAT=9.94586554423178;tissueBS=9.99572636933407;tissueCere=9.06968107655184;tissueHeart=9.61429888715215;tissueHypo=9.92550618783129;tissueKidney=12.8442569274504;tissueLiver=12.4859567675728;tissueLung=11.3026469985075;tissueMus=7.94408679614492;tissueAdr:experimentrnaseq=0.00767240802190023;tissueAorta:experimentrnaseq=0.305818022485…
Cry2	Kidney;Adr,Lung,Mus;Aorta,BFAT,Heart,Liver	0.436698907629477	8	3	0.460588629799637	0.765091834288473	2.77208030777666	11.9497256883831	tissueAdr=9.44754268223682;tissueAorta=9.98960760302455;tissueBFAT=10.0516197958928;tissueBS=10.459848280882;tissueCere=11.3519022330779;tissueHeart=9.67712630790824;tissueHypo=10.9611186522528;tissueKidney=9.0365591895685;tissueLiver=10.3831669580764;tissueLung=10.879439152326;tissueMus=10.0993209396153;tissueAdr:experimentrnaseq=0.10559916793004;tissueAorta:experimentrnaseq=0.0103112243648765;t…
Herc3	Kidney;Aorta,BFAT,Liver,Lung	0.435428845618502	5	2	0.296956611695577	0.142072090115744	0.710360450578718	6.94493900788251	tissueAdr=8.03822610494906;tissueAorta=9.28840047936143;tissueBFAT=9.96763401996349;tissueBS=11.4105191769036;tissueCere=12.4842346798459;tissueHeart=10.4827403547999;tissueHypo=11.1682661761897;tissueKidney=10.7988343367712;tissueLiver=7.83378910479188;tissueLung=7.97256188048279;tissueMus=10.8503733811807;tissueAdr:experimentrnaseq=-0.124425550525265;tissueAorta:experimentrnaseq=-0.143446541047…
Il18	BFAT,Mus;Adr,Heart,Kidney,Liver	0.434591094296226	6	2	0.266959863255802	5.06931020673893	8.79206937978321	12.0618417576494	tissueAdr=5.51060696280984;tissueAorta=5.182112378789;tissueBFAT=5.01635208164603;tissueBS=8.68413643760119;tissueCere=6.51954304488105;tissueHeart=4.43914343182496;tissueHypo=8.30339411208411;tissueKidney=5.2840340991894;tissueLiver=8.44699014721077;tissueLung=7.06809101931216;tissueMus=5.28736534079473;tissueAdr:experimentrnaseq=0.0587946811748994;tissueAorta:experimentrnaseq=-0.453692658096301…
Igfbp5	Lung;BFAT,Liver;Adr,Kidney,Mus	0.43382175915624	6	3	0.319688664494902	2.70519023545268	10.2900751309266	15.6163048947638	tissueAdr=13.1001556912589;tissueAorta=13.8079560640763;tissueBFAT=12.2994365216171;tissueBS=11.4120287105252;tissueCere=12.1276240478956;tissueHeart=11.8286068996497;tissueHypo=12.0996231547506;tissueKidney=13.6598421857222;tissueLiver=8.86277247493751;tissueLung=13.2361186602329;tissueMus=14.7500833558177;tissueAdr:experimentrnaseq=0.243430347246285;tissueAorta:experimentrnaseq=-0.3095868944400…
Fnip2	Heart;Kidney,Liver;Adr,Aorta,BFAT,Mus	0.43290095306287	7	3	0.262847258807796	2.63997383652708	11.3752643698155	11.7138553552019	tissueAdr=7.42886030214289;tissueAorta=8.412214006609;tissueBFAT=8.32367742707431;tissueBS=8.09694191128605;tissueCere=9.8267996160915;tissueHeart=9.53736882635621;tissueHypo=8.39090083468346;tissueKidney=11.0614945625909;tissueLiver=10.2241450050454;tissueLung=9.72180830112649;tissueMus=7.79155996245635;tissueAdr:experimentrnaseq=-0.0785655871301198;tissueAorta:experimentrnaseq=-0.18300654941576…
Abca6	Adr;Aorta,Heart,Kidney,Liver,Lung	0.43243441731639	6	2	0.354763456480308	0.825169336162874	4.95101601697725	7.87788551702063	tissueAdr=7.67749350103631;tissueAorta=7.40679568502534;tissueBFAT=6.49025933143462;tissueBS=6.19108720168394;tissueCere=4.42041688591556;tissueHeart=8.46644723308885;tissueHypo=4.98355806022417;tissueKidney=5.02377977199891;tissueLiver=12.4363638140962;tissueLung=6.77566409682866;tissueMus=7.28212460886257;tissueAdr:experimentrnaseq=-1.36383992023885;tissueAorta:experimentrnaseq=-1.1068023167799…
Mid1ip1	BFAT;Heart,Mus;Adr,Aorta,Liver	0.431256278705947	6	3	0.575076181283971	0.551845477928282	5.47113377536072	16.125799969137	tissueAdr=10.3184096538823;tissueAorta=9.98682927229932;tissueBFAT=10.4177973489273;tissueBS=11.3673946257105;tissueCere=10.7785030920507;tissueHeart=11.3357612379536;tissueHypo=11.3085842816455;tissueKidney=9.57006530027026;tissueLiver=10.8526564553334;tissueLung=11.551295635948;tissueMus=9.91122308271555;tissueAdr:experimentrnaseq=0.116179402887057;tissueAorta:experimentrnaseq=0.143039593878477…
Napepld	Liver;Aorta,BFAT	0.429831821843604	3	2	0.417210108586213	0.907702512592916	2.72310753777874	19.5597449895096	tissueAdr=10.1096140297348;tissueAorta=9.81246358394618;tissueBFAT=8.96778592450237;tissueBS=9.02623564148604;tissueCere=7.65129516833088;tissueHeart=7.77239457509338;tissueHypo=8.57243814911073;tissueKidney=8.22617993213789;tissueLiver=5.4117481463194;tissueLung=7.25233562031237;tissueMus=9.09935297966122;tissueAdr:experimentrnaseq=-0.240486016297148;tissueAorta:experimentrnaseq=0.07532876788008…
Sdccag8	BFAT,Liver;Adr,BS,Cere,Hypo	0.429598554886323	6	2	0.242148056864022	0.99637743559234	2.98913230677702	20.9574633575613	tissueAdr=8.53704142935179;tissueAorta=7.68687148294673;tissueBFAT=7.46744977837787;tissueBS=7.74637297547476;tissueCere=7.48805554753953;tissueHeart=6.96279270701163;tissueHypo=8.53494022460403;tissueKidney=7.85083251080269;tissueLiver=8.20393966746681;tissueLung=8.66887686262751;tissueMus=8.25395380718833;tissueAdr:experimentrnaseq=-0.781313468017278;tissueAorta:experimentrnaseq=-0.129651606840…
Slc40a1	Adr,Aorta,BFAT;Kidney,Lung,Mus	0.428800716994298	6	2	0.351732690494691	1.79817916741738	3.59635833483475	3.12781302360634	tissueAdr=9.07347798940839;tissueAorta=8.71894182303209;tissueBFAT=9.6078040196747;tissueBS=7.96064134443539;tissueCere=6.95193997694927;tissueHeart=9.4177563334345;tissueHypo=7.37252315712688;tissueKidney=10.3611304582479;tissueLiver=12.2808983284634;tissueLung=8.01824738792596;tissueMus=9.9826083752221;tissueAdr:experimentrnaseq=-0.381988550461591;tissueAorta:experimentrnaseq=-0.233084906079029…
Fam134b	Liver;Aorta,BFAT;Adr,Kidney,Mus	0.427133501456289	6	3	0.333946850828316	3.83664082785011	10.7272441827947	11.0194457684241	tissueAdr=9.57912909696615;tissueAorta=8.9550230102567;tissueBFAT=9.60208629320215;tissueBS=10.4405713119499;tissueCere=9.44528344140728;tissueHeart=13.1874799021284;tissueHypo=10.4047631866846;tissueKidney=11.6151834100104;tissueLiver=10.5965804769479;tissueLung=10.2498161094253;tissueMus=12.6139976076215;tissueAdr:experimentrnaseq=-0.133580020884882;tissueAorta:experimentrnaseq=0.12070044884832…
Tnfrsf19	Liver;BFAT,Lung;Heart,Mus	0.426645286763429	5	3	0.45345580947534	3.43716981429768	9.39371191065973	11.872560596462	tissueAdr=9.82269165261998;tissueAorta=6.86374228204419;tissueBFAT=7.16231887479056;tissueBS=9.18391973222138;tissueCere=8.41061466323495;tissueHeart=7.23798352236588;tissueHypo=9.11514200951483;tissueKidney=6.56917706392742;tissueLiver=7.82518321926825;tissueLung=10.592499725886;tissueMus=8.70832153560922;tissueAdr:experimentrnaseq=0.0243714378138171;tissueAorta:experimentrnaseq=-2.1549294557433…
Smarca2	Aorta,BFAT;Kidney,Liver;Adr,Cere,Heart,Mus	0.425096737138888	8	3	0.261394098630757	0.131844824264011	3.5744966004282	15.3739389607176	tissueAdr=11.1797130329197;tissueAorta=11.1144766740409;tissueBFAT=10.29209263837;tissueBS=12.4898615477908;tissueCere=12.1227264352256;tissueHeart=10.9470877000954;tissueHypo=12.1781788636441;tissueKidney=12.5978916824218;tissueLiver=11.5062355856641;tissueLung=13.0140888403251;tissueMus=10.8978974642036;tissueAdr:experimentrnaseq=-0.335100331705566;tissueAorta:experimentrnaseq=-0.24143032859073…
Usp6nl	BFAT;Liver;Adr,Aorta,Heart	0.424825650279515	5	3	0.244078876516322	0.903601364340118	4.26515387315477	3.48334273319	tissueAdr=9.29127958196536;tissueAorta=8.45641513368357;tissueBFAT=8.63916833166301;tissueBS=9.49790034125634;tissueCere=9.86193457785518;tissueHeart=7.74482264859511;tissueHypo=9.24361287712367;tissueKidney=9.64966923204602;tissueLiver=9.99198207284362;tissueLung=10.325724237794;tissueMus=7.7288992189914;tissueAdr:experimentrnaseq=-0.542453820574372;tissueAorta:experimentrnaseq=-0.06974959542082…
Aim2	Heart;Mus;Aorta,Liver,Lung	0.424212322858001	5	3	0.386270860950983	4.55921871087525	10.6395275978811	10.3675374715016	tissueAdr=5.91633266845472;tissueAorta=5.25117373635122;tissueBFAT=5.14476777914702;tissueBS=7.20097918303487;tissueCere=5.7604839084677;tissueHeart=5.98162168913715;tissueHypo=6.13403045058938;tissueKidney=4.67050393781896;tissueLiver=5.29497353019659;tissueLung=7.14789957740012;tissueMus=5.78352410697588;tissueAdr:experimentrnaseq=-0.240385460255304;tissueAorta:experimentrnaseq=0.04924477470750…
Cant1		0.424090106268613	0	0	NA	NA	NA	NA	tissueAdr=9.6541215555181;tissueAorta=9.75514423364174;tissueBFAT=9.7886486396861;tissueBS=9.623777943808;tissueCere=9.81520913684365;tissueHeart=9.29629003144332;tissueHypo=10.192408911835;tissueKidney=10.0978635196432;tissueLiver=10.0663542405573;tissueLung=10.5108860351532;tissueMus=9.0818139358165;tissueAdr:experimentrnaseq=0.215605456130752;tissueAorta:experimentrnaseq=0.151347464336953;tiss…
Zfp667	Liver;Adr,Lung;Aorta,BFAT,Heart,Kidney	0.423831469105485	7	3	0.185867514455853	3.63235577351985	5.85342465438206	13.8536184992854	tissueAdr=7.84478887214855;tissueAorta=6.69739185147799;tissueBFAT=7.34900505764677;tissueBS=7.99695741081182;tissueCere=8.98317293035524;tissueHeart=6.90393549220428;tissueHypo=8.97525691121756;tissueKidney=6.75437118290796;tissueLiver=6.78411380618801;tissueLung=7.03217019673265;tissueMus=7.5539075431729;tissueAdr:experimentrnaseq=-0.058630320377093;tissueAorta:experimentrnaseq=0.22094870447877…
Tbl2	Liver	0.422266721413763	1	1	0.335620833915818	0	0	17.2524597875863	tissueAdr=8.89623483234791;tissueAorta=9.14045845532591;tissueBFAT=9.11053108157961;tissueBS=8.83500844145787;tissueCere=9.31411376508813;tissueHeart=8.4510493196364;tissueHypo=8.95155615412283;tissueKidney=8.68981378086277;tissueLiver=9.62247754663939;tissueLung=9.07585904992184;tissueMus=8.45323199116029;tissueAdr:experimentrnaseq=-0.215522975698312;tissueAorta:experimentrnaseq=-0.1439149744694…
Mapk14	BFAT;Kidney,Liver	0.421956991445396	3	2	0.306982072071445	1.03776886683173	3.11330660049519	16.8743049010818	tissueAdr=10.7025660188745;tissueAorta=10.4883010669662;tissueBFAT=10.8360205691229;tissueBS=9.92751530479577;tissueCere=11.0284543829843;tissueHeart=10.7890705807999;tissueHypo=10.2513144506569;tissueKidney=11.7086452095181;tissueLiver=11.6586169203549;tissueLung=11.333246831448;tissueMus=12.2094015537292;tissueAdr:experimentrnaseq=-0.207494410769916;tissueAorta:experimentrnaseq=0.17524676208914…
Hnrnph1		0.420897199884244	0	0	NA	NA	NA	NA	tissueAdr=12.7820909610986;tissueAorta=12.4465173769784;tissueBFAT=12.1694869966331;tissueBS=12.1882946121592;tissueCere=13.3536882593933;tissueHeart=12.5790182271533;tissueHypo=12.2056034666185;tissueKidney=12.6797120843239;tissueLiver=11.6717435566253;tissueLung=13.327680663166;tissueMus=12.3114163239051;tissueAdr:experimentrnaseq=-0.293062595282519;tissueAorta:experimentrnaseq=0.03510707341800…
Ogn	BS;Adr,Aorta,BFAT,Hypo,Kidney,Lung	0.420530966874445	7	2	0.316959110873087	0.90901787187844	6.36312510314907	16.4039171217885	tissueAdr=11.3274998434942;tissueAorta=12.6051560042557;tissueBFAT=9.41540686209758;tissueBS=8.86645538456476;tissueCere=7.86976670182867;tissueHeart=11.9146833813183;tissueHypo=7.45013976211528;tissueKidney=10.13688179821;tissueLiver=6.93779714461078;tissueLung=13.2036283100534;tissueMus=10.6492485430843;tissueAdr:experimentrnaseq=0.0448086755677221;tissueAorta:experimentrnaseq=0.396472405051839…
Flt1	Liver;Adr,Heart,Kidney,Lung	0.420492883236348	5	2	0.228173159056378	0.656947508072179	3.28473754036089	18.6212716672594	tissueAdr=11.8172072415083;tissueAorta=11.3527416113762;tissueBFAT=12.0321520991834;tissueBS=10.7161851239286;tissueCere=10.2531164698032;tissueHeart=12.0085592090553;tissueHypo=10.3996487380839;tissueKidney=10.9348264373872;tissueLiver=8.97130183360123;tissueLung=12.8654704468619;tissueMus=11.1162717238849;tissueAdr:experimentrnaseq=-0.352995281826263;tissueAorta:experimentrnaseq=0.2439407026608…
Tnni2	Adr;Aorta;BFAT	0.419912514985969	3	3	1.28372204862252	7.09570983424737	11.5008786868847	12.2437379079266	tissueAdr=8.40896068485404;tissueAorta=9.56265803386217;tissueBFAT=11.4275012724925;tissueBS=8.05373540512768;tissueCere=8.11092571973188;tissueHeart=8.91712115036655;tissueHypo=7.65974314268696;tissueKidney=8.16336432082208;tissueLiver=8.1860482733458;tissueLung=7.81830361735531;tissueMus=17.7583780681698;tissueAdr:experimentrnaseq=-4.53839728329531;tissueAorta:experimentrnaseq=-2.23702538799047…
Zfand6	Liver;Aorta,BFAT	0.419845435828235	3	2	0.301066446366702	5.97235143802938	6.08294568591187	14.4585285072752	tissueAdr=10.4285417982252;tissueAorta=10.9024082534267;tissueBFAT=11.6413291506102;tissueBS=9.83064953055896;tissueCere=10.1175300790589;tissueHeart=10.6767185483203;tissueHypo=9.15263432490653;tissueKidney=10.5960505644225;tissueLiver=11.6072603727814;tissueLung=10.612547923693;tissueMus=11.1691475034606;tissueAdr:experimentrnaseq=-0.419775869963633;tissueAorta:experimentrnaseq=-0.0696602832668…
3110002H16Rik	Adr,Aorta,BFAT;Heart,Liver,Lung	0.419770238177004	6	2	0.191566517893608	2.62552309606501	5.25104619213002	11.2445589242727	tissueAdr=9.58809358183249;tissueAorta=9.35051860246937;tissueBFAT=9.97801596405577;tissueBS=9.64407626461866;tissueCere=9.64176357773893;tissueHeart=10.0519428165831;tissueHypo=9.49746344074527;tissueKidney=8.83634643534178;tissueLiver=9.89565083625066;tissueLung=9.70008764122085;tissueMus=8.67426376911665;tissueAdr:experimentrnaseq=0.125921025263969;tissueAorta:experimentrnaseq=0.25317959745156…
E130309D02Rik	Heart;Aorta,BFAT,Kidney,Liver	0.418556581844781	5	2	0.278672313932331	0.946242991403519	4.73121495701759	15.8957468825202	tissueAdr=8.31286322832086;tissueAorta=8.05756161989367;tissueBFAT=8.56578250496195;tissueBS=7.84521190104373;tissueCere=8.08075437267447;tissueHeart=8.48698664038396;tissueHypo=8.50002950610819;tissueKidney=9.03775194673252;tissueLiver=8.75352975828091;tissueLung=8.28560201510699;tissueMus=8.08083374191694;tissueAdr:experimentrnaseq=0.233627682040538;tissueAorta:experimentrnaseq=0.11093197670688…
Fmo2	BS,Cere;Adr,Aorta,BFAT,Lung;Heart,Hypo,Liver,Mus	0.418252409709765	10	3	0.707806876601476	0.396155497246077	2.48107513943819	14.3098075092272	tissueAdr=10.8442666916854;tissueAorta=12.8315654112412;tissueBFAT=9.74961910643883;tissueBS=6.2653259675915;tissueCere=6.33251192030956;tissueHeart=10.5745960115391;tissueHypo=5.67456590729695;tissueKidney=13.3304535644053;tissueLiver=9.8695826470026;tissueLung=14.9768712789957;tissueMus=10.0631266277783;tissueAdr:experimentrnaseq=-0.00552718393057655;tissueAorta:experimentrnaseq=0.2461549708336…
Slc12a2	Lung;Adr,Aorta,BFAT,Mus	0.417052878431115	5	2	0.294686154344622	1.88580342339068	9.42901711695338	14.9543744314815	tissueAdr=11.2702985401302;tissueAorta=9.28729709685735;tissueBFAT=9.97321284896613;tissueBS=12.53656608372;tissueCere=11.5602039216386;tissueHeart=9.51387280119688;tissueHypo=10.7792225412984;tissueKidney=9.9211099908473;tissueLiver=8.35131281905992;tissueLung=11.4249437461082;tissueMus=11.512034570937;tissueAdr:experimentrnaseq=-0.529499172021819;tissueAorta:experimentrnaseq=0.0892839545399791;…
Slc7a8	Heart,Lung;Kidney,Liver;Aorta,BFAT,Mus	0.416921477814332	7	3	0.356313842285611	3.69324125882476	11.240072517433	5.11332768539145	tissueAdr=9.41397654802934;tissueAorta=8.67072655692259;tissueBFAT=9.24171331854124;tissueBS=9.25491231774766;tissueCere=10.5392426590019;tissueHeart=6.56023669364421;tissueHypo=9.84409030692591;tissueKidney=11.8239058386483;tissueLiver=7.1838526394363;tissueLung=5.64759678238177;tissueMus=9.50315924778443;tissueAdr:experimentrnaseq=0.4947450954963;tissueAorta:experimentrnaseq=0.117313466630981;t…
Malt1	Mus;BFAT,Kidney,Liver,Lung	0.415875215949346	5	2	0.21312924152814	3.8762591827544	4.61870408622801	12.7962510698859	tissueAdr=9.32947375208059;tissueAorta=9.05774931092116;tissueBFAT=8.79471631632539;tissueBS=7.90917437320558;tissueCere=8.38544437792621;tissueHeart=8.70607153248924;tissueHypo=7.73400131383683;tissueKidney=10.0177209448164;tissueLiver=8.68748031808003;tissueLung=9.42757635265726;tissueMus=8.24913030002951;tissueAdr:experimentrnaseq=-0.212769534267684;tissueAorta:experimentrnaseq=-0.048387452687…
Hsp90aa1	Liver;Adr,Aorta,Kidney,Lung;BFAT,Heart,Hypo,Mus	0.414722606769996	9	3	0.454762481241072	0.969569739956501	3.06228395742959	19.5183978635908	tissueAdr=11.4457753885161;tissueAorta=10.6275512607901;tissueBFAT=10.4453144391524;tissueBS=13.4275363963664;tissueCere=12.6930745731144;tissueHeart=10.4997290449846;tissueHypo=13.0028748444169;tissueKidney=11.8780891705203;tissueLiver=11.5004075310499;tissueLung=11.7237008901641;tissueMus=9.30873209294394;tissueAdr:experimentrnaseq=-0.363356659933164;tissueAorta:experimentrnaseq=-0.002512703700…
Rnft1	Adr,Aorta,BFAT,Cere,Mus	0.413556054212891	5	1	0.160517670636911	0	0	0.265416304591205	tissueAdr=9.06356170213707;tissueAorta=9.53797167426187;tissueBFAT=9.45469702345375;tissueBS=8.37682941787132;tissueCere=9.12565761106191;tissueHeart=9.60504295534486;tissueHypo=8.32253132568821;tissueKidney=10.4828729878291;tissueLiver=10.5218895459614;tissueLung=9.82698397462005;tissueMus=10.5879036943743;tissueAdr:experimentrnaseq=-0.123750471824863;tissueAorta:experimentrnaseq=0.0222887486239…
Ap4m1	Liver	0.413467865004301	1	1	0.270098302702175	0	0	1.56250406295654	tissueAdr=8.40246505858014;tissueAorta=8.64485896782351;tissueBFAT=8.93114363177726;tissueBS=7.90940266241162;tissueCere=8.29692737273533;tissueHeart=7.44560717710077;tissueHypo=8.2324562700425;tissueKidney=8.20756492318389;tissueLiver=7.98365656965947;tissueLung=8.64188598870488;tissueMus=7.38824274511826;tissueAdr:experimentrnaseq=-0.210260692001517;tissueAorta:experimentrnaseq=-0.1483792321084…
Dip2b	Adr,Aorta,BFAT,Lung	0.413462377522562	4	1	0.156055685529978	0	0	9.21766066858021	tissueAdr=8.24631152096279;tissueAorta=8.6647787188763;tissueBFAT=8.54144503727193;tissueBS=10.6116290287419;tissueCere=11.3180422936341;tissueHeart=9.46976783246326;tissueHypo=10.4970859851686;tissueKidney=7.96831019007014;tissueLiver=7.92393831580663;tissueLung=10.2348932605073;tissueMus=7.88432872645105;tissueAdr:experimentrnaseq=0.0287906182472603;tissueAorta:experimentrnaseq=-0.3064208233399…
Acp6	Kidney	0.412931661163713	1	1	0.284401333374343	0	0	8.46067838009833	tissueAdr=9.7595055098734;tissueAorta=9.5857035911428;tissueBFAT=9.96821441611095;tissueBS=8.34298925422083;tissueCere=8.57371132577094;tissueHeart=9.65505405714284;tissueHypo=8.49232883469858;tissueKidney=10.5121868635174;tissueLiver=10.3411452335407;tissueLung=8.97170497740954;tissueMus=9.4984091228918;tissueAdr:experimentrnaseq=0.0583373848875384;tissueAorta:experimentrnaseq=-0.055713568282885…
Myl2	BFAT;Aorta,Mus	0.4127808806349	3	2	1.34128130240756	4.22498448643132	11.325046540706	16.0035210837684	tissueAdr=6.50733585481186;tissueAorta=7.51638371697553;tissueBFAT=9.36806897350243;tissueBS=6.42082920110592;tissueCere=6.49271543340954;tissueHeart=17.5923620636763;tissueHypo=6.18512607057544;tissueKidney=6.63558519331269;tissueLiver=6.73037075743062;tissueLung=6.35991524326453;tissueMus=12.9438157008313;tissueAdr:experimentrnaseq=-6.00405237275688;tissueAorta:experimentrnaseq=-1.5097786627179…
Aoc3	Kidney;Lung;Mus	0.41249601125539	3	3	0.483796675829707	5.12044293094194	11.108687422672	14.3342553947808	tissueAdr=11.0419634044968;tissueAorta=13.2568599854173;tissueBFAT=13.2418930563097;tissueBS=6.14478180882655;tissueCere=6.54237635571622;tissueHeart=8.72832227569789;tissueHypo=6.05494572534789;tissueKidney=7.73239969418905;tissueLiver=6.40726586580705;tissueLung=7.6281008129413;tissueMus=8.87435465815449;tissueAdr:experimentrnaseq=0.380017715345054;tissueAorta:experimentrnaseq=0.026429959853487…
Naif1	Liver;Adr,Aorta,BFAT,Kidney,Lung	0.412076349923059	6	2	0.347444008543939	0.0205440115964066	0.123264069578436	20.2022122188966	tissueAdr=7.08902153762002;tissueAorta=6.74833431642086;tissueBFAT=7.09532001621449;tissueBS=6.65431322671992;tissueCere=6.58890434016625;tissueHeart=7.08801212571326;tissueHypo=6.56872516171384;tissueKidney=7.6096640704978;tissueLiver=7.48029584120178;tissueLung=7.11328834311642;tissueMus=7.17624500419474;tissueAdr:experimentrnaseq=0.449368423501411;tissueAorta:experimentrnaseq=0.208927122262692…
Lonrf3	BFAT,Kidney,Liver;BS,Cere,Hypo;Adr,Aorta,Heart,Lung,Mus	0.411901372730429	11	3	0.943689129626194	0.301310331332676	0.876509851555962	18.3180417268495	tissueAdr=4.81225593877432;tissueAorta=4.03132708528294;tissueBFAT=4.32683521844637;tissueBS=6.17132420234028;tissueCere=7.39910425776281;tissueHeart=3.72384289807291;tissueHypo=6.63978193490513;tissueKidney=6.928585450208;tissueLiver=6.42501875036392;tissueLung=6.81637162294461;tissueMus=4.85677076216751;tissueAdr:experimentrnaseq=-1.4100171388785;tissueAorta:experimentrnaseq=-0.171508346250005;…
Ran	Adr,BFAT,Kidney,Liver	0.411453490887041	4	1	0.171229767701718	0	0	21.2603517862697	tissueAdr=10.2911352815746;tissueAorta=9.44215712867874;tissueBFAT=9.67041509320052;tissueBS=10.8709802840099;tissueCere=10.5678953748175;tissueHeart=10.2794652769078;tissueHypo=11.5586082172597;tissueKidney=9.91383140068942;tissueLiver=10.3268071919268;tissueLung=9.57532624816305;tissueMus=10.4126379526711;tissueAdr:experimentrnaseq=-0.195474605877846;tissueAorta:experimentrnaseq=0.1371410310597…
2210011C24Rik	Kidney;Liver;Lung	0.409497160119938	3	3	0.592536759550557	5.56650764204158	11.2833850180319	16.2286408144388	tissueAdr=3.14125218618321;tissueAorta=2.93212866653996;tissueBFAT=3.22000035188208;tissueBS=4.62579287157128;tissueCere=3.31768372026539;tissueHeart=4.40514871671976;tissueHypo=3.57675945820851;tissueKidney=6.49250357263618;tissueLiver=3.63845853387069;tissueLung=6.94226848068975;tissueMus=5.05484326465851;tissueAdr:experimentrnaseq=-2.56088258743653;tissueAorta:experimentrnaseq=-1.9314626497963…
Hnrnpd	Heart,Liver;Adr,Aorta,BFAT,Kidney,Lung,Mus	0.409301177385261	8	2	0.246071859916188	0.737351311373311	2.94940524549325	6.52159529118396	tissueAdr=10.115219135082;tissueAorta=9.8503363346842;tissueBFAT=9.84182990038837;tissueBS=11.0733551685528;tissueCere=11.6749847648094;tissueHeart=10.8608959952822;tissueHypo=11.1621075671473;tissueKidney=11.1667957204655;tissueLiver=10.1323085608996;tissueLung=10.9440172648514;tissueMus=10.6111469660905;tissueAdr:experimentrnaseq=0.2097704179281;tissueAorta:experimentrnaseq=0.472432668480455;ti…
Tmem171	Heart;Aorta,BFAT;Kidney,Liver,Lung,Mus	0.409246631254181	7	3	0.687806475270642	4.86833633450574	6.80687859368701	16.0431669385562	tissueAdr=3.46674957408374;tissueAorta=3.96287396017007;tissueBFAT=4.22745635576252;tissueBS=3.30399722931724;tissueCere=3.53024693262295;tissueHeart=6.74561877222151;tissueHypo=3.27077711449581;tissueKidney=7.69540936417362;tissueLiver=3.76084442397806;tissueLung=4.59520552566309;tissueMus=3.80998900676635;tissueAdr:experimentrnaseq=-1.97450821695711;tissueAorta:experimentrnaseq=-0.7515758355445…
Fasn	Mus;Kidney,Liver;Adr,Aorta,BFAT,Lung	0.408962219807904	7	3	0.463363805805639	1.32424224253569	4.5018462743931	20.2866045883792	tissueAdr=14.7932750459204;tissueAorta=15.8889907396293;tissueBFAT=16.7039094441498;tissueBS=12.2262615963367;tissueCere=11.6060838125324;tissueHeart=8.93857050867065;tissueHypo=12.5630315835851;tissueKidney=11.258685767879;tissueLiver=14.0704119514988;tissueLung=13.4587623783063;tissueMus=10.5739261007917;tissueAdr:experimentrnaseq=0.371936142535378;tissueAorta:experimentrnaseq=0.029001968086757…
Pmepa1	BFAT;Adr,Aorta;Heart,Kidney,Liver,Lung	0.408350051979664	7	3	0.265639707268391	0.55035192388906	7.42565071915856	14.724391577668	tissueAdr=9.76774731865516;tissueAorta=12.1408436578571;tissueBFAT=11.781149009176;tissueBS=9.35999406827311;tissueCere=7.81104481954757;tissueHeart=9.76202949905413;tissueHypo=9.09145297367014;tissueKidney=9.75988255474938;tissueLiver=6.05694929839073;tissueLung=10.0431149719789;tissueMus=9.43810545386348;tissueAdr:experimentrnaseq=0.384969606667296;tissueAorta:experimentrnaseq=0.10234252420244;…
Gsta3	Adr;BFAT,Mus;Aorta,Heart,Liver,Lung	0.40792771031328	7	3	0.67499920568108	0.997294901523652	11.4384144092083	13.6262529178226	tissueAdr=10.6469382177167;tissueAorta=9.16121348660281;tissueBFAT=8.14818302444042;tissueBS=5.80382297938156;tissueCere=5.30669008761709;tissueHeart=8.42670219636358;tissueHypo=5.59838372905709;tissueKidney=11.17029505663;tissueLiver=15.1989313567698;tissueLung=12.0223151788051;tissueMus=5.8132897066675;tissueAdr:experimentrnaseq=-0.457410583712763;tissueAorta:experimentrnaseq=0.0562760180204003…
Itgb6	BFAT;Heart,Kidney,Lung	0.407370835224698	4	2	0.723594325611069	2.72578721156137	2.72578721156137	11.0663731798573	tissueAdr=3.51147171845757;tissueAorta=4.73336058923792;tissueBFAT=5.20744162448848;tissueBS=3.41932146281041;tissueCere=3.60820950716713;tissueHeart=8.9330096983518;tissueHypo=3.10406934269913;tissueKidney=10.8428651126251;tissueLiver=3.99872564029498;tissueLung=9.42234153034232;tissueMus=10.1638215720191;tissueAdr:experimentrnaseq=-3.06568304812314;tissueAorta:experimentrnaseq=-0.02441834461514…
Tuba1a	BFAT,Heart,Kidney,Liver,Mus	0.406613517705512	5	1	0.212357607958427	0	0	21.4701255318849	tissueAdr=10.3204006167035;tissueAorta=10.7622647252122;tissueBFAT=10.2758033799222;tissueBS=13.4270427172791;tissueCere=13.0838825190516;tissueHeart=10.330323943068;tissueHypo=13.6911589555371;tissueKidney=8.83887054015611;tissueLiver=7.82662136975246;tissueLung=12.3458338706836;tissueMus=9.53618446355892;tissueAdr:experimentrnaseq=0.262381191824315;tissueAorta:experimentrnaseq=0.113885422581645…
Gstm2	Adr,Liver;Cere,Hypo,Lung	0.406413268472942	5	2	0.269190699316805	1.99163728921058	4.97909322302646	3.65352462689266	tissueAdr=11.2075428882924;tissueAorta=10.5945331375668;tissueBFAT=10.1697409599843;tissueBS=7.65117974655701;tissueCere=5.83257480378991;tissueHeart=10.5831880140732;tissueHypo=7.47613133545378;tissueKidney=9.39387522675771;tissueLiver=9.88178453623428;tissueLung=10.6691527847798;tissueMus=9.91916953378093;tissueAdr:experimentrnaseq=0.636501609534357;tissueAorta:experimentrnaseq=0.45768056186902…
Ralgapa2	Liver	0.406067977058946	1	1	0.274729559781082	0	0	9.08678753674636	tissueAdr=9.75312764577882;tissueAorta=11.6606232374605;tissueBFAT=12.2764697489593;tissueBS=9.31994740866898;tissueCere=9.56963749436806;tissueHeart=11.2873379083735;tissueHypo=9.23870633568322;tissueKidney=10.1647863021022;tissueLiver=10.5644297886329;tissueLung=11.2206244835609;tissueMus=8.90910364073717;tissueAdr:experimentrnaseq=-0.490247284353489;tissueAorta:experimentrnaseq=-0.352164710095…
Inpp4b	BFAT;Liver,Mus;Aorta,Heart,Lung	0.405716157272371	6	3	0.33037758117182	4.74252230218398	8.8403640393358	9.1665245203075	tissueAdr=6.94250562972543;tissueAorta=6.43724579505793;tissueBFAT=6.49726746371772;tissueBS=7.77056727294446;tissueCere=9.04734328682408;tissueHeart=10.4030346846674;tissueHypo=7.91183882613417;tissueKidney=6.49930491863429;tissueLiver=4.24900020810012;tissueLung=8.02141893448804;tissueMus=7.91383579977832;tissueAdr:experimentrnaseq=-2.33657056675594;tissueAorta:experimentrnaseq=-1.3136510556529…
Psmd5		0.404795992768141	0	0	NA	NA	NA	NA	tissueAdr=9.56414288308699;tissueAorta=8.88467613398055;tissueBFAT=9.12720498463297;tissueBS=10.2166177483007;tissueCere=9.54700591017676;tissueHeart=8.78613557962265;tissueHypo=9.93471249843704;tissueKidney=10.1765750733994;tissueLiver=10.1547488605108;tissueLung=9.48055843955261;tissueMus=9.10282110407506;tissueAdr:experimentrnaseq=-0.256453257832708;tissueAorta:experimentrnaseq=0.1422531952175…
Slc1a3	Adr,Aorta;BFAT,Kidney;Lung,Mus	0.404085603661113	6	3	0.336497993166689	4.20231082099258	11.3073501541696	15.7481084542485	tissueAdr=10.0815117616636;tissueAorta=11.320245981435;tissueBFAT=11.692588678451;tissueBS=11.9904634185625;tissueCere=15.297286128888;tissueHeart=6.57801794051455;tissueHypo=13.4609773781112;tissueKidney=6.85494773156024;tissueLiver=6.03509099367335;tissueLung=9.70211181957863;tissueMus=7.7504255908437;tissueAdr:experimentrnaseq=-0.0981388715613149;tissueAorta:experimentrnaseq=0.151240540876525;…
Ankrd2	BFAT;Aorta,Mus	0.403791091113116	3	2	1.08497536583173	3.9181523199539	11.7544569598617	16.3478719172556	tissueAdr=4.75867369645281;tissueAorta=5.52077180649224;tissueBFAT=6.86008584965178;tissueBS=4.63579057476961;tissueCere=4.58608648508668;tissueHeart=5.1241212141849;tissueHypo=4.94435871566715;tissueKidney=4.47748118447418;tissueLiver=5.25846530434325;tissueLung=4.35653322656656;tissueMus=10.9934453358945;tissueAdr:experimentrnaseq=-2.86549839934499;tissueAorta:experimentrnaseq=-1.88425943630823…
Arhgap24	Liver;Aorta,BFAT,Lung;Heart,Kidney,Mus	0.402657836774149	7	3	0.316737326743246	2.12185726537155	4.76811975262945	21.4483267059601	tissueAdr=8.39877789287971;tissueAorta=9.63038961853005;tissueBFAT=9.89461511488171;tissueBS=9.00439590700821;tissueCere=6.31230085030433;tissueHeart=8.66769156522167;tissueHypo=9.31405468241218;tissueKidney=12.3705159530391;tissueLiver=8.43620389741226;tissueLung=9.34006674329413;tissueMus=8.69187417837711;tissueAdr:experimentrnaseq=0.0305198871376501;tissueAorta:experimentrnaseq=-0.064126640234…
Adh1	Cere,Hypo;Heart,Mus;Aorta,BFAT,Kidney,Liver,Lung	0.401991984014415	9	3	0.286992174953981	1.37959968479295	9.73919326537265	10.9239571249585	tissueAdr=13.3983745780719;tissueAorta=11.6006643385278;tissueBFAT=11.6341992772859;tissueBS=5.34438339501003;tissueCere=4.63932731086958;tissueHeart=8.8851867179772;tissueHypo=3.99356305135829;tissueKidney=12.9235860687914;tissueLiver=14.6395481189672;tissueLung=11.0868267000889;tissueMus=9.45546366797343;tissueAdr:experimentrnaseq=0.294601854290738;tissueAorta:experimentrnaseq=0.276031156444586…
Ppp1r27	Aorta;BFAT;Mus	0.401862563328362	3	3	0.905691562072275	0.969055263605494	11.5944827828192	18.0653522902338	tissueAdr=5.25754132891163;tissueAorta=5.38806813363518;tissueBFAT=6.35936184421087;tissueBS=5.306850680312;tissueCere=5.45836151705073;tissueHeart=5.29889636947641;tissueHypo=5.28953383570907;tissueKidney=5.07340837791838;tissueLiver=5.30904748211544;tissueLung=5.0951274375927;tissueMus=11.4487148949309;tissueAdr:experimentrnaseq=-1.88618051924034;tissueAorta:experimentrnaseq=-2.67182307505839;t…
Calcrl	Lung;Adr,BFAT	0.400122290961935	3	2	0.228899552731483	1.60013924571581	4.80041773714742	15.7443217201164	tissueAdr=8.87041889759066;tissueAorta=9.28034673034515;tissueBFAT=8.72210837538173;tissueBS=7.56902200304721;tissueCere=6.8076973723129;tissueHeart=9.25814248441436;tissueHypo=7.13684474400335;tissueKidney=8.72972719012975;tissueLiver=8.82484204696635;tissueLung=14.2518892423863;tissueMus=8.72373603720408;tissueAdr:experimentrnaseq=-0.768101005027629;tissueAorta:experimentrnaseq=-0.0367654799086…
Rapgef3	Cere,Kidney;Heart,Liver;Aorta,BFAT,Lung,Mus	0.399740062865901	8	3	0.197754782968179	4.39059626903785	10.4339430384828	14.4093433798988	tissueAdr=8.91767296856961;tissueAorta=9.45415747177445;tissueBFAT=10.0790163120029;tissueBS=9.8210125352247;tissueCere=9.00671081863889;tissueHeart=9.82455101260345;tissueHypo=10.0097551389089;tissueKidney=11.4464753698052;tissueLiver=7.35820380553387;tissueLung=10.9846877704431;tissueMus=8.73970180787546;tissueAdr:experimentrnaseq=0.211279456861882;tissueAorta:experimentrnaseq=0.283417622310725…
Aktip	Liver	0.39962382351824	1	1	0.184043214689962	0	0	21.7749614665921	tissueAdr=9.64732317954165;tissueAorta=9.72230576718075;tissueBFAT=9.95452426267536;tissueBS=11.6208280185731;tissueCere=11.1114507765667;tissueHeart=10.2994231283885;tissueHypo=11.4302909201413;tissueKidney=11.3181371907603;tissueLiver=8.40181309414164;tissueLung=10.2686965173668;tissueMus=10.3402647964484;tissueAdr:experimentrnaseq=-0.202200320789987;tissueAorta:experimentrnaseq=0.1838091940300…
Marcks	Kidney,Mus;Adr,Aorta,BFAT,Heart,Liver	0.398992401235805	7	2	0.325375727164674	0.0167274987985533	0.0585462457949366	0.216383612226648	tissueAdr=10.1898746099924;tissueAorta=10.2914848841706;tissueBFAT=10.5930424824332;tissueBS=10.8606873857726;tissueCere=10.8189198108299;tissueHeart=10.5016801446482;tissueHypo=11.5488799197555;tissueKidney=9.63396980536176;tissueLiver=8.66660271406238;tissueLung=12.2451320750645;tissueMus=10.2089431180952;tissueAdr:experimentrnaseq=0.0377848355738628;tissueAorta:experimentrnaseq=0.2111020307373…
Smagp	Liver;Adr,Aorta,BFAT,Hypo,Kidney,Lung	0.398690098023068	7	2	0.360017585713557	1.16401961672754	8.14813731709279	4.45566739042181	tissueAdr=8.35153977325422;tissueAorta=7.82427962089008;tissueBFAT=8.47042339032339;tissueBS=5.36195433202833;tissueCere=5.17647447991967;tissueHeart=7.47519688320783;tissueHypo=5.07348214717417;tissueKidney=9.21250358751788;tissueLiver=8.96986388318759;tissueLung=10.1129763277736;tissueMus=6.56649578000446;tissueAdr:experimentrnaseq=0.370873489503711;tissueAorta:experimentrnaseq=0.36866550505954…
Pgd	Adr,Mus;Aorta,BFAT,Liver	0.398535132094863	5	2	0.280276943063433	0.14427731538737	0.360693288468426	21.2551729605307	tissueAdr=11.2565982728662;tissueAorta=11.4600004311999;tissueBFAT=12.182942854513;tissueBS=9.54935642136673;tissueCere=9.43802080164116;tissueHeart=9.26452386690873;tissueHypo=9.81448457299113;tissueKidney=11.0139937818374;tissueLiver=10.5805934587701;tissueLung=11.2104359951491;tissueMus=8.6649149400527;tissueAdr:experimentrnaseq=0.321299157256912;tissueAorta:experimentrnaseq=0.153844686761382;…
Klhl7	BFAT,Liver	0.397606259559934	2	1	0.302683268299635	0	0	20.5610092519517	tissueAdr=9.58661450186914;tissueAorta=9.52566552582446;tissueBFAT=9.47581666882129;tissueBS=10.9057986648322;tissueCere=10.7941770385406;tissueHeart=10.5905798486202;tissueHypo=11.0425617910142;tissueKidney=10.0203783775311;tissueLiver=8.45425894247655;tissueLung=9.20962676111272;tissueMus=10.6917790906928;tissueAdr:experimentrnaseq=-0.51877402613788;tissueAorta:experimentrnaseq=0.13382439498481…
Aldh1a1	Adr;BFAT;Aorta,Heart,Kidney,Lung	0.397437505214838	6	3	0.461491945918585	0.875420794282682	9.84731102386892	14.6099352335625	tissueAdr=11.8185513939459;tissueAorta=8.80093049385207;tissueBFAT=8.75903508276784;tissueBS=12.237086364294;tissueCere=12.0018965816931;tissueHeart=9.45470002990647;tissueHypo=11.135864902392;tissueKidney=7.73904639390871;tissueLiver=15.5147204254443;tissueLung=15.1970204602304;tissueMus=11.0745228475958;tissueAdr:experimentrnaseq=-0.390355305228673;tissueAorta:experimentrnaseq=0.059862696135390…
Gpm6b	Liver;Kidney,Lung,Mus	0.395577592914119	4	2	0.242912450224742	1.72971139554707	6.9188455821883	16.7753636047459	tissueAdr=7.52950308576417;tissueAorta=7.92596981401238;tissueBFAT=8.05800615474957;tissueBS=13.896154603096;tissueCere=14.5171309970257;tissueHeart=8.92209183287168;tissueHypo=12.8578177936487;tissueKidney=7.98927563456972;tissueLiver=4.83809446912505;tissueLung=10.2052404220723;tissueMus=8.19035305093608;tissueAdr:experimentrnaseq=-0.250692891853713;tissueAorta:experimentrnaseq=0.00837423890841…
Gas7	Liver;Adr,BFAT	0.395470669117878	3	2	0.678490637002405	4.2370464470959	4.2370464470959	10.8531993297694	tissueAdr=9.6789920893661;tissueAorta=8.95411493438975;tissueBFAT=8.12123816220339;tissueBS=10.2071927204923;tissueCere=13.7082862741475;tissueHeart=8.22031755396635;tissueHypo=11.3134304819513;tissueKidney=7.33158291361639;tissueLiver=8.53067562451907;tissueLung=9.82572011596576;tissueMus=8.3129210617526;tissueAdr:experimentrnaseq=-0.0642305838067643;tissueAorta:experimentrnaseq=-0.0673961623123…
Srm	Liver;Aorta,BFAT,Kidney;Adr,BS,Cere,Heart,Hypo,Lung,Mus	0.395292995267084	11	3	0.25922078304419	0.275913055101526	5.33197358794985	13.1690535643817	tissueAdr=9.34855469040089;tissueAorta=8.79654439926987;tissueBFAT=9.0467713629679;tissueBS=9.22030005839437;tissueCere=8.39821782057733;tissueHeart=7.59991429890856;tissueHypo=9.22166442438796;tissueKidney=8.24577457200324;tissueLiver=9.80362210507426;tissueLung=7.40871141513026;tissueMus=7.38237759809679;tissueAdr:experimentrnaseq=0.181784231566633;tissueAorta:experimentrnaseq=0.136476213739159…
Dab2ip	Heart;Liver,Mus	0.395189178217215	3	2	0.161146433412514	2.11255166110215	6.33765498330644	20.7949033430106	tissueAdr=10.6021548945968;tissueAorta=10.9047258036683;tissueBFAT=10.9734605183824;tissueBS=10.2500459851129;tissueCere=12.3788795003955;tissueHeart=10.6692737265949;tissueHypo=10.8197905858508;tissueKidney=9.81696682587668;tissueLiver=8.4547443408904;tissueLung=11.6572957004432;tissueMus=10.8640533776404;tissueAdr:experimentrnaseq=0.160574556347678;tissueAorta:experimentrnaseq=-0.12775112627981…
Acot3	Liver;Aorta,BFAT	0.394222858784221	3	2	0.642376318535746	1.49549958209763	4.48649874629288	12.1519642981631	tissueAdr=4.86287512829031;tissueAorta=4.93272794465407;tissueBFAT=5.15765041340237;tissueBS=5.03606468500821;tissueCere=4.63306927279195;tissueHeart=5.67171417803056;tissueHypo=5.01727416969226;tissueKidney=9.2766978742179;tissueLiver=6.88614997700829;tissueLung=4.26986942877922;tissueMus=5.00953444733392;tissueAdr:experimentrnaseq=-3.28984121663648;tissueAorta:experimentrnaseq=-3.79898132016811…
Arl2bp	Liver;Aorta,BFAT,Kidney	0.393162206428031	4	2	0.220042813820527	0.271802919676524	1.0872116787061	2.89701736037702	tissueAdr=10.6083209866959;tissueAorta=9.9961917534876;tissueBFAT=9.82627975545438;tissueBS=11.4231763115395;tissueCere=11.0468655216671;tissueHeart=10.7053801575596;tissueHypo=11.5170491711487;tissueKidney=9.97469246238475;tissueLiver=7.28740861984166;tissueLung=11.0138731433386;tissueMus=10.1231705427732;tissueAdr:experimentrnaseq=-0.0247697367905074;tissueAorta:experimentrnaseq=-0.093321163427…
Lpcat3	Adr,Lung	0.393155517629828	2	1	0.253789607865896	0	0	22.8179743555832	tissueAdr=10.6195772297087;tissueAorta=10.0905181041598;tissueBFAT=10.5765215834447;tissueBS=8.45111197348645;tissueCere=8.91238760911443;tissueHeart=10.1504813180645;tissueHypo=8.4710645334875;tissueKidney=11.81983219124;tissueLiver=11.9326046340709;tissueLung=10.0699697666389;tissueMus=9.09408458685628;tissueAdr:experimentrnaseq=0.120171521906666;tissueAorta:experimentrnaseq=0.186427522756194;t…
Zcchc2	Liver,Mus;Aorta,BFAT,Heart	0.392381787383275	5	2	0.195789777502749	2.12975253733272	5.32438134333181	18.0710171631235	tissueAdr=9.69534391682398;tissueAorta=9.93302674534929;tissueBFAT=10.5822809558663;tissueBS=9.02838405975761;tissueCere=9.29185214255565;tissueHeart=8.94885048422933;tissueHypo=8.88273726871215;tissueKidney=9.56475212595726;tissueLiver=10.5349245787336;tissueLung=9.45144066397612;tissueMus=9.41880717916468;tissueAdr:experimentrnaseq=-0.254013025501819;tissueAorta:experimentrnaseq=-0.331566350981…
Il1r1	Adr;Aorta,BFAT,Heart,Kidney,Lung,Mus	0.391706369035183	7	2	0.213793379014338	2.86326082437125	3.95717422940128	13.4832888696047	tissueAdr=7.55693644210463;tissueAorta=9.13840063329489;tissueBFAT=8.31810701675834;tissueBS=7.02409254274616;tissueCere=7.13030242883581;tissueHeart=8.59704044975454;tissueHypo=6.55627895918477;tissueKidney=7.86839452389654;tissueLiver=10.8303646794527;tissueLung=10.0508843531372;tissueMus=8.50212712968782;tissueAdr:experimentrnaseq=-0.190786160832066;tissueAorta:experimentrnaseq=-0.155828307854…
Trim7	BFAT;Adr,Liver;Cere,Heart,Kidney,Mus	0.391696775470322	7	3	0.339220612312247	3.07217432802687	11.1785666413202	16.5049957228198	tissueAdr=8.03304500967836;tissueAorta=7.32928225620334;tissueBFAT=7.36641870405527;tissueBS=7.34706118954767;tissueCere=7.04584568134188;tissueHeart=9.99762198497525;tissueHypo=7.27367398503197;tissueKidney=12.1481072538986;tissueLiver=8.97585784017297;tissueLung=7.91605409496141;tissueMus=10.5249890866475;tissueAdr:experimentrnaseq=0.22246314052492;tissueAorta:experimentrnaseq=-0.29447779348553…
Mycbp2	BFAT;Adr,Heart,Liver	0.39096967457098	4	2	0.207838681448328	1.05082027437901	4.20328109751603	17.438810216573	tissueAdr=11.6070498471037;tissueAorta=10.5551394923745;tissueBFAT=10.8289079793721;tissueBS=12.874328960789;tissueCere=13.1190879544335;tissueHeart=10.448730744942;tissueHypo=13.3383071323956;tissueKidney=10.5965542161707;tissueLiver=9.19670413788421;tissueLung=11.0148413962792;tissueMus=10.7592256948915;tissueAdr:experimentrnaseq=-1.07246726877808;tissueAorta:experimentrnaseq=-0.567599058397155…
Ube2n	Adr,Aorta,BFAT,Kidney,Liver	0.390675059454658	5	1	0.336131324751731	0	0	20.8442870169657	tissueAdr=9.57973308602427;tissueAorta=8.68744363921764;tissueBFAT=9.25627308083573;tissueBS=11.7060217301584;tissueCere=10.1278020762569;tissueHeart=9.79475067739513;tissueHypo=11.0313140905197;tissueKidney=10.0723829661288;tissueLiver=9.50633171734573;tissueLung=9.38258056735985;tissueMus=9.73471364365098;tissueAdr:experimentrnaseq=-0.448221898306201;tissueAorta:experimentrnaseq=0.1993632539389…
Gtpbp4		0.390024841405533	0	0	NA	NA	NA	NA	tissueAdr=9.58358652786355;tissueAorta=9.27049728256213;tissueBFAT=9.7336218990658;tissueBS=9.75372515594889;tissueCere=9.40761403676067;tissueHeart=10.1522681060178;tissueHypo=9.64856198446358;tissueKidney=10.2861741408362;tissueLiver=10.7148255000191;tissueLung=9.44790954163702;tissueMus=10.7829830157171;tissueAdr:experimentrnaseq=-0.0266074726680714;tissueAorta:experimentrnaseq=0.3248554417538…
Epb4.1	Kidney,Lung;Adr,Aorta,BFAT,Liver	0.38942902585785	6	2	0.254371012214042	1.04467270466615	3.13401811399846	11.9383413739669	tissueAdr=10.1810376128058;tissueAorta=11.2842185316583;tissueBFAT=11.4475695136744;tissueBS=10.5308939301456;tissueCere=13.6247426995989;tissueHeart=11.9664490441404;tissueHypo=9.69511773046415;tissueKidney=12.8417282805067;tissueLiver=11.9019080016872;tissueLung=12.2016862056769;tissueMus=11.8676238157744;tissueAdr:experimentrnaseq=-0.0186272763812651;tissueAorta:experimentrnaseq=-0.06195349474…
Trim65	Adr,Aorta,BFAT,Heart,Kidney,Liver,Lung	0.388825666560559	7	1	0.310265574656406	0	0	16.8806934887191	tissueAdr=8.42126574699837;tissueAorta=8.67410231026149;tissueBFAT=8.56558238817661;tissueBS=6.91979840351625;tissueCere=7.46714726969003;tissueHeart=8.18389833487281;tissueHypo=6.64378967874303;tissueKidney=8.14998211487728;tissueLiver=8.70517506795541;tissueLung=8.87775471476661;tissueMus=7.9186897915989;tissueAdr:experimentrnaseq=-0.0175135189556026;tissueAorta:experimentrnaseq=-0.107193917292…
Klf12	Liver;Aorta,Heart;Adr,BFAT,BS,Hypo	0.388566891059766	7	3	0.277676063575047	5.31175922051751	11.245579640946	11.9539445839337	tissueAdr=8.52709946079593;tissueAorta=6.9268382227438;tissueBFAT=4.30779397694921;tissueBS=9.41453307426678;tissueCere=8.5465925860225;tissueHeart=8.29282837172481;tissueHypo=10.2737582991515;tissueKidney=8.12415285685184;tissueLiver=9.77151871653796;tissueLung=7.39456509778744;tissueMus=7.90229926046519;tissueAdr:experimentrnaseq=-1.50401923693895;tissueAorta:experimentrnaseq=-0.973048195878424…
Kcnk3	Mus;Adr,Aorta,BFAT,Kidney	0.388318899938961	5	2	0.316556153793149	2.55457829711033	11.2271085144483	15.3369818007024	tissueAdr=14.7164883943029;tissueAorta=11.8229454569871;tissueBFAT=12.5718068962821;tissueBS=9.51487444315855;tissueCere=10.8667618391171;tissueHeart=12.1436705571603;tissueHypo=9.48434453572228;tissueKidney=8.03911742722681;tissueLiver=8.19993746840146;tissueLung=9.65570105418235;tissueMus=8.33146183166778;tissueAdr:experimentrnaseq=-0.370239038828478;tissueAorta:experimentrnaseq=0.2487383211235…
Inca1	Liver;Aorta,BFAT;Adr,BS,Cere,Hypo,Kidney	0.387711846900091	8	3	0.420683895121846	7.4619418679589e-06	5.98975645227861	6.33321770637181	tissueAdr=7.33417791871722;tissueAorta=8.81583797409889;tissueBFAT=10.2303470835086;tissueBS=6.10280331239051;tissueCere=5.81805614293205;tissueHeart=7.21569073934303;tissueHypo=6.22525626826921;tissueKidney=6.3448749860754;tissueLiver=9.71266084865969;tissueLung=5.38703703306774;tissueMus=6.89169835183099;tissueAdr:experimentrnaseq=0.203373572874943;tissueAorta:experimentrnaseq=0.481865027847279…
Exog	Adr,Liver;Aorta,BFAT,Heart,Kidney	0.387484770402703	6	2	0.267375708999287	0.755258212107581	2.26577463632274	19.4620234472173	tissueAdr=6.45547529667125;tissueAorta=6.33398849649381;tissueBFAT=6.34793013987827;tissueBS=8.62234503003887;tissueCere=8.42425982056282;tissueHeart=6.16825229147148;tissueHypo=8.69601464992717;tissueKidney=6.41736219104359;tissueLiver=6.67435446522803;tissueLung=7.25891201065758;tissueMus=6.05557622197718;tissueAdr:experimentrnaseq=0.0562332624341416;tissueAorta:experimentrnaseq=-0.121673103772…
Cyp2u1	Adr,Liver;Heart,Kidney,Lung	0.387477639666638	5	2	0.296698864355113	5.71291352135183	9.71771619662043	11.600835852506	tissueAdr=5.40288694640674;tissueAorta=7.43864284511656;tissueBFAT=8.53396889131009;tissueBS=6.38415007867252;tissueCere=6.49146094444872;tissueHeart=7.38165449168868;tissueHypo=6.19947994112408;tissueKidney=6.43588587965576;tissueLiver=8.93670552524136;tissueLung=4.02998025132699;tissueMus=6.71579856123388;tissueAdr:experimentrnaseq=-0.247750484791921;tissueAorta:experimentrnaseq=-0.689262537682…
Enpep	BFAT,Mus;Adr,Aorta,Cere,Heart	0.387356427527559	6	2	0.279283574561704	0.621947173507454	1.86584152052236	0.955447472057704	tissueAdr=9.5780694847243;tissueAorta=9.02575832552445;tissueBFAT=9.66484881022048;tissueBS=7.34022332997573;tissueCere=6.2644660218301;tissueHeart=8.44689545772406;tissueHypo=6.28249588709955;tissueKidney=11.637963090761;tissueLiver=11.5125428384195;tissueLung=11.8856572670251;tissueMus=7.96304103578716;tissueAdr:experimentrnaseq=-0.316035154122642;tissueAorta:experimentrnaseq=0.129948819783925;…
Nabp1	Adr;Heart,Liver	0.386580361648176	3	2	0.333946821666754	3.82725993206558	11.4817797961967	13.7052414953636	tissueAdr=9.64263527443268;tissueAorta=10.2908112140527;tissueBFAT=10.9402873277132;tissueBS=7.46988385262751;tissueCere=7.57024071315449;tissueHeart=10.5033477244608;tissueHypo=7.47036872912423;tissueKidney=10.7922872533287;tissueLiver=9.42807188230738;tissueLung=9.03847345799212;tissueMus=9.25048990275893;tissueAdr:experimentrnaseq=-0.56012233366878;tissueAorta:experimentrnaseq=0.11890878471264…
Igfbp3	Lung;Aorta,BFAT,Cere;Adr,Kidney,Liver,Mus	0.386402342940559	8	3	0.22015329594741	2.75452295257331	5.23208328310302	8.07251349105539	tissueAdr=10.9818823275049;tissueAorta=8.47792783629207;tissueBFAT=8.80777459945226;tissueBS=7.99799114052458;tissueCere=8.10426989221077;tissueHeart=9.28284987048521;tissueHypo=7.84071082038055;tissueKidney=12.0094690764987;tissueLiver=9.33257835466901;tissueLung=10.7443823311921;tissueMus=9.27777993990948;tissueAdr:experimentrnaseq=0.121513232805307;tissueAorta:experimentrnaseq=0.28945070639870…
Tcp1	Liver;Adr,Aorta,BFAT,Hypo,Kidney	0.386343202521068	6	2	0.183644093959146	0.798876060712065	4.79325636427239	17.2156355969791	tissueAdr=11.0222510017595;tissueAorta=11.5148658127737;tissueBFAT=11.936205568555;tissueBS=12.3034979310591;tissueCere=11.4577032774548;tissueHeart=12.2995746593035;tissueHypo=12.0925166796191;tissueKidney=11.9636930405256;tissueLiver=11.7552207694887;tissueLung=10.7611072551098;tissueMus=12.4902320987699;tissueAdr:experimentrnaseq=0.133872645172354;tissueAorta:experimentrnaseq=0.319093822762131…
Pex3	BFAT;Adr,Aorta	0.386146475962375	3	2	0.274270700495357	0.485430114955848	1.45629034486755	6.84372692542666	tissueAdr=9.35200265331086;tissueAorta=9.91061314183375;tissueBFAT=10.6739687875006;tissueBS=9.05349629254665;tissueCere=8.91859368577255;tissueHeart=9.04430592625669;tissueHypo=8.87005456123509;tissueKidney=9.8117981444245;tissueLiver=9.99062240855748;tissueLung=8.98037370404164;tissueMus=8.37969034441936;tissueAdr:experimentrnaseq=-0.0257387785188119;tissueAorta:experimentrnaseq=0.2412278531586…
Lipa	Liver	0.3860783430783	1	1	0.360827509749521	0	0	20.1838304165117	tissueAdr=10.905737713359;tissueAorta=11.0133806779254;tissueBFAT=11.5960164557051;tissueBS=9.68051268748997;tissueCere=8.18840811290083;tissueHeart=9.66963260486673;tissueHypo=9.17021345894707;tissueKidney=12.841573489496;tissueLiver=13.0105168654571;tissueLung=10.6807971313621;tissueMus=8.12027019679896;tissueAdr:experimentrnaseq=-0.158364091277342;tissueAorta:experimentrnaseq=0.12267780186519;…
Pknox2	BFAT;Aorta,Kidney,Lung	0.385818535301835	4	2	0.418192776006873	1.09297977467519	4.37191909870074	18.0202311709218	tissueAdr=6.68361730471404;tissueAorta=7.46765831198781;tissueBFAT=6.37356564642348;tissueBS=8.73898351799819;tissueCere=8.83212665394973;tissueHeart=8.10096148230672;tissueHypo=8.74239231102248;tissueKidney=6.02670430114388;tissueLiver=4.61968587547993;tissueLung=9.34345159177442;tissueMus=10.8754748607985;tissueAdr:experimentrnaseq=-0.034673047356813;tissueAorta:experimentrnaseq=0.0478430232520…
Eme2	Liver;Aorta,BFAT,Kidney;Adr,BS,Cere,Heart,Hypo,Lung,Mus	0.385502269549297	11	3	0.230512676814426	1.47691943495114	8.27902524420575	10.9428920376476	tissueAdr=8.69285902270589;tissueAorta=8.46847630427224;tissueBFAT=8.83651793303218;tissueBS=8.76456257693876;tissueCere=8.25644531133294;tissueHeart=7.83165598087844;tissueHypo=8.80631214141014;tissueKidney=8.54509584507988;tissueLiver=8.84756311130501;tissueLung=8.08782344575593;tissueMus=7.37595032921735;tissueAdr:experimentrnaseq=0.118589113294994;tissueAorta:experimentrnaseq=0.22633452894999…
Adcy4	Aorta,BFAT;BS,Cere,Heart,Hypo,Kidney	0.385470831014131	7	2	0.224085473253904	2.70649975883673	9.47274915592854	12.547761202234	tissueAdr=8.01898565587627;tissueAorta=9.32285177624512;tissueBFAT=9.58682427392498;tissueBS=6.99735230993613;tissueCere=6.30913599856933;tissueHeart=9.5873103489665;tissueHypo=6.30521509402991;tissueKidney=7.80379999868676;tissueLiver=7.83106536004786;tissueLung=11.4872511621212;tissueMus=8.57375344226658;tissueAdr:experimentrnaseq=0.235035178796678;tissueAorta:experimentrnaseq=0.44253633784856;…
Cct7	Hypo;Adr,Kidney,Liver,Lung	0.384878883710019	5	2	0.248715515120328	0.831002082384735	4.15501041192368	20.3885588435141	tissueAdr=11.1831796012105;tissueAorta=10.3032330165598;tissueBFAT=10.580553805766;tissueBS=11.9038810708031;tissueCere=11.5772389022805;tissueHeart=11.4118252136148;tissueHypo=12.1989606284652;tissueKidney=11.2709308021186;tissueLiver=11.7408465005626;tissueLung=11.6345866690171;tissueMus=11.3381970166288;tissueAdr:experimentrnaseq=-0.144319047659883;tissueAorta:experimentrnaseq=0.44246806623254…
Cyp2b10	Liver;Aorta,BFAT;Kidney,Lung,Mus	0.38478054914799	6	3	0.694649297511388	3.19225112523517	8.80548557371651	17.1319676833139	tissueAdr=5.58078558410304;tissueAorta=9.15513976685614;tissueBFAT=9.48442389425136;tissueBS=4.11155291431623;tissueCere=4.24262195526564;tissueHeart=5.16583186985528;tissueHypo=4.18113684561383;tissueKidney=4.70671437085987;tissueLiver=9.60610019314063;tissueLung=12.4875958714605;tissueMus=4.85141423466637;tissueAdr:experimentrnaseq=-0.791470182876697;tissueAorta:experimentrnaseq=0.0251965083246…
Ppfibp2	Heart,Liver;Aorta,BFAT,Mus	0.384774727340515	5	2	0.263661072120897	5.9967047701375	5.9967047701375	14.0901305279277	tissueAdr=7.5507044238547;tissueAorta=8.13467436214255;tissueBFAT=8.38254240607075;tissueBS=9.17123861461412;tissueCere=8.08520200468187;tissueHeart=10.0674662872876;tissueHypo=8.60715890721572;tissueKidney=8.85617164460711;tissueLiver=10.1495036623074;tissueLung=10.176567229679;tissueMus=8.86797961505135;tissueAdr:experimentrnaseq=0.182776823854675;tissueAorta:experimentrnaseq=-0.102147834594631…
Fam214a	Liver;Heart,Lung,Mus	0.384619051320782	4	2	0.320146754832876	1.63179859524024	6.52719438096095	11.8013714852203	tissueAdr=11.2239547959648;tissueAorta=10.5786410878091;tissueBFAT=11.1674545722662;tissueBS=9.58287356777516;tissueCere=10.5622846332739;tissueHeart=9.70712349884328;tissueHypo=9.85004880091153;tissueKidney=10.4141601350646;tissueLiver=11.559172986289;tissueLung=9.49714413593118;tissueMus=9.99670387450754;tissueAdr:experimentrnaseq=-0.451382038057223;tissueAorta:experimentrnaseq=-0.1759949066838…
Mgea5	Liver;Adr,Aorta,BFAT,Hypo;BS,Cere,Kidney,Lung,Mus	0.383318867261334	10	3	0.221125779672724	3.63526679196518	8.84065967862765	15.7915962560545	tissueAdr=10.9184880508729;tissueAorta=10.6046008586554;tissueBFAT=10.7189906985056;tissueBS=11.7528024223712;tissueCere=11.6984513462079;tissueHeart=11.8737326271342;tissueHypo=11.888046105253;tissueKidney=12.1523387918684;tissueLiver=10.708421474356;tissueLung=12.2831666279072;tissueMus=10.4349229914437;tissueAdr:experimentrnaseq=-0.599761554018756;tissueAorta:experimentrnaseq=-0.24357465594943…
Mvb12a	BFAT,Kidney	0.383158074015906	2	1	0.155416896181078	0	0	12.2362597238295	tissueAdr=9.15246697292213;tissueAorta=8.69322217176415;tissueBFAT=9.15112586886695;tissueBS=8.41714717781851;tissueCere=8.00816018824997;tissueHeart=8.29612806365864;tissueHypo=7.77733356335671;tissueKidney=9.41306815216706;tissueLiver=9.9913425341401;tissueLung=8.70815690533147;tissueMus=8.24926938567002;tissueAdr:experimentrnaseq=-0.0972272497452053;tissueAorta:experimentrnaseq=0.0869369283311…
Dync1h1	Aorta,BFAT,Liver	0.382449506191625	3	1	0.247027704597661	0	0	6.89314632148011	tissueAdr=12.5639443099699;tissueAorta=12.394016337975;tissueBFAT=12.1663603910293;tissueBS=13.6905159646482;tissueCere=13.2345688037221;tissueHeart=12.7874219633909;tissueHypo=13.867959263222;tissueKidney=12.6766120372244;tissueLiver=11.1903170435897;tissueLung=13.5309689245857;tissueMus=11.8414942081051;tissueAdr:experimentrnaseq=-0.331151355718157;tissueAorta:experimentrnaseq=-0.34265347592164…
Fmod	BS,Heart;Aorta,BFAT,Hypo	0.382423956238495	5	2	0.42475324699253	3.22758949969932	8.06897374924829	16.2245408460848	tissueAdr=8.98024409714757;tissueAorta=10.2058482507199;tissueBFAT=6.22364924149122;tissueBS=8.88536123878957;tissueCere=8.87221474845413;tissueHeart=7.25068368701156;tissueHypo=8.43953046479636;tissueKidney=8.21664410041238;tissueLiver=6.81039142420087;tissueLung=8.29598757411816;tissueMus=11.7507036703393;tissueAdr:experimentrnaseq=0.487374435815831;tissueAorta:experimentrnaseq=-0.2408617255320…
Lrig1	Lung;Adr,Aorta,BFAT	0.382392310062569	4	2	0.250086476823044	1.1397042814454	4.55881712578159	3.43390227257328	tissueAdr=8.27399301728275;tissueAorta=10.1158560666178;tissueBFAT=10.5969259710361;tissueBS=11.0194563227886;tissueCere=11.4928656331344;tissueHeart=9.73416899420904;tissueHypo=10.7791050230438;tissueKidney=8.51665985090191;tissueLiver=10.0922776280415;tissueLung=8.94886267374054;tissueMus=11.6360503153979;tissueAdr:experimentrnaseq=-0.0983941294386839;tissueAorta:experimentrnaseq=-0.17135901570…
Dkk2	BFAT,Kidney;Liver,Mus	0.382056376771358	4	2	0.527142799263899	6.27990947267521	11.4401810546496	16.2133513484251	tissueAdr=6.55259976862015;tissueAorta=6.34827345742247;tissueBFAT=6.0676951782673;tissueBS=5.08566862922576;tissueCere=4.89035482913576;tissueHeart=5.57258474677241;tissueHypo=5.17274390158123;tissueKidney=9.01618094663579;tissueLiver=4.87186400295319;tissueLung=4.96360798638178;tissueMus=7.47713116838206;tissueAdr:experimentrnaseq=-0.0558691507237606;tissueAorta:experimentrnaseq=-0.076000316651…
Ms4a4c	Mus;Heart,Lung	0.382025135497074	3	2	0.849791681900033	5.97935022921211	6.06194931236367	12.4556416694017	tissueAdr=3.74553386755681;tissueAorta=3.20323131067269;tissueBFAT=3.07742731290587;tissueBS=2.13401548470251;tissueCere=2.53872817852257;tissueHeart=3.30518250811431;tissueHypo=2.40561229451616;tissueKidney=2.95430060327322;tissueLiver=3.2763831117665;tissueLung=6.10126698596944;tissueMus=3.48517640532152;tissueAdr:experimentrnaseq=1.34385966182504;tissueAorta:experimentrnaseq=0.0571366261950774…
Gm826	Heart,Hypo,Lung;Aorta,BFAT,Liver,Mus	0.382014748047264	7	2	0.352525229745508	3.03075593905283	7.07176385778995	16.4388371923853	tissueAdr=4.78598327796037;tissueAorta=5.09733973886465;tissueBFAT=5.33726944567726;tissueBS=3.66907863074671;tissueCere=3.77503612860528;tissueHeart=6.79280952855709;tissueHypo=3.59679318794507;tissueKidney=3.68087187847112;tissueLiver=5.31505699230745;tissueLung=3.77657324522447;tissueMus=5.22828309020392;tissueAdr:experimentrnaseq=-0.657957568460076;tissueAorta:experimentrnaseq=-1.245058107667…
Tug1	Liver	0.381575661430488	1	1	0.170836156013438	0	0	3.07313039851561	tissueAdr=10.932905852111;tissueAorta=10.5130792520161;tissueBFAT=10.586210589275;tissueBS=10.9554421704912;tissueCere=10.6747461995984;tissueHeart=10.4534084213133;tissueHypo=11.4596667383517;tissueKidney=11.053821259914;tissueLiver=10.135002993318;tissueLung=11.100319485535;tissueMus=10.2717509386744;tissueAdr:experimentrnaseq=-0.239584547869614;tissueAorta:experimentrnaseq=0.0566160831846896;t…
Adc	Adr,Hypo,Kidney,Liver,Lung	0.381339823060401	5	1	0.375707284768541	0	0	8.1486192883946	tissueAdr=8.96628337589934;tissueAorta=6.38013567990465;tissueBFAT=6.56017197164562;tissueBS=8.50368129429614;tissueCere=9.2758044243239;tissueHeart=5.53238837665035;tissueHypo=8.68865934757378;tissueKidney=6.5326172349347;tissueLiver=5.99544289588026;tissueLung=8.98700045455689;tissueMus=6.14957641370152;tissueAdr:experimentrnaseq=0.26377519502604;tissueAorta:experimentrnaseq=0.0587860896338645;…
Gfra1	Adr;Liver;Aorta,BFAT,Cere,Kidney,Lung	0.381225224018405	7	3	0.277733424914233	0.678890951179374	9.05849608103862	9.09397140084104	tissueAdr=7.4730095097641;tissueAorta=7.1321909562443;tissueBFAT=7.11479281308099;tissueBS=9.82835958942115;tissueCere=6.15622156384753;tissueHeart=7.99999072435386;tissueHypo=10.120832678668;tissueKidney=7.09426802314436;tissueLiver=12.764176701988;tissueLung=8.35833952015822;tissueMus=7.66321666961937;tissueAdr:experimentrnaseq=-0.468120227050966;tissueAorta:experimentrnaseq=-0.262347297182323;…
Npy1r	Lung;Aorta,BFAT;Adr,BS,Cere,Heart,Hypo,Kidney,Mus	0.38099035306366	10	3	0.337536743630123	1.81632689075795	8.09601392880776	15.3202018579264	tissueAdr=6.00771606328925;tissueAorta=9.32553230212121;tissueBFAT=6.42550573029443;tissueBS=7.40300881717696;tissueCere=5.23880420628689;tissueHeart=5.34360299997527;tissueHypo=8.68252348290419;tissueKidney=7.03271354445912;tissueLiver=4.89926395350912;tissueLung=7.3226116440183;tissueMus=7.03418114532426;tissueAdr:experimentrnaseq=-0.0739155845576923;tissueAorta:experimentrnaseq=-0.151820045308…
Cib4	Adr;Aorta;BFAT	0.380054405552494	3	3	0.691839002026114	0.184080720348107	4.19904294773051	7.87441165208353	tissueAdr=5.27288332007505;tissueAorta=3.98435788248558;tissueBFAT=5.1834248641475;tissueBS=2.37865757533592;tissueCere=2.67431763968309;tissueHeart=2.76471986031962;tissueHypo=2.39135476667714;tissueKidney=2.42562540110881;tissueLiver=2.62082118360192;tissueLung=2.55959503455488;tissueMus=2.73087130130457;tissueAdr:experimentrnaseq=0.339858093119655;tissueAorta:experimentrnaseq=-0.05811716545362…
Rfwd3		0.379935316814409	0	0	NA	NA	NA	NA	tissueAdr=9.95314002518561;tissueAorta=8.52751084945859;tissueBFAT=8.91613965739697;tissueBS=8.88721652642162;tissueCere=9.24684546870264;tissueHeart=9.19353136713699;tissueHypo=8.67158746785968;tissueKidney=9.45547440595269;tissueLiver=9.27081469903358;tissueLung=9.10105340264233;tissueMus=7.83889645769746;tissueAdr:experimentrnaseq=-0.137535841202673;tissueAorta:experimentrnaseq=0.1296182967429…
0610009B22Rik	BFAT,Heart,Mus;Adr,Aorta,Kidney,Liver,Lung	0.379893070668479	8	2	0.194475317332741	3.66345303407244	3.66345303407244	11.4352823150911	tissueAdr=8.47847222238661;tissueAorta=8.12797243770306;tissueBFAT=8.98390497503148;tissueBS=8.63140593916292;tissueCere=7.92777327219481;tissueHeart=8.80329186532518;tissueHypo=8.18844563586473;tissueKidney=9.66352926962456;tissueLiver=9.00560207014779;tissueLung=7.04975323609861;tissueMus=9.57999644535769;tissueAdr:experimentrnaseq=-0.301415369536316;tissueAorta:experimentrnaseq=0.0305947941207…
Glipr2	Lung;Adr,Aorta,BFAT,Heart,Kidney,Liver,Mus	0.379797501969084	8	2	0.381122588556955	0.00766087698285389	0.061287015862824	23.2684852288669	tissueAdr=6.0881247353676;tissueAorta=6.8570554913319;tissueBFAT=6.35190615011084;tissueBS=6.78072310609628;tissueCere=7.4194576222999;tissueHeart=6.73082932126371;tissueHypo=6.6684941353258;tissueKidney=5.66001763365013;tissueLiver=5.58887907467644;tissueLung=8.213069568653;tissueMus=6.677606137935;tissueAdr:experimentrnaseq=0.0495590437848237;tissueAorta:experimentrnaseq=0.478772815115126;tissu…
Azin1	Lung;BFAT,Mus;Adr,BS,Hypo,Kidney,Liver	0.379306973323101	8	3	0.217660098525789	0.713231663638872	8.53395665040207	13.1152182454736	tissueAdr=10.0710046742334;tissueAorta=10.8787372571318;tissueBFAT=10.703551868579;tissueBS=11.3346924738682;tissueCere=11.7660137910207;tissueHeart=11.3927115734166;tissueHypo=10.8374939747439;tissueKidney=12.0912974143841;tissueLiver=12.4760248812961;tissueLung=11.8557965723509;tissueMus=10.1005024195296;tissueAdr:experimentrnaseq=-0.0502711654546852;tissueAorta:experimentrnaseq=-0.341046510935…
Tmed5	Cere,Hypo,Lung;Adr,Aorta,BFAT,Heart,Liver	0.378793298251395	8	2	0.181173304212886	3.72417781293179	9.93114083448477	14.119199899437	tissueAdr=10.0476411550035;tissueAorta=11.3208186322524;tissueBFAT=11.9359903989865;tissueBS=9.65158753759527;tissueCere=8.56424226081639;tissueHeart=10.5008883756346;tissueHypo=8.89202961794848;tissueKidney=10.5294134968992;tissueLiver=11.7057893352722;tissueLung=9.99086116442306;tissueMus=10.6087349098569;tissueAdr:experimentrnaseq=-0.529298512638878;tissueAorta:experimentrnaseq=-0.064789370992…
Mettl20	Liver;Cere,Kidney;Aorta,BFAT,Heart,Lung	0.378106358405698	7	3	0.330631086078125	2.51417743598939	11.4124999477011	11.3438541020119	tissueAdr=8.65937474474063;tissueAorta=9.76769841914118;tissueBFAT=10.3248874199302;tissueBS=5.86745389847639;tissueCere=5.08568832127719;tissueHeart=9.14364901439867;tissueHypo=6.56676677857898;tissueKidney=8.57142116618816;tissueLiver=11.5964382027973;tissueLung=9.18107878367814;tissueMus=8.28385502565932;tissueAdr:experimentrnaseq=-0.531629565071446;tissueAorta:experimentrnaseq=0.0720799192489…
4930430F08Rik	Adr,Liver,Lung;Aorta,BFAT,Kidney	0.378088746617105	6	2	0.228696892973133	2.18787370229103	4.37574740458205	19.8807416851966	tissueAdr=7.66598423800062;tissueAorta=7.62672375125359;tissueBFAT=8.20793547595856;tissueBS=9.06040455849139;tissueCere=8.95958152529358;tissueHeart=6.95232457482496;tissueHypo=8.49602027879134;tissueKidney=7.92862755015583;tissueLiver=7.51851716124701;tissueLung=6.43929678315957;tissueMus=8.1810242234178;tissueAdr:experimentrnaseq=-0.397478050088236;tissueAorta:experimentrnaseq=-0.0610981964279…
Zfyve21	BFAT;BS,Cere,Lung	0.377841904063703	4	2	0.252781358229071	2.86479821646872	11.4591928658749	6.61838495414557	tissueAdr=9.54841269283273;tissueAorta=8.99412334861143;tissueBFAT=8.96875480459502;tissueBS=7.81098982901701;tissueCere=6.43630808997531;tissueHeart=9.67873473676808;tissueHypo=7.36007857861326;tissueKidney=9.15742825731279;tissueLiver=9.60326521368489;tissueLung=9.38389908434834;tissueMus=8.1828227241308;tissueAdr:experimentrnaseq=-0.0499932805830984;tissueAorta:experimentrnaseq=-0.062149769452…
Fmnl2	BFAT,Liver;Adr,Aorta,Heart,Lung	0.377779396687926	6	2	0.211754275367988	4.78771772765371	9.63684681703887	7.44042662304807	tissueAdr=10.2070756080469;tissueAorta=8.2700879105646;tissueBFAT=7.54677660144282;tissueBS=10.8593533167116;tissueCere=10.3314633023508;tissueHeart=7.90370481394303;tissueHypo=10.0468815100603;tissueKidney=8.6739357345781;tissueLiver=8.62036790925234;tissueLung=10.0525784980957;tissueMus=8.8246495808431;tissueAdr:experimentrnaseq=-0.484779901533077;tissueAorta:experimentrnaseq=-0.039248654060360…
Pdia3	Kidney;Heart,Mus;Adr,Aorta,BFAT,BS,Cere,Hypo,Liver,Lung	0.377419662038929	11	3	0.221847693215404	3.20324313948531	4.00912919694585	13.6884347803802	tissueAdr=13.3881241530426;tissueAorta=12.3301701497273;tissueBFAT=11.8488217942408;tissueBS=12.1461756065329;tissueCere=11.7493120828567;tissueHeart=12.0093730181953;tissueHypo=12.2818850552623;tissueKidney=14.0168277673509;tissueLiver=14.0671871935266;tissueLung=13.1635590444514;tissueMus=10.5062191142983;tissueAdr:experimentrnaseq=-0.00124112910147147;tissueAorta:experimentrnaseq=0.31104228651…
Mknk2	BFAT,Heart;Aorta,Kidney,Liver,Lung	0.376924852884824	6	2	0.368962772805219	1.20182057533628	3.60546172600883	14.489228335915	tissueAdr=11.4861130818966;tissueAorta=13.1374313253565;tissueBFAT=13.8848719112798;tissueBS=8.76738142384891;tissueCere=9.88762507186792;tissueHeart=12.2624517187863;tissueHypo=9.02953726517449;tissueKidney=11.2369272702688;tissueLiver=11.9747468823107;tissueLung=12.0941254279522;tissueMus=12.7015410563128;tissueAdr:experimentrnaseq=0.249291421683535;tissueAorta:experimentrnaseq=-0.0424552472551…
Cyfip1		0.376396907463763	0	0	NA	NA	NA	NA	tissueAdr=10.5359397553968;tissueAorta=10.2777754826872;tissueBFAT=10.1605804641155;tissueBS=10.4163181237009;tissueCere=10.5610523565742;tissueHeart=9.969341439948;tissueHypo=10.4293817265649;tissueKidney=10.186658560967;tissueLiver=10.3836605861518;tissueLung=11.3675972733582;tissueMus=9.61188554664402;tissueAdr:experimentrnaseq=-0.433184110970962;tissueAorta:experimentrnaseq=-0.237402184462959…
Tbk1	Liver	0.375996226653031	1	1	0.251798715128433	0	0	1.74731314483945	tissueAdr=9.57209734987124;tissueAorta=9.14075833341905;tissueBFAT=9.30120499324589;tissueBS=9.7072850502008;tissueCere=10.0758149227808;tissueHeart=9.11805483749354;tissueHypo=9.61130298911752;tissueKidney=10.1074225352981;tissueLiver=10.1431522474605;tissueLung=10.5793372135339;tissueMus=8.9104183334885;tissueAdr:experimentrnaseq=-0.215576294070034;tissueAorta:experimentrnaseq=-0.00510038982800…
Hspb1	Liver;Aorta,Kidney,Lung;Adr,BFAT,BS,Cere,Heart,Hypo	0.375662406104192	10	3	0.525491686696918	0.333689040506037	1.08935851631256	18.9672162566549	tissueAdr=9.87706458437271;tissueAorta=10.5633809696946;tissueBFAT=9.60513845888289;tissueBS=6.76764874240948;tissueCere=5.05000472497577;tissueHeart=10.3463729981531;tissueHypo=5.71553553924023;tissueKidney=5.9530372270105;tissueLiver=7.33736070370439;tissueLung=9.08079940806158;tissueMus=9.74584688118721;tissueAdr:experimentrnaseq=-0.333247537994191;tissueAorta:experimentrnaseq=-0.2830258836238…
Nbas	Aorta,BFAT;Adr,Kidney,Liver	0.37559100426771	5	2	0.231434191461662	3.5691098438107	3.5691098438107	10.4451289447938	tissueAdr=8.94951294315391;tissueAorta=8.90619006575533;tissueBFAT=9.07729777485066;tissueBS=10.4396026434509;tissueCere=10.0469280557679;tissueHeart=9.12243845550499;tissueHypo=10.2160249848517;tissueKidney=9.15560940713735;tissueLiver=9.55547306274627;tissueLung=9.34958440414591;tissueMus=9.14770853255246;tissueAdr:experimentrnaseq=-0.327826970616679;tissueAorta:experimentrnaseq=-0.208351539147…
1300002K09Rik	Adr,Heart;Kidney,Liver,Mus	0.375457001236484	5	2	0.601119194112548	4.9513353084856	4.9513353084856	13.5292066922941	tissueAdr=7.66510867380338;tissueAorta=7.26470980231348;tissueBFAT=7.33581430701233;tissueBS=6.52652064949439;tissueCere=6.6225392864287;tissueHeart=6.92448018206198;tissueHypo=6.3970040743129;tissueKidney=8.59187621004757;tissueLiver=12.7520030693577;tissueLung=6.28086010794832;tissueMus=7.02829841417337;tissueAdr:experimentrnaseq=-2.62894292458587;tissueAorta:experimentrnaseq=-5.23408145024011;…
Ptp4a1	Adr,Liver;BS,Cere,Hypo,Kidney,Lung	0.375332325826325	7	2	0.212171155082144	1.88968383611217	6.61389342639258	15.4125519422577	tissueAdr=9.60071968962452;tissueAorta=10.6736250883618;tissueBFAT=11.4299930057405;tissueBS=9.0549590566439;tissueCere=7.41732604707449;tissueHeart=9.46651041870016;tissueHypo=8.04054190259039;tissueKidney=7.71667415629071;tissueLiver=9.3553786317299;tissueLung=8.47040992284273;tissueMus=8.77124645582798;tissueAdr:experimentrnaseq=-0.323859169321006;tissueAorta:experimentrnaseq=-0.10599779029470…
St3gal4	Adr;Aorta,BFAT,Liver;BS,Heart,Hypo,Kidney	0.37521700361385	8	3	0.224190275655087	3.63623746819341	10.3745892926488	12.3246036199805	tissueAdr=9.32492632415093;tissueAorta=9.07448655105329;tissueBFAT=9.12962818771946;tissueBS=9.05231730050186;tissueCere=8.92154224356492;tissueHeart=9.01156196594195;tissueHypo=8.92053600318352;tissueKidney=7.61672854646246;tissueLiver=11.3740506432029;tissueLung=9.87119668124025;tissueMus=6.9422342323453;tissueAdr:experimentrnaseq=-0.215202860645652;tissueAorta:experimentrnaseq=0.02705205783358…
Vgll3	Adr,Aorta,BFAT,Heart,Kidney,Lung	0.375139501760501	6	1	0.349696976342082	0	0	22.1995320360426	tissueAdr=5.81737077184293;tissueAorta=7.74211374811735;tissueBFAT=5.41589638293984;tissueBS=4.72765475284681;tissueCere=4.02549440274713;tissueHeart=6.23703001478012;tissueHypo=5.11172086571065;tissueKidney=5.40404053390244;tissueLiver=4.02572662632721;tissueLung=8.32881938702186;tissueMus=6.63335281245206;tissueAdr:experimentrnaseq=-0.467937815577271;tissueAorta:experimentrnaseq=-0.618493442827…
Kcnf1	Mus;Adr,BFAT	0.374894401575239	3	2	0.680935356868967	1.05588842160874	3.16766526482622	19.8763561313373	tissueAdr=6.57254427898629;tissueAorta=6.70981837668193;tissueBFAT=6.83583664268786;tissueBS=7.04679064064751;tissueCere=6.33152972721774;tissueHeart=6.49662938814014;tissueHypo=9.32815791187774;tissueKidney=6.47544090557758;tissueLiver=6.52686220336455;tissueLung=6.19126580822787;tissueMus=8.7991413798198;tissueAdr:experimentrnaseq=-1.33380288444948;tissueAorta:experimentrnaseq=-3.81565010770122…
Gde1	Liver;Aorta,BFAT,Lung	0.374765135879911	4	2	0.277623588507373	0.545660332944314	2.18264133177725	13.5292471768094	tissueAdr=10.7871936117293;tissueAorta=10.9484842788931;tissueBFAT=11.280030862012;tissueBS=11.4367431087935;tissueCere=11.0755727202424;tissueHeart=9.43884065161495;tissueHypo=11.3548033733265;tissueKidney=11.1883962906776;tissueLiver=10.8450280823046;tissueLung=11.2203335706731;tissueMus=10.269465842952;tissueAdr:experimentrnaseq=-0.275878464745951;tissueAorta:experimentrnaseq=0.133964123650348…
Tceal3	BFAT;Kidney,Liver	0.374453269984944	3	2	0.33975654634515	3.47532364349873	10.4259709304962	17.7398431183781	tissueAdr=8.15981960830345;tissueAorta=7.50188947828254;tissueBFAT=5.52310016513263;tissueBS=11.3239784462591;tissueCere=10.9873750505609;tissueHeart=5.93280626061984;tissueHypo=11.3967061574986;tissueKidney=5.61433792781424;tissueLiver=5.40518312731389;tissueLung=5.51860342105006;tissueMus=7.03335435961858;tissueAdr:experimentrnaseq=0.857814991284383;tissueAorta:experimentrnaseq=-0.0409969751882…
Prkar2b	Mus;Adr,Kidney;Aorta,BFAT,Heart,Liver	0.374150077359797	7	3	0.357063673157066	5.09875455040282	10.1603956232904	14.9232721568308	tissueAdr=12.8697925747274;tissueAorta=13.5721271342933;tissueBFAT=14.5675636846054;tissueBS=9.64291565477208;tissueCere=7.57800438299848;tissueHeart=6.3855052593388;tissueHypo=9.9177340003085;tissueKidney=7.43027571259641;tissueLiver=5.13296754221107;tissueLung=9.1647440979223;tissueMus=7.41824253441046;tissueAdr:experimentrnaseq=-0.355446683378464;tissueAorta:experimentrnaseq=0.13668532647406;t…
Lrrc30	Aorta;BFAT;Heart,Mus	0.374032852817858	4	3	0.772350708348122	1.33904754246975	9.23650957557511	17.7591670405062	tissueAdr=6.15503728031875;tissueAorta=6.4894698232163;tissueBFAT=7.69743055992498;tissueBS=5.55824403230949;tissueCere=5.52295377324098;tissueHeart=6.73379959757938;tissueHypo=5.22682301677281;tissueKidney=5.94722077596553;tissueLiver=6.17941799832551;tissueLung=5.53966451087475;tissueMus=12.1467061920267;tissueAdr:experimentrnaseq=-4.52976576362996;tissueAorta:experimentrnaseq=-3.88669367903274…
Trim3	BFAT;Lung	0.373726536213989	2	2	0.257039413697707	4.29423561942182	8.58847123884364	16.7694397658659	tissueAdr=9.56083841673123;tissueAorta=10.1979203568789;tissueBFAT=10.2668368625439;tissueBS=11.0160629019802;tissueCere=12.3640197464419;tissueHeart=9.62996504936671;tissueHypo=11.2008960023057;tissueKidney=9.22224658188273;tissueLiver=8.81730759685143;tissueLung=11.437482733421;tissueMus=9.25037834040594;tissueAdr:experimentrnaseq=0.177326054341937;tissueAorta:experimentrnaseq=0.156153257970292…
Vcam1	Kidney,Mus;Adr,Aorta,BFAT,Heart,Liver	0.373351805773975	7	2	0.295183764672647	2.16521712189007	7.57825992661523	16.3584630284708	tissueAdr=9.2805985050865;tissueAorta=8.88225820391814;tissueBFAT=7.88206704407819;tissueBS=9.06045786146459;tissueCere=8.04262120086696;tissueHeart=9.10651374626184;tissueHypo=8.94466946340393;tissueKidney=8.24241629930483;tissueLiver=8.79501877399828;tissueLung=10.7291544948266;tissueMus=7.43717890298644;tissueAdr:experimentrnaseq=-0.00200929147606589;tissueAorta:experimentrnaseq=-0.09112060111…
Spred1	Liver;Aorta,BFAT;Adr,BS,Cere,Heart,Hypo	0.373253073720153	8	3	0.202526162861121	2.85141675811873	11.6490157450384	13.6536402959499	tissueAdr=11.7746667545472;tissueAorta=9.07027837492527;tissueBFAT=9.15428232582538;tissueBS=11.279450233093;tissueCere=11.5056879950615;tissueHeart=9.49054770170292;tissueHypo=11.2031184410662;tissueKidney=9.87606536542212;tissueLiver=8.96751300905693;tissueLung=10.8230216592987;tissueMus=8.48217009075841;tissueAdr:experimentrnaseq=-0.711044659693843;tissueAorta:experimentrnaseq=0.00416861933186…
Ifitm1	Liver,Mus;BS,Heart,Kidney;Adr,Cere,Hypo,Lung	0.373002041745649	9	3	0.288695655111295	0.299816452376989	5.54291015602193	16.8866590207235	tissueAdr=7.4082249336727;tissueAorta=5.74458224858303;tissueBFAT=5.77683337445442;tissueBS=6.37471399390403;tissueCere=4.80742304966929;tissueHeart=6.60719462142684;tissueHypo=5.40348292044469;tissueKidney=6.73384620886228;tissueLiver=7.24769718179127;tissueLung=9.37946268342985;tissueMus=5.37527957483964;tissueAdr:experimentrnaseq=-0.0284397073347702;tissueAorta:experimentrnaseq=-0.863322575710…
Hdac10	Liver	0.372882278911334	1	1	0.391438270065007	0	0	23.3558226935872	tissueAdr=8.52779938551766;tissueAorta=8.73724272227091;tissueBFAT=8.80884656258945;tissueBS=7.65123086805689;tissueCere=8.55842078687078;tissueHeart=8.03214863500199;tissueHypo=7.78738624431378;tissueKidney=8.28510788489063;tissueLiver=8.57783736789899;tissueLung=8.84550356562705;tissueMus=8.38104821206269;tissueAdr:experimentrnaseq=0.224136413508936;tissueAorta:experimentrnaseq=-0.1371510099455…
Dnajb5	BFAT;Adr,Heart,Kidney,Liver,Lung	0.372285351957445	6	2	0.246156416822086	0.859770414471541	5.15862248682923	18.8642423647703	tissueAdr=8.81262567106779;tissueAorta=10.555266080894;tissueBFAT=9.04323855460992;tissueBS=9.59584804044356;tissueCere=10.6752716111871;tissueHeart=11.349641946593;tissueHypo=10.3453448677795;tissueKidney=7.79119738030347;tissueLiver=7.69162341531786;tissueLung=9.49311360366506;tissueMus=12.8359490632402;tissueAdr:experimentrnaseq=0.355469609893741;tissueAorta:experimentrnaseq=-0.086440573529328…
Cpa3	BFAT;Aorta,Kidney;Lung,Mus	0.372282499180134	5	3	0.574666280961747	2.13791728643029	4.29894603010625	20.5602406694934	tissueAdr=4.99274783131861;tissueAorta=7.30006660893256;tissueBFAT=5.51999999657186;tissueBS=2.84817659750238;tissueCere=3.14221611132703;tissueHeart=4.76428356555475;tissueHypo=2.92908389572855;tissueKidney=3.32978245825003;tissueLiver=3.88037932696546;tissueLung=3.51900107939;tissueMus=5.911780197679;tissueAdr:experimentrnaseq=0.434926630380828;tissueAorta:experimentrnaseq=-0.19670140604677;tis…
Cyp4a31	Adr;Heart,Liver	0.372043934019957	3	2	0.752023591799856	0.432131064397611	1.29639319319283	4.51444775773912	tissueAdr=4.74986706816352;tissueAorta=3.94638708438503;tissueBFAT=3.98015671240488;tissueBS=3.21579583684072;tissueCere=3.34162492935726;tissueHeart=3.83249236520805;tissueHypo=3.34011845513463;tissueKidney=12.7784670845379;tissueLiver=11.1260168822671;tissueLung=3.46566608024063;tissueMus=4.06078388357953;tissueAdr:experimentrnaseq=-3.71720191271635;tissueAorta:experimentrnaseq=-2.7544840794430…
Ccdc62	BFAT;Adr,Aorta,BS,Kidney,Lung,Mus	0.370994787362881	7	2	0.280914956402036	0.360345243272683	2.52241670290878	8.61798346854509	tissueAdr=7.45735266114321;tissueAorta=7.76007894324694;tissueBFAT=8.57036903043284;tissueBS=6.66808363245183;tissueCere=6.45218896887188;tissueHeart=6.42790213883218;tissueHypo=6.98663823641944;tissueKidney=7.63108833482023;tissueLiver=6.53250011341395;tissueLung=7.47790635671639;tissueMus=6.16210880120053;tissueAdr:experimentrnaseq=0.0499832561874968;tissueAorta:experimentrnaseq=0.2429785802186…
Id2	Adr;BS,Hypo,Liver;Aorta,BFAT,Kidney,Mus	0.370893321206608	8	3	0.358152149251893	4.74923626750135	5.28266911367937	14.2050305029299	tissueAdr=12.6182049342619;tissueAorta=10.7149509899847;tissueBFAT=10.0505294335175;tissueBS=11.1562270022809;tissueCere=11.8923244524688;tissueHeart=8.06999332789058;tissueHypo=10.3072070850788;tissueKidney=13.051039959241;tissueLiver=11.6651731362208;tissueLung=10.5753395410363;tissueMus=6.93428573739586;tissueAdr:experimentrnaseq=-0.0371748989758189;tissueAorta:experimentrnaseq=0.2597955207503…
Gatm	Kidney,Liver;Adr,Aorta,BFAT,Heart	0.37072383403113	6	2	0.277497543758483	5.85280636257195	6.44158091228415	14.446531490582	tissueAdr=7.39621167005365;tissueAorta=6.65556135824643;tissueBFAT=6.97530339328996;tissueBS=12.56149839943;tissueCere=10.9532796039966;tissueHeart=6.96740723385368;tissueHypo=11.4533367913595;tissueKidney=13.9275854363856;tissueLiver=8.52198636133135;tissueLung=5.96333736849729;tissueMus=8.23612073938303;tissueAdr:experimentrnaseq=-0.105731461368933;tissueAorta:experimentrnaseq=0.260882596017491…
Hbb.bs	Adr,BFAT,Kidney;Aorta,BS,Cere,Heart,Hypo,Liver	0.370040326651023	9	2	0.395289482320872	1.91090481606866	5.73271444820598	4.89876800916547	tissueAdr=12.1528316882644;tissueAorta=13.3004601912415;tissueBFAT=11.9697172212105;tissueBS=11.9070788342882;tissueCere=11.111615449557;tissueHeart=13.1018675763254;tissueHypo=10.428210992781;tissueKidney=12.0789718922255;tissueLiver=11.5929834276832;tissueLung=14.0043036582843;tissueMus=9.95074262261914;tissueAdr:experimentrnaseq=0.415693076745462;tissueAorta:experimentrnaseq=0.617856808763308;…
Ppp2r4	Liver	0.368739141392905	1	1	0.26697857560365	0	0	21.1642503188976	tissueAdr=10.8912049737805;tissueAorta=11.2563435705722;tissueBFAT=11.6236636949934;tissueBS=11.5089176941679;tissueCere=11.5477509146574;tissueHeart=10.3614041272099;tissueHypo=11.816744100416;tissueKidney=11.0478536559608;tissueLiver=10.4510698982129;tissueLung=10.8431551367811;tissueMus=10.1201392798085;tissueAdr:experimentrnaseq=-0.147729534055455;tissueAorta:experimentrnaseq=-0.1290079004187…
Ubxn2b	Adr,Aorta,Kidney,Lung;BFAT,BS,Cere,Hypo,Liver,Mus	0.368027786698883	10	2	0.179071464819348	1.53862524118044	3.84656310295111	19.2853074361173	tissueAdr=9.59711112738228;tissueAorta=8.05998008268267;tissueBFAT=7.31479967385635;tissueBS=9.01668587379571;tissueCere=8.61023585574132;tissueHeart=7.55101192572426;tissueHypo=9.60581057928546;tissueKidney=9.81074566974841;tissueLiver=7.49070370234437;tissueLung=8.46726106086347;tissueMus=6.45463390090024;tissueAdr:experimentrnaseq=-0.447517436833636;tissueAorta:experimentrnaseq=-0.096736009464…
Arfgef2	Adr,Heart;Aorta,BFAT,Hypo,Lung	0.367741621857239	6	2	0.206937895379824	4.20333277924285	11.3900016622714	14.5185273158897	tissueAdr=10.7066177405991;tissueAorta=10.316199675303;tissueBFAT=11.4118181232552;tissueBS=10.4916323498004;tissueCere=10.2029747378159;tissueHeart=10.7798686638745;tissueHypo=10.7291719125529;tissueKidney=10.7475895772486;tissueLiver=11.5215169366321;tissueLung=11.3297121455502;tissueMus=9.82522947909688;tissueAdr:experimentrnaseq=-0.522798269663486;tissueAorta:experimentrnaseq=-0.3452184661813…
Rassf2	BFAT;Mus;Heart,Liver	0.367403754907832	4	3	0.373061442146373	0.264863834758362	5.55405382690995	15.815820474569	tissueAdr=8.30881157236947;tissueAorta=8.34609450489262;tissueBFAT=7.95494429512368;tissueBS=11.4115873953768;tissueCere=9.96877275475757;tissueHeart=7.6914507101491;tissueHypo=10.1731842898856;tissueKidney=7.36811966421503;tissueLiver=6.20132485803625;tissueLung=9.83529065634283;tissueMus=7.78145424831635;tissueAdr:experimentrnaseq=-0.0404126545131932;tissueAorta:experimentrnaseq=-0.086918393685…
Akap1	Heart;Aorta,BFAT;Adr,Cere,Mus	0.367393907513039	6	3	0.263869910565874	2.1263558308075	6.01977338948007	10.7429331061775	tissueAdr=11.1585418076534;tissueAorta=12.3234259793763;tissueBFAT=13.1834972621673;tissueBS=8.98219302666111;tissueCere=9.67024425038128;tissueHeart=12.0418328687805;tissueHypo=9.43788751015769;tissueKidney=11.3007435602054;tissueLiver=12.0589462670221;tissueLung=9.36160041357947;tissueMus=11.0172869173473;tissueAdr:experimentrnaseq=-0.110207396170085;tissueAorta:experimentrnaseq=0.0147946119357…
Myh1	Aorta;BFAT	0.366907435889098	2	2	2.13927455786377	6.26711117503985	11.4657776499203	16.5285573155023	tissueAdr=6.61765283393642;tissueAorta=8.76395820911088;tissueBFAT=10.903851953158;tissueBS=6.26621317329757;tissueCere=6.25005551119703;tissueHeart=7.57407405847679;tissueHypo=6.16353807076669;tissueKidney=6.65348804169052;tissueLiver=6.58018824652649;tissueLung=6.3394374499649;tissueMus=16.3439903826673;tissueAdr:experimentrnaseq=-3.0927186702065;tissueAorta:experimentrnaseq=-0.856716553921834;…
Cdh5	Adr,Aorta,BFAT,Lung,Mus	0.366825486932718	5	1	0.158518135709354	0	0	3.18411457773749	tissueAdr=11.2144023446949;tissueAorta=12.0396090394401;tissueBFAT=12.6780303087698;tissueBS=8.81674528913111;tissueCere=8.08614368456548;tissueHeart=12.4849659859591;tissueHypo=7.90663360700281;tissueKidney=9.91604720357528;tissueLiver=10.2549352690357;tissueLung=14.5990327750416;tissueMus=11.4801666347538;tissueAdr:experimentrnaseq=-0.0192123372799516;tissueAorta:experimentrnaseq=0.414631104723…
Ccser2	Liver;Aorta,BFAT	0.36659677867542	3	2	0.322633453308856	3.01095749259644	9.03287247778931	18.9835666870486	tissueAdr=10.0658277709545;tissueAorta=11.4441575160994;tissueBFAT=11.2967164821175;tissueBS=11.3851242744608;tissueCere=10.6376647884305;tissueHeart=12.9031053889524;tissueHypo=10.7186553361102;tissueKidney=12.5634748685481;tissueLiver=9.52715410938757;tissueLung=11.8262336817646;tissueMus=12.0800302787215;tissueAdr:experimentrnaseq=-0.435481516334402;tissueAorta:experimentrnaseq=-0.535179519089…
Kif1b	Liver;Adr,Aorta;Heart,Kidney	0.364774909594112	5	3	0.198924915332596	3.28091883151396	9.87352270137057	9.75947559805675	tissueAdr=12.83043080831;tissueAorta=12.6026350999345;tissueBFAT=13.4020295399388;tissueBS=14.8219143613818;tissueCere=14.7776795254494;tissueHeart=12.089804017233;tissueHypo=14.7337645205698;tissueKidney=11.0845126869215;tissueLiver=12.9703531134338;tissueLung=12.173690919045;tissueMus=13.4495896572247;tissueAdr:experimentrnaseq=-1.25300194904357;tissueAorta:experimentrnaseq=-0.87499455265661;ti…
Trak1	Adr,Aorta,Kidney,Liver	0.364516623436713	4	1	0.184068097383308	0	0	11.2754511785825	tissueAdr=10.202834981918;tissueAorta=11.1711166380186;tissueBFAT=11.4163402951666;tissueBS=10.9584883783714;tissueCere=11.5735277388246;tissueHeart=12.8063285154953;tissueHypo=11.2376810230605;tissueKidney=10.7209339051259;tissueLiver=10.7020613663986;tissueLung=11.3331168415231;tissueMus=12.4713258901471;tissueAdr:experimentrnaseq=0.0916822719858655;tissueAorta:experimentrnaseq=0.03085358690523…
B3galt2	Liver;BFAT,Mus;Adr,Aorta,Heart,Lung	0.364319908607748	7	3	0.532336520528897	0.374416623718736	8.55816214685556	3.6775820171844	tissueAdr=9.51253776544637;tissueAorta=9.8194528214089;tissueBFAT=9.8325003499284;tissueBS=8.73725122375493;tissueCere=7.89230768567011;tissueHeart=8.21407566514557;tissueHypo=8.79630515301848;tissueKidney=6.22648107000512;tissueLiver=5.15846458497426;tissueLung=5.04812684566302;tissueMus=7.37630656410263;tissueAdr:experimentrnaseq=-0.439192370518969;tissueAorta:experimentrnaseq=0.121635775942769…
Ugdh	Adr;Kidney,Liver	0.364009370434575	3	2	0.192001320500848	1.62710903296554	4.88132709889663	5.97987206266988	tissueAdr=10.2023452271149;tissueAorta=9.79623856263128;tissueBFAT=9.25141634205839;tissueBS=9.3019918230817;tissueCere=9.0143592190266;tissueHeart=8.48924943793381;tissueHypo=9.27241288773286;tissueKidney=11.5466014416915;tissueLiver=13.1072874733834;tissueLung=9.61768701863476;tissueMus=8.21684932103232;tissueAdr:experimentrnaseq=-0.368343490530482;tissueAorta:experimentrnaseq=-0.18768234519521…
Cttnbp2	Adr;Lung;Aorta,Liver	0.363945022128625	4	3	0.36690474180132	0.784863165446603	10.2622460191721	8.18810250457951	tissueAdr=12.0041057779714;tissueAorta=6.18717945394973;tissueBFAT=6.16967395433385;tissueBS=9.82868993750821;tissueCere=10.0971310382707;tissueHeart=6.106200094826;tissueHypo=10.1914844788469;tissueKidney=8.66960206252521;tissueLiver=5.72766617446637;tissueLung=7.64682613495651;tissueMus=6.37504532476526;tissueAdr:experimentrnaseq=-1.20085236113098;tissueAorta:experimentrnaseq=-1.12069778298824;…
Vdr	Aorta,BFAT,Heart	0.363073295604823	3	1	0.575439307246512	0	0	2.83457643804023	tissueAdr=8.17776736902638;tissueAorta=5.29622267139961;tissueBFAT=5.94808070057106;tissueBS=5.78535481947947;tissueCere=4.78071774391991;tissueHeart=5.20024810454016;tissueHypo=4.9430606926546;tissueKidney=12.7235117574602;tissueLiver=4.98415412180157;tissueLung=7.2001661713842;tissueMus=5.06360662728446;tissueAdr:experimentrnaseq=0.197713010998467;tissueAorta:experimentrnaseq=-0.12668783683778;…
Tle1	Liver;Kidney,Mus;Aorta,BFAT,Lung	0.362840044404065	6	3	0.250435555482572	1.08743550156648	9.10886155895336	12.8736579171222	tissueAdr=9.80698564133103;tissueAorta=9.25196353203094;tissueBFAT=8.77702352994817;tissueBS=9.2323606648508;tissueCere=8.70495093744949;tissueHeart=7.8706400649111;tissueHypo=9.45244767651451;tissueKidney=7.89879991269686;tissueLiver=10.4615684872833;tissueLung=10.6615080613235;tissueMus=9.13667310334406;tissueAdr:experimentrnaseq=0.0896326210698427;tissueAorta:experimentrnaseq=-0.00041252100462…
Met	Adr;Cere,Heart;Aorta,BFAT,Liver,Mus	0.362279392768007	7	3	0.246952375307067	2.39759531796733	6.52273555107217	6.82155754922721	tissueAdr=7.59433680382942;tissueAorta=9.30214909662364;tissueBFAT=10.1015472893101;tissueBS=5.97559343344901;tissueCere=4.28945373219994;tissueHeart=5.54174824535337;tissueHypo=5.29226667869588;tissueKidney=12.0994503594036;tissueLiver=11.2793881266923;tissueLung=10.3813943986894;tissueMus=9.15721089097035;tissueAdr:experimentrnaseq=-0.510705112003552;tissueAorta:experimentrnaseq=-0.189895769600…
4930506M07Rik	Aorta,BFAT;BS,Kidney,Liver,Mus	0.362072429860029	6	2	0.333110881773261	1.25621633707485	1.25621633707485	11.585072938875	tissueAdr=9.53970239787387;tissueAorta=8.79073047497526;tissueBFAT=9.84643842451505;tissueBS=10.8500008734516;tissueCere=9.71460989029127;tissueHeart=6.71590586023596;tissueHypo=10.8531413100234;tissueKidney=9.05539157924894;tissueLiver=10.8605678156468;tissueLung=9.97813809472587;tissueMus=6.63950780296197;tissueAdr:experimentrnaseq=0.0716001332364427;tissueAorta:experimentrnaseq=0.3802407062115…
Fabp7	Adr,Heart;Aorta,BFAT,BS,Hypo;Cere,Kidney,Liver,Lung,Mus	0.361423028893341	11	3	0.645148450668972	0.614643038951184	2.28184564617963	2.85776696347164	tissueAdr=4.86631778948312;tissueAorta=3.52025461247417;tissueBFAT=2.80760821201799;tissueBS=8.75021866495329;tissueCere=8.16209754083398;tissueHeart=3.18321436156328;tissueHypo=8.32548745338029;tissueKidney=6.78946151995705;tissueLiver=5.31128828135298;tissueLung=1.78839397073717;tissueMus=2.84586553071461;tissueAdr:experimentrnaseq=-0.552307549702737;tissueAorta:experimentrnaseq=-0.271821765247…
Slc31a1	Adr,Cere	0.361400109467616	2	1	0.157960000302634	0	0	4.82675739631721	tissueAdr=10.6075442027994;tissueAorta=9.3928863805919;tissueBFAT=9.8999067507;tissueBS=9.72985947265967;tissueCere=9.49373726840486;tissueHeart=10.0129073275744;tissueHypo=8.98660132178104;tissueKidney=12.3378128352751;tissueLiver=12.9990074025041;tissueLung=10.8491874177119;tissueMus=9.2950764837329;tissueAdr:experimentrnaseq=-0.09725767676819;tissueAorta:experimentrnaseq=0.093346661770229;tiss…
Fbxl21	Adr;Kidney;BFAT,Liver	0.361119531896182	4	3	0.399759632188396	4.50042529939161	7.6835271452654	10.9328713027339	tissueAdr=6.27197354449518;tissueAorta=4.22214530800853;tissueBFAT=4.31968171565805;tissueBS=7.83195533963674;tissueCere=6.11546883530067;tissueHeart=3.14871675715453;tissueHypo=8.05329146682121;tissueKidney=6.51833665526699;tissueLiver=5.10196265390766;tissueLung=4.14988860629096;tissueMus=3.15246180951606;tissueAdr:experimentrnaseq=-0.700596090975979;tissueAorta:experimentrnaseq=-0.528153746449…
Cys1	Aorta,Lung;Kidney,Liver,Mus;Adr,BFAT,Cere,Heart	0.360583598630962	9	3	0.695740147547599	0.910481770784916	2.07063798328522	13.4943297354428	tissueAdr=7.09837353276851;tissueAorta=8.64778912340691;tissueBFAT=6.76303274446748;tissueBS=7.27064688932594;tissueCere=6.77829007761164;tissueHeart=7.3718545424219;tissueHypo=7.68759401760095;tissueKidney=10.3339271141888;tissueLiver=7.62329247498797;tissueLung=9.12254299964279;tissueMus=7.55019884149856;tissueAdr:experimentrnaseq=0.258744602925045;tissueAorta:experimentrnaseq=0.267236219241455…
Hebp1	Adr;BS,Cere,Hypo	0.360126651032224	4	2	0.357430680376123	0.688823942272166	2.75529576908866	6.00640233011071	tissueAdr=7.94432542941556;tissueAorta=8.80840639707397;tissueBFAT=9.06823033985496;tissueBS=7.3282510513603;tissueCere=6.67579697819487;tissueHeart=7.35290511014297;tissueHypo=8.32162364566411;tissueKidney=10.0739569391374;tissueLiver=12.5524741505881;tissueLung=8.0361171251975;tissueMus=6.85099949015735;tissueAdr:experimentrnaseq=-0.109215519224325;tissueAorta:experimentrnaseq=-0.04718502197951…
Pus7	Kidney,Liver;Adr,Aorta,BS,Cere,Heart,Lung,Mus	0.36006817370294	9	2	0.229853480431092	1.35032711854643	6.07647203345895	13.8349083440609	tissueAdr=8.86656659182976;tissueAorta=8.92358242318517;tissueBFAT=8.94529032910923;tissueBS=8.49407293804244;tissueCere=8.37577096606285;tissueHeart=8.49810608321402;tissueHypo=8.53561729480966;tissueKidney=8.88790779047875;tissueLiver=9.40521665714948;tissueLung=8.02585158504452;tissueMus=9.20488206767446;tissueAdr:experimentrnaseq=-0.100412417739837;tissueAorta:experimentrnaseq=-0.155152008544…
Mapre3		0.359845371505799	0	0	NA	NA	NA	NA	tissueAdr=9.95063004211415;tissueAorta=9.6071179986417;tissueBFAT=9.8279245027867;tissueBS=11.3556275612486;tissueCere=11.512873661677;tissueHeart=9.91810080594376;tissueHypo=11.8593723377291;tissueKidney=9.50771041299231;tissueLiver=10.2190197832466;tissueLung=10.1515603094825;tissueMus=10.8334135388772;tissueAdr:experimentrnaseq=0.528342807168668;tissueAorta:experimentrnaseq=0.166740764821437;t…
Actb	Adr,Kidney,Liver;Heart,Lung,Mus	0.359734961954539	6	2	0.163591525725054	4.88855801126574	4.88855801126574	9.85140790125583	tissueAdr=13.794518833531;tissueAorta=13.9517348780403;tissueBFAT=13.3430617087599;tissueBS=13.6251350043496;tissueCere=13.3918270941619;tissueHeart=12.5082437751677;tissueHypo=13.4751452858585;tissueKidney=13.4504600781354;tissueLiver=13.0615081085922;tissueLung=14.9205959500173;tissueMus=12.3201629477082;tissueAdr:experimentrnaseq=0.501817297989972;tissueAorta:experimentrnaseq=0.755277485554808…
Slc25a1	Heart;Mus;Adr,Aorta,BFAT	0.359208730448083	5	3	0.411370990311464	0.256294448130614	7.59524718257641	16.2535937252313	tissueAdr=11.7779562914262;tissueAorta=12.2698542383754;tissueBFAT=12.8982550024124;tissueBS=10.0663686351298;tissueCere=8.33865283511186;tissueHeart=6.65614811381473;tissueHypo=9.74793073466677;tissueKidney=10.8959678132694;tissueLiver=12.2495214467507;tissueLung=9.55428983177752;tissueMus=7.27817421191456;tissueAdr:experimentrnaseq=0.415546231360067;tissueAorta:experimentrnaseq=0.10871119788070…
Med24	BFAT;Liver;Adr,Aorta,Heart,Kidney,Lung	0.359114331357277	7	3	0.224150443700982	0.1346065603285	2.26333824956704	22.153310141943	tissueAdr=9.71255848728922;tissueAorta=9.54200556679295;tissueBFAT=9.73252019663198;tissueBS=10.460384969443;tissueCere=11.0319975440175;tissueHeart=10.3497826560336;tissueHypo=10.8452672467036;tissueKidney=9.84212978417261;tissueLiver=9.14924642923602;tissueLung=9.57602081718016;tissueMus=10.6693122565823;tissueAdr:experimentrnaseq=0.356808324792097;tissueAorta:experimentrnaseq=0.13496797229817;…
Me1	Lung;Adr,Aorta,BFAT	0.35819530513497	4	2	0.290882058728535	2.73281536595159	2.73281536595159	10.6816119113247	tissueAdr=14.6075618542233;tissueAorta=12.2694228311366;tissueBFAT=12.3435339711824;tissueBS=10.3511653433976;tissueCere=9.04571507092059;tissueHeart=11.5406011480886;tissueHypo=10.000768913178;tissueKidney=13.2751862154156;tissueLiver=12.4878268215926;tissueLung=10.1051148296881;tissueMus=12.6319443050095;tissueAdr:experimentrnaseq=-0.149538435937109;tissueAorta:experimentrnaseq=0.14131644079763…
Arhgap26	Heart;Adr,BFAT,Mus;Aorta,Kidney,Liver	0.356900776000374	7	3	0.281490335633518	2.52547871113028	10.3639147920427	19.18968566691	tissueAdr=10.1655301123706;tissueAorta=9.5499958080097;tissueBFAT=10.4475878901206;tissueBS=10.0318655871144;tissueCere=12.2579031202684;tissueHeart=10.9694198507707;tissueHypo=10.7518721644992;tissueKidney=9.30538547643881;tissueLiver=8.17114222981179;tissueLung=9.46764027073802;tissueMus=7.6740859467428;tissueAdr:experimentrnaseq=-0.582845669916438;tissueAorta:experimentrnaseq=-0.24461433207880…
B2m	Cere;Hypo,Lung,Mus	0.356099033299581	4	2	0.224220361283935	3.44955751458175	10.201769941673	15.4796449600609	tissueAdr=14.2466575317513;tissueAorta=14.0667732417566;tissueBFAT=14.071847249044;tissueBS=11.915867877043;tissueCere=10.669318208614;tissueHeart=12.9105479631684;tissueHypo=11.0282350297607;tissueKidney=12.9360646783752;tissueLiver=14.5190022231494;tissueLung=14.4929348502634;tissueMus=11.8901528531606;tissueAdr:experimentrnaseq=0.472399706702352;tissueAorta:experimentrnaseq=0.308761134800631;t…
Bace1	Liver;Mus;Adr,Aorta,BFAT,Heart,Kidney,Lung	0.355993632138128	8	3	0.207442936876512	0.116173254598783	9.37239278897882	12.7070288559053	tissueAdr=9.89035773289513;tissueAorta=10.1262327783213;tissueBFAT=9.11642073124099;tissueBS=11.2973058122498;tissueCere=10.8646116384603;tissueHeart=10.2018161558981;tissueHypo=10.8565759675104;tissueKidney=9.56072985445167;tissueLiver=9.63202498417922;tissueLung=9.4552257650624;tissueMus=10.8369035466351;tissueAdr:experimentrnaseq=-0.24493978253584;tissueAorta:experimentrnaseq=-0.31014175644245…
Myof	BFAT;Hypo;BS,Cere,Liver	0.354280143760219	5	3	0.20795235995644	2.63449788886286	8.51895603066118	16.7601275562232	tissueAdr=9.68445810312287;tissueAorta=9.97961479705283;tissueBFAT=7.78561869012676;tissueBS=7.13983963302295;tissueCere=6.8021624165176;tissueHeart=7.88561870792598;tissueHypo=6.41862218674461;tissueKidney=9.35276510368185;tissueLiver=6.97460755382073;tissueLung=11.439955318803;tissueMus=8.23598320119499;tissueAdr:experimentrnaseq=-0.188928460027188;tissueAorta:experimentrnaseq=-0.25418661251661…
Acsl3	Heart;Aorta,BFAT,Kidney,Liver,Mus	0.353551010152494	6	2	0.269356817589987	0.690428481105748	4.14257088663448	20.2131136872726	tissueAdr=8.91661858198442;tissueAorta=8.53612090599995;tissueBFAT=9.30541946879137;tissueBS=12.4815368287257;tissueCere=11.5365220613664;tissueHeart=7.49375311982671;tissueHypo=12.3963340915974;tissueKidney=9.81631518203271;tissueLiver=10.9457203974309;tissueLung=9.23262109572499;tissueMus=10.12352812138;tissueAdr:experimentrnaseq=-0.047069370904481;tissueAorta:experimentrnaseq=0.145308474502085…
Tmc7	BFAT;Aorta,Heart;Liver,Lung	0.353510627706153	5	3	0.375487674164806	0.229432139463121	6.92383368154095	17.4717442132036	tissueAdr=4.72766247874675;tissueAorta=5.95879289276165;tissueBFAT=6.64634820972558;tissueBS=9.53982459332547;tissueCere=9.07342659131323;tissueHeart=8.14079415135258;tissueHypo=9.39811237553574;tissueKidney=4.93796674397094;tissueLiver=7.94169001734833;tissueLung=6.02308536628353;tissueMus=8.81442446259342;tissueAdr:experimentrnaseq=-1.04090353176199;tissueAorta:experimentrnaseq=-0.1510129842981…
Ccrl2	Heart;Kidney;Adr,BFAT,BS,Cere,Hypo,Liver,Mus	0.353413521508264	9	3	0.237012190373093	1.70600776000242	11.4796718481152	17.8958498309379	tissueAdr=6.96883354178558;tissueAorta=6.49081286382635;tissueBFAT=6.01355317862999;tissueBS=4.82020271202391;tissueCere=4.46960025177886;tissueHeart=8.16110175877236;tissueHypo=4.51326463934033;tissueKidney=6.49483772281052;tissueLiver=5.42511182069335;tissueLung=9.62142798834518;tissueMus=7.76498836288971;tissueAdr:experimentrnaseq=0.0251375753084132;tissueAorta:experimentrnaseq=0.2153880928356…
Dll1	Aorta,Heart,Mus;Kidney,Liver,Lung	0.352859447832502	6	2	0.251176144530645	5.53397756803916	11.0679551360783	16.3266981873372	tissueAdr=6.76638556565337;tissueAorta=7.49575508369424;tissueBFAT=7.88807274814942;tissueBS=7.13315612382772;tissueCere=6.43971104552014;tissueHeart=7.31036026061564;tissueHypo=7.47369360229904;tissueKidney=7.91803658071405;tissueLiver=7.55589169424786;tissueLung=9.77540828869903;tissueMus=7.53137913833959;tissueAdr:experimentrnaseq=-0.0733386313126483;tissueAorta:experimentrnaseq=0.314665468305…
Gimap6	Lung;Heart,Mus;Aorta,BFAT,Cere,Hypo	0.352812203263846	7	3	0.261128747527357	2.50609501054454	6.99999576800634	4.48361659882089	tissueAdr=10.109779858529;tissueAorta=9.52127829688845;tissueBFAT=10.290459208744;tissueBS=6.70112474352742;tissueCere=6.12525051767213;tissueHeart=10.3270365472393;tissueHypo=6.11377705896597;tissueKidney=9.59905036150804;tissueLiver=9.19380056511776;tissueLung=12.6428764289869;tissueMus=9.14286170861496;tissueAdr:experimentrnaseq=-0.212236922191853;tissueAorta:experimentrnaseq=0.63302462586861;…
Phospho1	Kidney;Liver;Adr,Aorta,BFAT	0.352782325777486	5	3	0.421587082946968	1.63051942921018	11.608445359058	7.77687938464474	tissueAdr=5.6305554288073;tissueAorta=8.57796577604561;tissueBFAT=9.66065879137102;tissueBS=6.23718410055406;tissueCere=5.77674769735028;tissueHeart=7.3529104691751;tissueHypo=4.26770043347918;tissueKidney=3.34080500189974;tissueLiver=5.50976668183029;tissueLung=5.60753352367663;tissueMus=9.00514507404478;tissueAdr:experimentrnaseq=0.207893962504492;tissueAorta:experimentrnaseq=-0.608037299309134…
Trib1	Adr,Aorta,BFAT;Cere,Heart,Hypo,Liver,Lung,Mus	0.352739790871929	9	2	0.298645486757987	1.45168664337231	4.35505993011693	9.91325297066913	tissueAdr=7.98960800587761;tissueAorta=9.22558522807423;tissueBFAT=9.80316314898696;tissueBS=7.37197541400727;tissueCere=8.6231831643819;tissueHeart=8.85206479827954;tissueHypo=7.46659619733512;tissueKidney=8.62572609150383;tissueLiver=10.5620087095173;tissueLung=9.49590002073289;tissueMus=9.2864161887967;tissueAdr:experimentrnaseq=0.275159616654952;tissueAorta:experimentrnaseq=-0.031114718411643…
Itpkb	Liver;Aorta,BFAT,Cere;Heart,Hypo,Mus	0.352168003422141	7	3	0.192794685018735	4.64101042494924	10.5325034405839	10.0146061693089	tissueAdr=10.9961824999589;tissueAorta=11.3854017621971;tissueBFAT=11.5740324678793;tissueBS=11.5125883197296;tissueCere=10.8354420854495;tissueHeart=11.2290352313303;tissueHypo=11.0620735334706;tissueKidney=9.9448825490829;tissueLiver=8.28778334300918;tissueLung=12.3659289082104;tissueMus=9.86724367246192;tissueAdr:experimentrnaseq=-0.12022079862369;tissueAorta:experimentrnaseq=0.172864089154393…
Slc2a5	Kidney,Liver;Adr,Aorta,BFAT	0.351811340683523	5	2	0.438520818516236	5.10650017324545	11.2337495668864	15.2898818351219	tissueAdr=5.73202343275362;tissueAorta=5.74161259334472;tissueBFAT=7.30293626014724;tissueBS=5.9057499497161;tissueCere=5.07417007411418;tissueHeart=4.79013185141996;tissueHypo=6.62436938086993;tissueKidney=10.4213173370473;tissueLiver=7.03849042848171;tissueLung=4.76651343898051;tissueMus=4.9681422910788;tissueAdr:experimentrnaseq=-0.293535996578586;tissueAorta:experimentrnaseq=-0.35784471210857…
2410131K14Rik	Heart,Kidney,Liver,Lung	0.35172656418975	4	1	0.311992237963027	0	0	16.8672372644831	tissueAdr=8.22536438075189;tissueAorta=9.4607657639645;tissueBFAT=10.5352689523778;tissueBS=9.40089808446294;tissueCere=9.58444906909821;tissueHeart=9.46657400900008;tissueHypo=9.54953208081728;tissueKidney=9.16713423186313;tissueLiver=8.46191445612086;tissueLung=8.12206261876287;tissueMus=8.65858605378478;tissueAdr:experimentrnaseq=0.157505457148394;tissueAorta:experimentrnaseq=-0.31916771282181…
Invs	Liver;Adr,Aorta,BFAT,Lung	0.351421224570602	5	2	0.266675658659903	0.495359957910033	2.47679978955017	17.627128338536	tissueAdr=9.01703095459066;tissueAorta=8.20217000454782;tissueBFAT=7.06944240220077;tissueBS=8.00581876132638;tissueCere=7.6849827616896;tissueHeart=6.98021350423851;tissueHypo=8.30094956746082;tissueKidney=9.36739078946852;tissueLiver=9.15738544952339;tissueLung=8.83521226272775;tissueMus=7.0230480393489;tissueAdr:experimentrnaseq=-0.411359238828897;tissueAorta:experimentrnaseq=-0.41067340753111…
Arl15	Mus;Adr,Aorta,BFAT,Kidney,Liver	0.350915286089201	6	2	0.189374188402459	3.34796640574098	3.91220156555413	10.2877247480381	tissueAdr=9.39646281095706;tissueAorta=8.69187276347115;tissueBFAT=8.83519941956979;tissueBS=8.21670958026328;tissueCere=8.94017529128508;tissueHeart=8.31381797499166;tissueHypo=8.31244110144354;tissueKidney=9.42353049720893;tissueLiver=8.29435812297452;tissueLung=10.1915248994534;tissueMus=7.20559857782196;tissueAdr:experimentrnaseq=-0.131340721410694;tissueAorta:experimentrnaseq=-0.264143186482…
Opalin	Cere;BS,Hypo	0.350896842208981	3	2	0.672243236651776	0.500900650489761	1.50270195146928	5.67773920023162	tissueAdr=3.96271043730161;tissueAorta=4.1375367374632;tissueBFAT=4.09532915723403;tissueBS=10.4240560847193;tissueCere=6.81262142257982;tissueHeart=3.98338795496339;tissueHypo=9.16294250305494;tissueKidney=4.10098624366505;tissueLiver=4.18359343291462;tissueLung=4.21448084635448;tissueMus=4.30969223294558;tissueAdr:experimentrnaseq=-3.9627104373016;tissueAorta:experimentrnaseq=-4.1375367374632;t…
Cdk9		0.350482009449134	0	0	NA	NA	NA	NA	tissueAdr=9.78936437492693;tissueAorta=9.48064148117503;tissueBFAT=9.28803303718661;tissueBS=9.9174401154447;tissueCere=10.7306648173458;tissueHeart=8.79712965424616;tissueHypo=10.3742225150237;tissueKidney=9.7772327694892;tissueLiver=10.0776869648472;tissueLung=10.9996918191866;tissueMus=9.03861015913006;tissueAdr:experimentrnaseq=0.537233163243038;tissueAorta:experimentrnaseq=0.43856710019495;t…
Emcn	BFAT;Lung;Adr,Kidney,Liver	0.349798331854176	5	3	0.242052098736428	3.9195024437683	10.6567575979307	12.3808050900186	tissueAdr=11.7370891058894;tissueAorta=9.7633151685114;tissueBFAT=10.0634710511887;tissueBS=8.02305442878984;tissueCere=6.89460456556511;tissueHeart=10.5921577518308;tissueHypo=7.11291583092216;tissueKidney=10.9944631897791;tissueLiver=6.93763582330734;tissueLung=10.3649473662831;tissueMus=8.98329809192276;tissueAdr:experimentrnaseq=-0.278037639610179;tissueAorta:experimentrnaseq=0.38547154976739…
Gypc	Aorta,BFAT;BS,Cere;Adr,Heart,Kidney,Liver	0.349711749336256	8	3	0.347279296919523	0.852802946344806	10.4223783430666	17.3411925370442	tissueAdr=7.91627804751307;tissueAorta=10.5559847003438;tissueBFAT=11.8582895732276;tissueBS=5.54776429548911;tissueCere=5.51415454542036;tissueHeart=10.0340534176335;tissueHypo=5.47447870669942;tissueKidney=6.20800141998971;tissueLiver=8.42061107339004;tissueLung=8.51024102602097;tissueMus=9.75189075122358;tissueAdr:experimentrnaseq=0.0665069600742207;tissueAorta:experimentrnaseq=0.1174359733270…
Fam160a1	Heart;BFAT,Liver	0.349471759958471	3	2	0.503363184299564	1.87875108332782	5.63625324998345	20.7468834170297	tissueAdr=7.41785726317731;tissueAorta=7.94880435598833;tissueBFAT=7.51902558163185;tissueBS=6.00305946055223;tissueCere=6.16714558739468;tissueHeart=10.682863913733;tissueHypo=5.47719941731734;tissueKidney=8.00463159269921;tissueLiver=7.28565900911437;tissueLung=8.37940205916443;tissueMus=11.2103745870818;tissueAdr:experimentrnaseq=-0.0653981126246146;tissueAorta:experimentrnaseq=-0.132801406330…
D10Wsu102e	Heart,Kidney;Aorta,BFAT,Liver	0.348597555143268	5	2	0.173089161617428	2.17247724626149	5.43119311565373	2.88997764764405	tissueAdr=8.84734228217133;tissueAorta=8.06281306240247;tissueBFAT=8.21949719728362;tissueBS=9.42184398526074;tissueCere=10.1008420444953;tissueHeart=7.87444336765139;tissueHypo=9.81405325249515;tissueKidney=9.53223272585987;tissueLiver=8.9105777566041;tissueLung=8.60866061430688;tissueMus=8.1128426623218;tissueAdr:experimentrnaseq=0.188409550701513;tissueAorta:experimentrnaseq=0.233324926144497;…
Morc4	Adr,BFAT;Aorta,Liver,Lung	0.348519296090395	5	2	0.371471630603697	0.956356836942412	2.39089209235603	21.3516392983297	tissueAdr=7.2280674913003;tissueAorta=7.81319723814046;tissueBFAT=7.54319214214671;tissueBS=7.01451500615157;tissueCere=7.19928979233119;tissueHeart=6.92247447887788;tissueHypo=7.44225625759447;tissueKidney=8.4135635924879;tissueLiver=6.67394650292662;tissueLung=7.31936918831984;tissueMus=7.71579508929543;tissueAdr:experimentrnaseq=0.196403928820226;tissueAorta:experimentrnaseq=0.24465462405147;t…
Hspbap1	Liver;Adr,BFAT,Heart,Kidney,Mus	0.348255727531356	6	2	0.202960191547564	3.07030635787619	5.57816185274288	13.1770791124213	tissueAdr=7.09653660494161;tissueAorta=6.21722833257767;tissueBFAT=6.05365401938324;tissueBS=6.98237143713388;tissueCere=6.87331270060094;tissueHeart=6.25622137004767;tissueHypo=6.78991698470653;tissueKidney=7.31140859336447;tissueLiver=6.38329543256972;tissueLung=7.14830043027657;tissueMus=6.63848556785833;tissueAdr:experimentrnaseq=0.0473529849697138;tissueAorta:experimentrnaseq=-0.092960344776…
Pnp	Kidney;Liver;Aorta,BFAT,Heart,Lung,Mus	0.346922498414865	7	3	0.310843526663111	0.293353726099852	7.55692334431865	20.2870236452336	tissueAdr=9.28656099756471;tissueAorta=10.1857929477782;tissueBFAT=10.3997884721161;tissueBS=8.32104512495036;tissueCere=7.05886034265656;tissueHeart=7.81432374991178;tissueHypo=7.9412400331035;tissueKidney=10.398242251069;tissueLiver=10.7765358873601;tissueLung=9.90133728508153;tissueMus=7.01113637880663;tissueAdr:experimentrnaseq=-0.209868717995845;tissueAorta:experimentrnaseq=0.058309852781130…
Stk36	Adr,Aorta,BS,Cere,Heart,Hypo,Liver,Mus	0.346678408228111	8	1	0.226502589622772	0	0	19.7540223294605	tissueAdr=7.03978996661233;tissueAorta=6.22526201482431;tissueBFAT=6.39060720489648;tissueBS=6.98714190252953;tissueCere=7.34109201557359;tissueHeart=5.46045229473443;tissueHypo=7.82317162033323;tissueKidney=6.95203075702631;tissueLiver=5.60335570902022;tissueLung=8.61605303787916;tissueMus=5.83195573799143;tissueAdr:experimentrnaseq=0.268423194739694;tissueAorta:experimentrnaseq=-0.7185588756354…
Unc13a	BS,Cere,Lung,Mus	0.346584622553294	4	1	0.277122586708002	0	0	20.5842032503229	tissueAdr=7.65485847064589;tissueAorta=6.81894682112479;tissueBFAT=7.06444714420132;tissueBS=11.0182821153038;tissueCere=12.9680696804109;tissueHeart=7.22873264556992;tissueHypo=12.1661652786073;tissueKidney=6.66911861966318;tissueLiver=6.65899712230292;tissueLung=6.1351503509147;tissueMus=7.05626068444233;tissueAdr:experimentrnaseq=0.30156428178336;tissueAorta:experimentrnaseq=-2.24572983247558;…
Pdxk	Aorta,Lung;Adr,Kidney,Mus;BFAT,Heart,Liver	0.346065703831201	8	3	0.364340917528588	0.841729096737243	2.86765921917481	13.6522295332903	tissueAdr=10.1356792985204;tissueAorta=10.1274462171217;tissueBFAT=10.5619050192755;tissueBS=11.4654087149488;tissueCere=11.5348262462922;tissueHeart=9.07236641066199;tissueHypo=12.2363495679232;tissueKidney=10.8989073296883;tissueLiver=11.5418081834665;tissueLung=9.71325886345058;tissueMus=8.60631673759485;tissueAdr:experimentrnaseq=0.105013410999216;tissueAorta:experimentrnaseq=0.02277499949616…
Lmod1	Adr,Aorta,Heart,Kidney	0.346001260824717	4	1	0.318494689841337	0	0	15.8397109364366	tissueAdr=7.29478353355195;tissueAorta=12.7126001486358;tissueBFAT=8.19927014066753;tissueBS=6.85193338635139;tissueCere=6.96064789072175;tissueHeart=7.80119561556114;tissueHypo=6.48903993548011;tissueKidney=7.62601080850619;tissueLiver=7.03889651487595;tissueLung=8.0654687508161;tissueMus=8.14472752612187;tissueAdr:experimentrnaseq=-0.401494396488422;tissueAorta:experimentrnaseq=-0.1410666648254…
Klrk1	Mus;Aorta,BFAT,Heart,Lung	0.345753257985936	5	2	0.419479422606736	3.65791962610316	5.71040186948419	14.2022489464442	tissueAdr=4.24393229882545;tissueAorta=4.26488431361799;tissueBFAT=4.49742520698338;tissueBS=3.13925963434706;tissueCere=3.25157564308;tissueHeart=4.23782482760168;tissueHypo=3.37679076544104;tissueKidney=4.01389132114519;tissueLiver=4.62769063232701;tissueLung=5.00582990567541;tissueMus=3.81003110442326;tissueAdr:experimentrnaseq=-0.0206295837720388;tissueAorta:experimentrnaseq=-0.40183962467599…
Acss2	Adr,Aorta,BFAT,Liver	0.344684369470038	4	1	0.388863980910752	0	0	22.3320661562109	tissueAdr=11.0103367655834;tissueAorta=11.7017996544032;tissueBFAT=12.2171973435207;tissueBS=10.9440296157782;tissueCere=10.6826097038092;tissueHeart=9.65461341497463;tissueHypo=10.470754468595;tissueKidney=12.7085652575829;tissueLiver=13.2999106236513;tissueLung=9.39006843832995;tissueMus=10.143514259811;tissueAdr:experimentrnaseq=-0.0448291100177752;tissueAorta:experimentrnaseq=-0.0231284682825…
Acat3	Adr;Liver,Lung;Aorta,BFAT,Kidney	0.344471027043334	6	3	0.531327987484053	2.58451202678464	11.3923571512116	13.8049991874931	tissueAdr=6.77463129648306;tissueAorta=7.40946925238949;tissueBFAT=7.85296400317042;tissueBS=5.41754230451927;tissueCere=5.27927939840711;tissueHeart=4.74559369202087;tissueHypo=6.31744843979749;tissueKidney=8.04629523843754;tissueLiver=12.5854448578969;tissueLung=4.59858981586406;tissueMus=5.04763884770597;tissueAdr:experimentrnaseq=-0.608142034497658;tissueAorta:experimentrnaseq=0.3498843960770…
Mylk4	BFAT;Aorta,Heart,Liver,Mus	0.344176515060613	5	2	0.582608770469704	1.91691821081194	9.58459105405971	17.3513626305763	tissueAdr=4.76809196153781;tissueAorta=11.6130754321352;tissueBFAT=8.4608827796934;tissueBS=4.59201330633323;tissueCere=4.54121064327343;tissueHeart=12.0216486416218;tissueHypo=4.44836789015453;tissueKidney=4.58108099606388;tissueLiver=4.82761215913467;tissueLung=6.05519970326241;tissueMus=15.8725072264904;tissueAdr:experimentrnaseq=-2.23363463994481;tissueAorta:experimentrnaseq=-0.02217552746793…
Ptpn22	Mus;Cere,Hypo;BFAT,Heart,Kidney,Lung	0.343672243500293	7	3	0.352611834332614	2.00241403933326	7.6671082086504	15.2035051165588	tissueAdr=5.85494076600718;tissueAorta=5.46923209237286;tissueBFAT=5.35073103572998;tissueBS=5.38641028264712;tissueCere=10.83055475914;tissueHeart=5.07739999594447;tissueHypo=4.29984108945945;tissueKidney=6.27676408047884;tissueLiver=5.1620893877862;tissueLung=6.78373377115726;tissueMus=5.19307166313488;tissueAdr:experimentrnaseq=0.00358847854377477;tissueAorta:experimentrnaseq=-0.6179671365134;…
Nlrc5	Mus;Adr,Aorta,Liver,Lung	0.343610588703923	5	2	0.400909328466602	3.26974376637837	7.65128116810818	14.3322119569586	tissueAdr=8.14387051705892;tissueAorta=8.16281102920592;tissueBFAT=8.57923681628268;tissueBS=5.88941619054738;tissueCere=5.97165036885485;tissueHeart=7.31625973322167;tissueHypo=5.85904661870108;tissueKidney=7.2080481469229;tissueLiver=10.0263834744862;tissueLung=9.57789081329997;tissueMus=7.11897667828401;tissueAdr:experimentrnaseq=0.0655564748358813;tissueAorta:experimentrnaseq=0.18618140293506…
Scd2	Aorta,BFAT;Kidney,Lung;Adr,Heart,Liver,Mus	0.34348015541449	8	3	0.430192767160113	0.367914960587278	2.92464769666015	19.4904082127702	tissueAdr=14.2971976773455;tissueAorta=11.7411599595986;tissueBFAT=11.7386730413882;tissueBS=15.742706047719;tissueCere=14.7776306041928;tissueHeart=9.09630373426687;tissueHypo=15.4767212901104;tissueKidney=11.3521390733581;tissueLiver=8.11891611694562;tissueLung=13.8068774026663;tissueMus=10.1457419076857;tissueAdr:experimentrnaseq=-0.399253668150854;tissueAorta:experimentrnaseq=-0.2642037489722…
Slc6a6	Adr,Lung;Aorta,BFAT	0.342766183842421	4	2	0.454936296058882	0.172728045442687	0.345456090885374	9.51236397471642	tissueAdr=13.0050023094795;tissueAorta=11.2727188123596;tissueBFAT=11.8371972962455;tissueBS=11.0914606237966;tissueCere=11.3931181460398;tissueHeart=11.9300336481227;tissueHypo=11.4235171663691;tissueKidney=13.3564331774334;tissueLiver=12.2276481757307;tissueLung=12.6285135149692;tissueMus=11.982624477261;tissueAdr:experimentrnaseq=-0.00655705931494516;tissueAorta:experimentrnaseq=0.248118271332…
Sox6	Adr;Aorta,BFAT,Lung	0.342611833965174	4	2	0.269819937192581	0.547993509334328	2.19197403733731	2.58533203315351	tissueAdr=7.45456380324355;tissueAorta=9.52850983643497;tissueBFAT=10.2627423978648;tissueBS=8.04103193608876;tissueCere=7.1490617752741;tissueHeart=8.93577374540301;tissueHypo=8.43873082678554;tissueKidney=9.6245825175036;tissueLiver=8.87225764837631;tissueLung=6.46407524738641;tissueMus=12.4816877019862;tissueAdr:experimentrnaseq=-0.825997977375936;tissueAorta:experimentrnaseq=-0.22211586953110…
Cacybp	Lung;Aorta,BFAT;Adr,Kidney,Liver	0.342449138520787	6	3	0.383014806190295	0.92574007203655	2.43901192922623	18.6073577100496	tissueAdr=10.4872119671826;tissueAorta=9.8690928184084;tissueBFAT=10.496928780304;tissueBS=11.2712665669029;tissueCere=10.1821844389369;tissueHeart=10.8690752955038;tissueHypo=10.9952667914193;tissueKidney=10.7084631581746;tissueLiver=9.98897478165776;tissueLung=9.53571888767149;tissueMus=10.8259678165341;tissueAdr:experimentrnaseq=-0.0849179562431098;tissueAorta:experimentrnaseq=0.37946841315989…
Fads3	BFAT;Liver	0.342300283416267	2	2	0.575087190778037	0.700566555333573	1.40113311066715	20.6684965234645	tissueAdr=9.31565731866118;tissueAorta=10.0647177722969;tissueBFAT=9.60901422844771;tissueBS=8.81748702901662;tissueCere=8.56387002833394;tissueHeart=10.5335604297882;tissueHypo=9.38066828684084;tissueKidney=11.8100260078865;tissueLiver=7.06522233087505;tissueLung=11.6046330007724;tissueMus=7.56153167956716;tissueAdr:experimentrnaseq=0.0949888704459385;tissueAorta:experimentrnaseq=-0.030367209110…
Mob1a	Mus	0.342170987193484	1	1	0.271047741270954	0	0	22.2924847903321	tissueAdr=10.7868803026704;tissueAorta=10.7516203217623;tissueBFAT=10.9114801820225;tissueBS=9.44323653005121;tissueCere=9.52882701068211;tissueHeart=9.9594095401254;tissueHypo=9.105099463173;tissueKidney=10.5629757512739;tissueLiver=10.4844513662239;tissueLung=11.591096546054;tissueMus=9.53148898893566;tissueAdr:experimentrnaseq=-0.402561180267588;tissueAorta:experimentrnaseq=-0.155709398795695;…
Sqle	BFAT;Heart,Mus;Adr,Aorta,Liver	0.342027317509337	6	3	0.442439231317572	3.28266396923921	5.48202016999317	13.9424912765192	tissueAdr=9.16540613653984;tissueAorta=8.02513795442702;tissueBFAT=7.56948765958188;tissueBS=10.891989439833;tissueCere=9.22622349838587;tissueHeart=5.41785386425977;tissueHypo=10.6716469154428;tissueKidney=10.7966694695174;tissueLiver=11.8415665667001;tissueLung=9.44068042579224;tissueMus=6.27613236531391;tissueAdr:experimentrnaseq=-0.128975776166793;tissueAorta:experimentrnaseq=0.09359458130720…
Nudt4	BFAT;Adr,Liver;Aorta,Cere,Lung,Mus	0.341210485816217	7	3	0.212576755094272	3.89718280304769	5.58888067921472	15.5670928985596	tissueAdr=12.1551615181898;tissueAorta=12.6078939732988;tissueBFAT=11.810633545626;tissueBS=12.5673604343112;tissueCere=10.7515611783908;tissueHeart=12.6028640051846;tissueHypo=11.4642457177098;tissueKidney=13.7188949009918;tissueLiver=12.232226022913;tissueLung=10.6299278440694;tissueMus=13.3005967524983;tissueAdr:experimentrnaseq=-0.760992390503726;tissueAorta:experimentrnaseq=0.009317694368077…
Zfp280b	Aorta,BFAT,Heart,Liver,Mus	0.341091720483721	5	1	0.220794020192475	0	0	22.0966672353904	tissueAdr=7.73086994671745;tissueAorta=7.23599741789077;tissueBFAT=7.36741711830479;tissueBS=8.68086716510439;tissueCere=9.74502910010574;tissueHeart=7.92551272007691;tissueHypo=9.1369096258434;tissueKidney=8.13049069246077;tissueLiver=8.51393069076109;tissueLung=8.49967219931562;tissueMus=9.21962617871523;tissueAdr:experimentrnaseq=0.0652139738001303;tissueAorta:experimentrnaseq=0.00057201022892…
Pdia6	Kidney;Aorta,Heart,Mus;Adr,BS,Cere,Hypo,Liver,Lung	0.340750106425118	10	3	0.216970421198482	0.782222914798965	2.53401421216823	21.0075306416264	tissueAdr=11.5440859929187;tissueAorta=11.1035887203114;tissueBFAT=11.1762758314946;tissueBS=10.589238300462;tissueCere=10.4527206710957;tissueHeart=11.0608519674153;tissueHypo=10.9741703628417;tissueKidney=11.8681659739262;tissueLiver=13.0552475392829;tissueLung=11.8139573450228;tissueMus=9.93750297643632;tissueAdr:experimentrnaseq=-0.199749590181877;tissueAorta:experimentrnaseq=0.05024350341575…
Polr3k	Aorta,BFAT;Adr,Kidney,Liver,Lung	0.340631084397206	6	2	0.265112214405946	0.850466522228658	2.55139956668598	22.1322890364372	tissueAdr=9.26147534951944;tissueAorta=8.26160558632902;tissueBFAT=8.79143069384565;tissueBS=10.186511737408;tissueCere=10.1081989833924;tissueHeart=8.44722079752107;tissueHypo=9.62611868476835;tissueKidney=8.81618998210591;tissueLiver=8.9735606107801;tissueLung=8.63827466568863;tissueMus=9.48166660630238;tissueAdr:experimentrnaseq=-0.730307916243382;tissueAorta:experimentrnaseq=0.161730276740782…
Foxn2	Adr,Aorta,BFAT,Mus	0.340329908379263	4	1	0.172352988532301	0	0	5.34577535088566	tissueAdr=8.21312174096848;tissueAorta=9.02774051232375;tissueBFAT=9.47166527764702;tissueBS=8.43005144463927;tissueCere=10.2009238858964;tissueHeart=7.71781797059782;tissueHypo=7.6060392229737;tissueKidney=8.09186314748209;tissueLiver=9.08077812202601;tissueLung=9.59819883072865;tissueMus=9.0417493554295;tissueAdr:experimentrnaseq=-0.568303816978182;tissueAorta:experimentrnaseq=-0.29572557406192…
Fam13a	Lung;Adr,Liver;Kidney,Mus	0.340189084663949	5	3	0.246619765281119	3.65587459923029	9.10823648842115	6.69923959384425	tissueAdr=10.4086524643738;tissueAorta=12.3424800691004;tissueBFAT=13.0697048312529;tissueBS=9.5955766168404;tissueCere=10.6243665416124;tissueHeart=9.43517698357208;tissueHypo=8.93876071922699;tissueKidney=10.4808196547327;tissueLiver=9.74625596832122;tissueLung=10.382877320975;tissueMus=8.90477319817446;tissueAdr:experimentrnaseq=-0.342134456982436;tissueAorta:experimentrnaseq=-0.09995599110285…
Ebp	Liver;Adr,Mus	0.339674620264211	3	2	0.243014510074432	5.85522859571699	5.85522859571699	11.9785192897788	tissueAdr=9.23709940855871;tissueAorta=9.13762716827609;tissueBFAT=9.24918599469959;tissueBS=9.44692874149388;tissueCere=9.40715915288798;tissueHeart=7.92016174254397;tissueHypo=8.71233861773652;tissueKidney=9.89167907023677;tissueLiver=12.6326042197224;tissueLung=9.43411453446367;tissueMus=6.7401142899163;tissueAdr:experimentrnaseq=0.0439825209775615;tissueAorta:experimentrnaseq=0.06982988203770…
Prr18	Adr,Aorta,Heart	0.338462412394042	3	1	0.452156713804197	0	0	18.591163856418	tissueAdr=7.96602552881708;tissueAorta=8.02714694720137;tissueBFAT=8.56322132891659;tissueBS=11.0778902018796;tissueCere=9.48485084386736;tissueHeart=7.96493622946559;tissueHypo=10.0801452373035;tissueKidney=8.15420105983111;tissueLiver=8.56817804376125;tissueLung=8.61960898145517;tissueMus=8.42013903432974;tissueAdr:experimentrnaseq=-5.19728152490479;tissueAorta:experimentrnaseq=-5.4724942985872…
Ica1	Aorta;Adr,Liver;BFAT,Heart,Mus	0.337873090630867	6	3	0.210174100137681	3.19166536389345	11.0848909143555	7.64739238238423	tissueAdr=9.28477187193929;tissueAorta=7.27422443259088;tissueBFAT=7.76528830519323;tissueBS=9.72176907260185;tissueCere=9.57254293290143;tissueHeart=7.98408242515772;tissueHypo=9.64782578277062;tissueKidney=7.72825316329969;tissueLiver=5.88129705745533;tissueLung=9.52781071257247;tissueMus=6.05118493468771;tissueAdr:experimentrnaseq=-0.110087461117491;tissueAorta:experimentrnaseq=0.2953435751531…
Adamts9	Heart,Liver,Mus	0.337764662852473	3	1	0.190841374682578	0	0	0.515186719837373	tissueAdr=8.64609296893016;tissueAorta=9.44304931437275;tissueBFAT=9.87384051594538;tissueBS=6.93222772209588;tissueCere=6.11713623128434;tissueHeart=9.06012164111756;tissueHypo=6.62201517255674;tissueKidney=8.48404335720041;tissueLiver=6.39894400013013;tissueLung=9.55735293049323;tissueMus=7.91259478999634;tissueAdr:experimentrnaseq=-0.506053379375565;tissueAorta:experimentrnaseq=-0.104695563337…
Pank1	Mus;Hypo,Lung;Adr,Aorta,BFAT,Kidney,Liver	0.337734621490688	8	3	0.232353869105702	3.23434571255736	11.6035637012374	10.9506721244519	tissueAdr=10.012487359043;tissueAorta=12.0100112694722;tissueBFAT=13.0798504706474;tissueBS=8.94613831328521;tissueCere=8.22714419155169;tissueHeart=10.6979527193422;tissueHypo=8.61178432530034;tissueKidney=13.1926912505943;tissueLiver=12.5139015148134;tissueLung=8.10490499159985;tissueMus=8.32446151446019;tissueAdr:experimentrnaseq=-0.68494935632449;tissueAorta:experimentrnaseq=-0.01285930154448…
Dna2	Heart,Kidney,Liver;Adr,Aorta,BFAT,Lung	0.33768890200857	7	2	0.180203636059979	5.5899559821892	5.5899559821892	13.7751269546929	tissueAdr=5.71852496651888;tissueAorta=5.91834721949624;tissueBFAT=6.05689317780773;tissueBS=5.74940451420736;tissueCere=6.13523271029437;tissueHeart=5.5969154107109;tissueHypo=5.69905134023964;tissueKidney=8.29856113670127;tissueLiver=9.37880712582493;tissueLung=7.90466723208829;tissueMus=5.62251256799859;tissueAdr:experimentrnaseq=-0.365696577496628;tissueAorta:experimentrnaseq=-0.2667915571728…
Eml3	Liver;Aorta,BFAT,Lung;Adr,Cere,Hypo,Kidney	0.33768430595563	8	3	0.219248309332224	1.07010823790033	9.0928098458283	12.4777931726108	tissueAdr=10.1986192054167;tissueAorta=9.42171345542299;tissueBFAT=9.58270879720875;tissueBS=8.49687766595202;tissueCere=9.28488541607447;tissueHeart=8.30960161175316;tissueHypo=8.2185645940883;tissueKidney=9.08106610521035;tissueLiver=9.75055859329192;tissueLung=10.120078570642;tissueMus=8.05041658755849;tissueAdr:experimentrnaseq=0.124911762265698;tissueAorta:experimentrnaseq=0.101128011838191;…
Cox4i1	Liver;Lung	0.337678454956241	2	2	0.290191395294441	7.25269161079969	9.49461677840062	14.5242790968231	tissueAdr=12.3403577869358;tissueAorta=14.1150361260039;tissueBFAT=14.7231926606847;tissueBS=13.1533231796577;tissueCere=12.1290311384566;tissueHeart=14.7226920596796;tissueHypo=12.2436698933271;tissueKidney=13.1398656795691;tissueLiver=12.4446961362856;tissueLung=10.4814390343574;tissueMus=13.3427672312319;tissueAdr:experimentrnaseq=-0.578353345218688;tissueAorta:experimentrnaseq=-0.226595775286…
Pnmt	Adr;BFAT;Aorta,Lung,Mus	0.33748847371834	5	3	0.514768538369383	4.51285625589705	9.07304927615219	14.0338550414601	tissueAdr=11.3609914895833;tissueAorta=5.18810014864593;tissueBFAT=4.93567755341524;tissueBS=4.59859211338723;tissueCere=4.64318621236678;tissueHeart=5.2642324778803;tissueHypo=4.3130524600893;tissueKidney=4.58276907985119;tissueLiver=4.38497503405847;tissueLung=4.73858036724101;tissueMus=5.57173138091726;tissueAdr:experimentrnaseq=-0.0690073531246962;tissueAorta:experimentrnaseq=-1.6082945056975…
Zcchc24	Adr;Heart,Liver,Lung	0.336869063482715	4	2	0.183996164850493	1.67590550175725	6.70362200702899	8.05388053318364	tissueAdr=9.22914738033732;tissueAorta=11.0183747886261;tissueBFAT=10.7925162809715;tissueBS=11.6736779056269;tissueCere=11.0096043372479;tissueHeart=10.173202343325;tissueHypo=11.0172218882883;tissueKidney=7.8582253788762;tissueLiver=12.195608655983;tissueLung=10.8388949746732;tissueMus=11.5654086103888;tissueAdr:experimentrnaseq=0.195023319463812;tissueAorta:experimentrnaseq=-0.107390505376805;…
Tnni1	BFAT;Aorta,Mus	0.336851684986917	3	2	1.54618309216375	4.01290939052832	11.961271828415	16.0681021689468	tissueAdr=5.51942578541319;tissueAorta=6.01456965923469;tissueBFAT=8.30940669394725;tissueBS=7.746213993643;tissueCere=6.59020921261815;tissueHeart=6.32195032682096;tissueHypo=7.01848707939209;tissueKidney=5.6131320660306;tissueLiver=5.84519698367989;tissueLung=5.25884909731938;tissueMus=10.8568516246149;tissueAdr:experimentrnaseq=-3.1102403798774;tissueAorta:experimentrnaseq=-2.07130958758008;ti…
Lrrcc1	BFAT,Kidney,Liver	0.335826396061059	3	1	0.256046223088489	0	0	1.3624363036261	tissueAdr=7.86391387759879;tissueAorta=8.44986436297575;tissueBFAT=7.75216936427873;tissueBS=10.0649525866719;tissueCere=9.54091490015485;tissueHeart=8.04908817774637;tissueHypo=9.50808959850147;tissueKidney=9.69390653325492;tissueLiver=6.301436282329;tissueLung=8.86179868982988;tissueMus=8.53541660392642;tissueAdr:experimentrnaseq=-0.202309223175711;tissueAorta:experimentrnaseq=0.109400177298649…
Shprh	Aorta,BFAT,Liver	0.335693589127249	3	1	0.349864105211817	0	0	3.56141082501745	tissueAdr=9.22851760643466;tissueAorta=9.32778666113262;tissueBFAT=9.70462214098841;tissueBS=9.70148542587069;tissueCere=11.5160658695149;tissueHeart=8.41500162524124;tissueHypo=9.7639219685151;tissueKidney=8.97342093815445;tissueLiver=9.20354576987403;tissueLung=9.90530863874474;tissueMus=8.51011265280755;tissueAdr:experimentrnaseq=-0.786854990546719;tissueAorta:experimentrnaseq=-0.5130148815224…
Ahsa1	BS,Cere,Heart,Hypo;Adr,Aorta,BFAT,Kidney,Liver,Lung	0.335677731449425	10	2	0.293025698188278	0.525853467698763	1.31463366924691	19.1242618566941	tissueAdr=10.4929398965105;tissueAorta=10.2331833566655;tissueBFAT=10.401691439343;tissueBS=11.3031404934419;tissueCere=11.5702280511209;tissueHeart=11.1223665966557;tissueHypo=11.1011889828567;tissueKidney=10.6755750485171;tissueLiver=11.7914017320251;tissueLung=10.7640830826073;tissueMus=11.0695716639765;tissueAdr:experimentrnaseq=0.0568487937022527;tissueAorta:experimentrnaseq=0.40531062364680…
Zdhhc20	Liver;Aorta,BFAT,Kidney,Mus	0.335004714625237	5	2	0.212688952936377	0.883032782028721	4.4151639101436	3.82371099251318	tissueAdr=10.3576011078534;tissueAorta=9.31363740956403;tissueBFAT=8.95156932378468;tissueBS=11.287073036828;tissueCere=10.0956332196528;tissueHeart=8.88381883678462;tissueHypo=10.9716722894242;tissueKidney=9.04847321182607;tissueLiver=8.85848007047328;tissueLung=10.4334574238607;tissueMus=7.69823263200532;tissueAdr:experimentrnaseq=-0.522690496456104;tissueAorta:experimentrnaseq=-0.0474592198609…
Adamts5	BFAT;Heart,Liver,Mus;Adr,Aorta,Kidney,Lung	0.334917762646596	8	3	0.254185813567037	5.49752618993544	5.66236553611342	16.5429093833352	tissueAdr=8.81495323467503;tissueAorta=9.29423965509219;tissueBFAT=8.91227978861731;tissueBS=7.55944082692448;tissueCere=5.84133561085207;tissueHeart=9.45381813548948;tissueHypo=6.13607325283821;tissueKidney=9.14387150833736;tissueLiver=6.57769015015877;tissueLung=8.53993284990728;tissueMus=9.2958498812705;tissueAdr:experimentrnaseq=-0.165740679386188;tissueAorta:experimentrnaseq=-0.0135011165785…
Plekhf1	Heart,Kidney,Mus;Aorta,BFAT,BS,Cere,Hypo,Liver,Lung	0.334700083932414	10	2	0.362359085785862	2.18570308303445	7.28567694344816	14.5601513321998	tissueAdr=6.04966547697457;tissueAorta=7.99458291348669;tissueBFAT=8.59360783632534;tissueBS=7.56901812519949;tissueCere=9.01862993501493;tissueHeart=8.40860023663094;tissueHypo=6.51718685365776;tissueKidney=8.13777457107456;tissueLiver=8.31508351252732;tissueLung=6.92614694841563;tissueMus=8.48591439928074;tissueAdr:experimentrnaseq=0.125877845517004;tissueAorta:experimentrnaseq=0.18810650054411…
Map3k5	Kidney;Aorta,BFAT,Liver	0.334602696397999	4	2	0.244665807929633	2.9975043593917	11.9900174375668	14.8249704956025	tissueAdr=8.67618486145742;tissueAorta=9.78371044516488;tissueBFAT=9.82817502138076;tissueBS=8.03273833148376;tissueCere=9.59571293523181;tissueHeart=10.3114749324683;tissueHypo=8.95327842335282;tissueKidney=10.5797516703174;tissueLiver=10.1328594024323;tissueLung=10.3609269165759;tissueMus=8.21484059086118;tissueAdr:experimentrnaseq=-0.273604861511081;tissueAorta:experimentrnaseq=-0.184867397970…
Mfsd7b	Kidney,Liver;Aorta,BFAT,Mus	0.334309651900024	5	2	0.221790779129744	4.71783843579893	11.7945960894973	12.3298114928186	tissueAdr=8.0605639974267;tissueAorta=9.31813231129976;tissueBFAT=10.0088967775745;tissueBS=8.9434656728831;tissueCere=8.80849993633872;tissueHeart=7.37596946436702;tissueHypo=8.86460887049856;tissueKidney=8.98810425703136;tissueLiver=7.12999353981531;tissueLung=8.63185998610458;tissueMus=9.38009252405695;tissueAdr:experimentrnaseq=-0.335819988903701;tissueAorta:experimentrnaseq=-0.24606534877988…
Arrb1	BFAT,Mus;Liver,Lung	0.334206200879974	4	2	0.23731620272071	4.95650089632781	4.95650089632781	10.3108126411569	tissueAdr=10.5371169426192;tissueAorta=10.4937195183365;tissueBFAT=10.2907952899866;tissueBS=12.4699306302312;tissueCere=12.4616015761862;tissueHeart=9.56159740771779;tissueHypo=12.5192682692282;tissueKidney=10.7466576218013;tissueLiver=9.07658812961656;tissueLung=13.1417987815222;tissueMus=9.43009187161206;tissueAdr:experimentrnaseq=-0.0815381157977571;tissueAorta:experimentrnaseq=-0.05000852930…
H19	BFAT;Aorta,Mus	0.333660148313081	3	2	1.24807881546728	3.70349804536793	11.1104941361038	16.5194516542286	tissueAdr=6.15124570251709;tissueAorta=8.08240776438605;tissueBFAT=9.13944620863281;tissueBS=5.82505629721511;tissueCere=6.4519700854831;tissueHeart=9.02172641627599;tissueHypo=5.29684259345921;tissueKidney=5.39207608675811;tissueLiver=5.87041452119949;tissueLung=5.75328259661847;tissueMus=13.6066474739446;tissueAdr:experimentrnaseq=-1.88976550941348;tissueAorta:experimentrnaseq=-0.01629785455796…
Ccnt2	Mus;Aorta,BFAT,Heart,Lung	0.333247997592887	5	2	0.195312750551966	0.743544054008396	3.71772027004198	10.6842973433494	tissueAdr=10.8445609747478;tissueAorta=10.4051188820079;tissueBFAT=10.6088786874563;tissueBS=10.4974750927489;tissueCere=11.3936020274449;tissueHeart=10.7788588001181;tissueHypo=10.3838055060851;tissueKidney=10.2704083596323;tissueLiver=10.0737518232712;tissueLung=11.6772198938207;tissueMus=10.834950387887;tissueAdr:experimentrnaseq=-0.660401882300739;tissueAorta:experimentrnaseq=-0.2310596937229…
Fnip1	Liver;Aorta,BFAT,Mus	0.332604688161468	4	2	0.370656231433592	0.550565840260395	2.20226336104158	7.38385123349133	tissueAdr=9.58961490642132;tissueAorta=9.86403153193151;tissueBFAT=10.4715389834654;tissueBS=9.08761631252083;tissueCere=10.399941026261;tissueHeart=10.9956255988056;tissueHypo=8.79206129127755;tissueKidney=10.5434074326909;tissueLiver=10.1124710788262;tissueLung=10.0909098017822;tissueMus=11.2098119016074;tissueAdr:experimentrnaseq=-0.770086358707919;tissueAorta:experimentrnaseq=-0.5948613396728…
Decr2	Adr;Aorta,BFAT,Kidney,Liver	0.331697890989879	5	2	0.251688470286195	1.08815993039278	5.44079965196391	7.27729238326305	tissueAdr=9.13057988088623;tissueAorta=9.6282064244772;tissueBFAT=10.2386211337181;tissueBS=8.84312796967744;tissueCere=8.85061271236901;tissueHeart=8.52241548345502;tissueHypo=9.09618992442272;tissueKidney=10.7264042772891;tissueLiver=12.662666902808;tissueLung=8.58924322607317;tissueMus=6.60895566585868;tissueAdr:experimentrnaseq=-0.103774359204576;tissueAorta:experimentrnaseq=0.093744623326595…
Golga7		0.331085354763087	0	0	NA	NA	NA	NA	tissueAdr=9.97503610860282;tissueAorta=9.42731632469595;tissueBFAT=9.58492745992374;tissueBS=10.9961220019728;tissueCere=10.3756224291751;tissueHeart=9.47697028710181;tissueHypo=10.189416793086;tissueKidney=9.90869104420282;tissueLiver=10.4044284943797;tissueLung=10.0399201121579;tissueMus=9.3531400524437;tissueAdr:experimentrnaseq=-0.0804013730138827;tissueAorta:experimentrnaseq=0.03398935641197…
Rdh10	Kidney;Aorta,BFAT	0.33098854699466	3	2	0.224192454022693	1.75438776385229	5.26316329155687	19.1631280022139	tissueAdr=8.08959880880949;tissueAorta=8.43624626065095;tissueBFAT=8.86381730707898;tissueBS=7.7033650221968;tissueCere=8.39545867989433;tissueHeart=7.66409973616991;tissueHypo=7.62991578427626;tissueKidney=10.4929444489101;tissueLiver=9.77443474442038;tissueLung=9.05211783799564;tissueMus=7.24267695217048;tissueAdr:experimentrnaseq=-0.157302661546764;tissueAorta:experimentrnaseq=-0.1396530961530…
Nsmce2	Adr,Aorta,Hypo,Kidney,Liver	0.330896333391899	5	1	0.187673046065435	0	0	2.87332737406585	tissueAdr=8.6392177198344;tissueAorta=8.73854569405353;tissueBFAT=8.89990209571415;tissueBS=8.38060629568029;tissueCere=8.63454721649763;tissueHeart=8.48130158688428;tissueHypo=8.37380191937685;tissueKidney=8.96081010839539;tissueLiver=8.11612558219044;tissueLung=8.7380439844281;tissueMus=7.63037367581033;tissueAdr:experimentrnaseq=-0.577549491870426;tissueAorta:experimentrnaseq=-0.38233137297131…
Ccm2	Aorta,BFAT,Lung	0.330190043594163	3	1	0.205131625871337	0	0	7.68864000996964	tissueAdr=8.24329844304306;tissueAorta=8.85763236244336;tissueBFAT=8.95379606396885;tissueBS=9.04850549557542;tissueCere=9.06314944627584;tissueHeart=8.41536736389929;tissueHypo=9.42448483366489;tissueKidney=8.04753198984669;tissueLiver=8.98856678954694;tissueLung=9.50858729652516;tissueMus=8.6768456600082;tissueAdr:experimentrnaseq=0.176021197869452;tissueAorta:experimentrnaseq=0.164613947136979…
Mtss1	Liver;Aorta,BFAT,Kidney	0.329855218703898	4	2	0.367825277998886	0.0958780105616057	0.383512042246419	11.808400848686	tissueAdr=10.0310507213373;tissueAorta=10.6980710754284;tissueBFAT=10.8261472207179;tissueBS=10.4152382450475;tissueCere=12.1766684777326;tissueHeart=9.86588886801596;tissueHypo=10.5646156668775;tissueKidney=11.1541060497159;tissueLiver=12.5638227555346;tissueLung=10.7198142164986;tissueMus=9.47673863324187;tissueAdr:experimentrnaseq=-0.149816353335634;tissueAorta:experimentrnaseq=-0.170957440565…
Plin4	Adr,Aorta,Liver;BS,Cere,Hypo,Kidney	0.32985348003275	7	2	0.470319642081775	2.00730402630141	4.6837093947033	12.1355763271414	tissueAdr=12.5859573291279;tissueAorta=14.1137970518525;tissueBFAT=14.2180273889135;tissueBS=8.84231673637962;tissueCere=8.25272052091331;tissueHeart=12.455612777888;tissueHypo=8.45935974754057;tissueKidney=8.80920050045493;tissueLiver=9.52401910115475;tissueLung=9.18163315686694;tissueMus=12.6585545918424;tissueAdr:experimentrnaseq=-0.175825073327955;tissueAorta:experimentrnaseq=-0.1290576382985…
Ubxn7		0.329830373849139	0	0	NA	NA	NA	NA	tissueAdr=10.1676274451593;tissueAorta=9.35406321764104;tissueBFAT=9.50825422286303;tissueBS=10.2187984812045;tissueCere=10.3541101061956;tissueHeart=9.49061708497296;tissueHypo=10.1947418196091;tissueKidney=10.2711494441689;tissueLiver=10.0329730676806;tissueLung=10.1104827097951;tissueMus=9.34362243933853;tissueAdr:experimentrnaseq=-0.361201211398172;tissueAorta:experimentrnaseq=0.0825538029268…
Herc2		0.329774980873308	0	0	NA	NA	NA	NA	tissueAdr=11.4383125211241;tissueAorta=10.7441511681208;tissueBFAT=10.3746248522545;tissueBS=12.1863054202532;tissueCere=12.2980893007804;tissueHeart=10.6805352064981;tissueHypo=12.5067387074139;tissueKidney=10.5582360232308;tissueLiver=10.6827330222015;tissueLung=11.7377391574076;tissueMus=11.6199283034099;tissueAdr:experimentrnaseq=-1.09069397436353;tissueAorta:experimentrnaseq=-0.7025694666946…
Tceal1	Heart,Mus;Adr,Kidney,Lung;Aorta,BFAT,Liver	0.329401616311671	8	3	0.282902420695064	2.7158281686409	8.98849166531097	9.89568435483461	tissueAdr=8.47525434759175;tissueAorta=6.6903319973497;tissueBFAT=7.25725204463765;tissueBS=9.60313231110304;tissueCere=8.99004925681105;tissueHeart=7.88623185968603;tissueHypo=9.78213055407581;tissueKidney=7.41574347683177;tissueLiver=4.96225866887591;tissueLung=7.42109692469494;tissueMus=7.13048444623545;tissueAdr:experimentrnaseq=-0.140128448772168;tissueAorta:experimentrnaseq=0.56770561995391…
Ifrd2	Liver;Adr,Aorta,BFAT,Lung	0.329378278491761	5	2	0.360991906560749	1.02245132336635	5.11225661683177	11.1778955238672	tissueAdr=8.33969457518439;tissueAorta=8.3920986613436;tissueBFAT=8.66127262228765;tissueBS=6.28077633854938;tissueCere=7.56693652865162;tissueHeart=9.35540129013742;tissueHypo=6.66789011149125;tissueKidney=9.67633343210937;tissueLiver=10.3032438778206;tissueLung=8.16099676130422;tissueMus=9.79222101168311;tissueAdr:experimentrnaseq=-0.0288576972894001;tissueAorta:experimentrnaseq=0.1476515312521…
Cyfip2	BFAT;Aorta,Liver,Lung	0.329106493518022	4	2	0.353969364874105	4.46181711367154	6.15273154531384	12.6702178099628	tissueAdr=11.8414604533596;tissueAorta=6.94023682836147;tissueBFAT=6.2062092139147;tissueBS=13.6926811713393;tissueCere=14.067916709281;tissueHeart=12.4229595290157;tissueHypo=13.6171308398331;tissueKidney=12.5062686290533;tissueLiver=6.16011841235591;tissueLung=9.11353425585151;tissueMus=8.53552343270304;tissueAdr:experimentrnaseq=0.266020256175245;tissueAorta:experimentrnaseq=-0.261133843259628…
Tfpi2	Adr;Kidney;Liver	0.3290842866517	3	3	0.687885533464715	0.598391245639498	5.0707752394578	16.6060165050494	tissueAdr=5.79954978778844;tissueAorta=5.64773177858829;tissueBFAT=5.68285028729195;tissueBS=4.06141345724901;tissueCere=4.37938179840706;tissueHeart=5.36881986918545;tissueHypo=4.07591214719043;tissueKidney=7.77676047249122;tissueLiver=10.9918287768991;tissueLung=5.17771072580469;tissueMus=5.09485368930426;tissueAdr:experimentrnaseq=-1.04097251580064;tissueAorta:experimentrnaseq=-1.2139579826981…
Kitl	Liver;Aorta,BFAT;Adr,Heart,Hypo,Kidney	0.328423257300975	7	3	0.242409808553626	2.24566359988938	6.57007712634569	13.9364555496475	tissueAdr=9.77995032779975;tissueAorta=10.3763173880129;tissueBFAT=11.0442978842058;tissueBS=9.19761992184792;tissueCere=11.0592101499165;tissueHeart=11.4658556839205;tissueHypo=9.23971424584866;tissueKidney=9.40277528967434;tissueLiver=6.87910152280325;tissueLung=12.781050230055;tissueMus=10.1582019825415;tissueAdr:experimentrnaseq=-0.784347754971526;tissueAorta:experimentrnaseq=-0.2815616073853…
Pla2g12a	Liver;Aorta,BFAT,Hypo,Mus	0.328083914496183	5	2	0.320569733325178	0.398190247641944	1.99095123820972	9.34838135115794	tissueAdr=9.12764193832203;tissueAorta=9.5978108056693;tissueBFAT=10.3692515389458;tissueBS=8.04447136907334;tissueCere=7.60435975006308;tissueHeart=9.86324619913072;tissueHypo=7.89082073575045;tissueKidney=8.74052383016894;tissueLiver=8.38943478895008;tissueLung=7.77392473283271;tissueMus=10.9660940290201;tissueAdr:experimentrnaseq=-0.408073196413349;tissueAorta:experimentrnaseq=0.09696505702846…
Tm7sf2	Adr;BFAT,Heart,Lung	0.32799654068247	4	2	0.240984737231789	3.39100219218951	10.435991231242	10.7128928441731	tissueAdr=8.42615919213412;tissueAorta=7.32997905980915;tissueBFAT=7.58159499195674;tissueBS=8.42794943684881;tissueCere=8.1088582164767;tissueHeart=6.37388473597686;tissueHypo=8.46351335204108;tissueKidney=8.11139947680723;tissueLiver=11.8186077705507;tissueLung=7.13667472981016;tissueMus=6.88536952984779;tissueAdr:experimentrnaseq=-0.240799531162507;tissueAorta:experimentrnaseq=0.12785862028991…
Svil	BFAT;Heart,Kidney	0.327888689055891	3	2	0.288139571191349	5.96000955547996	6.11997133356013	10.6297888768415	tissueAdr=10.7770101311551;tissueAorta=11.327734199949;tissueBFAT=9.84041071360398;tissueBS=8.28962315448075;tissueCere=8.63241279292067;tissueHeart=13.0682258887512;tissueHypo=8.2083478109077;tissueKidney=9.6109184171301;tissueLiver=10.2522016080623;tissueLung=12.0293558065215;tissueMus=13.6445134830724;tissueAdr:experimentrnaseq=-0.308264679537151;tissueAorta:experimentrnaseq=-0.344099869727784…
Exoc6b		0.326835060201229	0	0	NA	NA	NA	NA	tissueAdr=9.55749119346611;tissueAorta=9.25571786644975;tissueBFAT=8.64074518465353;tissueBS=11.2963645784489;tissueCere=10.5958204261832;tissueHeart=8.92948320564314;tissueHypo=11.1015717430778;tissueKidney=9.04328853835202;tissueLiver=7.64336910294957;tissueLung=10.0472469023276;tissueMus=8.64321308529953;tissueAdr:experimentrnaseq=-0.485269753335845;tissueAorta:experimentrnaseq=-0.272181817717…
Rprd1a	BFAT;Lung;Adr,Aorta,Kidney,Liver	0.325014704887256	6	3	0.304951097028281	0.576412928815451	5.89249797523754	19.3410688584244	tissueAdr=8.36473111866035;tissueAorta=7.72649906432373;tissueBFAT=7.91496774726362;tissueBS=10.4930061116171;tissueCere=10.2452966678864;tissueHeart=9.91518854610332;tissueHypo=10.3175059922174;tissueKidney=8.78899834360457;tissueLiver=8.57780318212638;tissueLung=8.53202770778278;tissueMus=9.53496003010715;tissueAdr:experimentrnaseq=-0.464373218886343;tissueAorta:experimentrnaseq=0.0188396086674…
Ppara	Adr,Aorta,BFAT;Kidney,Liver,Mus;BS,Cere,Heart,Hypo,Lung	0.325012234144314	11	3	0.280022838613238	3.91915066723859	9.21568242444927	10.8973474536815	tissueAdr=7.98915510523016;tissueAorta=11.1367976425981;tissueBFAT=12.3385211736502;tissueBS=5.38541856103382;tissueCere=4.73239969195002;tissueHeart=9.77485852684845;tissueHypo=4.81219306485315;tissueKidney=10.0585774361739;tissueLiver=11.3406089211416;tissueLung=5.7383492042778;tissueMus=7.78046740444931;tissueAdr:experimentrnaseq=-2.02738600940497;tissueAorta:experimentrnaseq=-1.84264506674206…
Gck	Liver;Aorta,BFAT,Heart	0.3249591981937	4	2	0.757181372584645	0.423462103995174	1.6938484159807	16.405013929726	tissueAdr=7.76216278447775;tissueAorta=7.25072177562148;tissueBFAT=7.27241228395144;tissueBS=6.70726366316756;tissueCere=6.90684570881268;tissueHeart=9.10071599505436;tissueHypo=8.55228275485302;tissueKidney=6.79005704215475;tissueLiver=12.3955583442714;tissueLung=6.87483722698726;tissueMus=8.33147618896599;tissueAdr:experimentrnaseq=-0.483520130115941;tissueAorta:experimentrnaseq=-1.123179105456…
Uros	Liver	0.324245319502275	1	1	0.398346255419908	0	0	22.9642112959877	tissueAdr=8.40068761186632;tissueAorta=8.29622274161088;tissueBFAT=8.92753456035385;tissueBS=8.45756401425361;tissueCere=8.38830154546379;tissueHeart=9.61250149756997;tissueHypo=8.61519447872142;tissueKidney=9.32660172140207;tissueLiver=9.49442894976055;tissueLung=7.61208322031599;tissueMus=9.03787233230001;tissueAdr:experimentrnaseq=-0.000424881582621638;tissueAorta:experimentrnaseq=0.2166677117…
Slc25a10	Adr;BFAT,Mus;Cere,Hypo,Kidney,Lung	0.324187278348901	7	3	0.319110312482509	2.86358308114779	11.5686472863019	11.0600059204861	tissueAdr=10.6745752740983;tissueAorta=9.57550609861576;tissueBFAT=9.49631615816946;tissueBS=8.295386408654;tissueCere=7.52856256880184;tissueHeart=8.18935062127939;tissueHypo=8.22945590593637;tissueKidney=12.7035243450758;tissueLiver=12.1099423655896;tissueLung=9.96586335611116;tissueMus=6.91884705459168;tissueAdr:experimentrnaseq=0.246083709411085;tissueAorta:experimentrnaseq=-0.017700237090909…
Sh3pxd2a	BFAT;Adr,Aorta,Liver	0.324024663415852	4	2	0.6311973152979	1.76563157900636	1.76563157900636	12.5024620841717	tissueAdr=11.1259481745363;tissueAorta=13.1898273750469;tissueBFAT=13.2707869741033;tissueBS=9.98942657507757;tissueCere=9.15560375735867;tissueHeart=11.1092803002355;tissueHypo=9.09363408607237;tissueKidney=10.0314220273371;tissueLiver=10.315388100052;tissueLung=12.3791392800658;tissueMus=11.2417930055055;tissueAdr:experimentrnaseq=-0.143769235306078;tissueAorta:experimentrnaseq=0.08402867588412…
Pln	Aorta,Lung;Liver,Mus;Adr,BFAT,BS,Hypo	0.323950495805086	8	3	0.311349658043621	4.93762412853835	10.4752204074873	9.41930834757673	tissueAdr=5.55245701150889;tissueAorta=11.2379674763373;tissueBFAT=6.62708210568467;tissueBS=5.98027784899622;tissueCere=5.07335745537395;tissueHeart=16.5991957876165;tissueHypo=6.04035118676025;tissueKidney=6.19996639855037;tissueLiver=4.9523848298191;tissueLung=8.65013845293414;tissueMus=6.92984918053838;tissueAdr:experimentrnaseq=-1.06820858837751;tissueAorta:experimentrnaseq=0.162698951637006…
Lhpp	Kidney;Adr,Liver,Lung	0.323210791795869	4	2	0.304101958630752	0.943473964621561	3.77389585848624	5.95373795784769	tissueAdr=8.8095371771044;tissueAorta=8.55883369940206;tissueBFAT=8.61826378693394;tissueBS=7.33759656715202;tissueCere=8.62057297665477;tissueHeart=8.50618477652997;tissueHypo=8.06009113726969;tissueKidney=5.80803523309539;tissueLiver=10.9779693064753;tissueLung=6.83092434730959;tissueMus=8.60723002140893;tissueAdr:experimentrnaseq=0.0606964229884243;tissueAorta:experimentrnaseq=0.15923188272494…
Stat4	Mus;Heart,Lung	0.323160563516643	3	2	0.715610067930614	5.69417249699612	6.91748250901164	13.0657910876388	tissueAdr=3.7572470152672;tissueAorta=3.801654575436;tissueBFAT=3.56186011749782;tissueBS=2.4361766649566;tissueCere=2.63597159945496;tissueHeart=3.42805793652999;tissueHypo=2.81807740844765;tissueKidney=3.39046167739033;tissueLiver=3.93822698191223;tissueLung=6.38159913424674;tissueMus=3.66679253101991;tissueAdr:experimentrnaseq=0.233682043032057;tissueAorta:experimentrnaseq=-0.175178639568939;t…
Sik2	Adr,Aorta,BFAT	0.32292335247912	3	1	0.267206573938635	0	0	3.55016728512377	tissueAdr=10.0375917446454;tissueAorta=11.1642954394364;tissueBFAT=11.5910953286575;tissueBS=8.89796245995756;tissueCere=8.96647544909689;tissueHeart=8.71476041521947;tissueHypo=8.93330664696835;tissueKidney=9.0032088360098;tissueLiver=8.6131199250621;tissueLung=9.18472530347188;tissueMus=8.96483125735766;tissueAdr:experimentrnaseq=-0.447605691253312;tissueAorta:experimentrnaseq=-0.02406678280723…
Eif4g3	Lung;Adr,BFAT	0.322523607224622	3	2	0.335015747055271	3.64285806125618	3.64285806125618	12.336808058973	tissueAdr=11.8410812735517;tissueAorta=10.5136095362497;tissueBFAT=10.4608523647368;tissueBS=12.1796002990198;tissueCere=12.8073528350688;tissueHeart=10.8592903704781;tissueHypo=12.2519316177632;tissueKidney=12.4696107115115;tissueLiver=11.132517747935;tissueLung=11.9467619137658;tissueMus=13.2636905455866;tissueAdr:experimentrnaseq=0.0910840391458651;tissueAorta:experimentrnaseq=0.11030965941789…
Atp2c1	Adr,Lung	0.322324773293055	2	1	0.157261494233173	0	0	17.8409677221972	tissueAdr=10.1843853705689;tissueAorta=9.77480181632403;tissueBFAT=9.77081459546452;tissueBS=11.4700514072856;tissueCere=11.4204607362771;tissueHeart=10.5678414581986;tissueHypo=11.4416802542577;tissueKidney=11.177805795069;tissueLiver=10.4306698995856;tissueLung=11.4018743091706;tissueMus=10.1166083751844;tissueAdr:experimentrnaseq=-0.367159715383565;tissueAorta:experimentrnaseq=0.07511644339647…
S1pr1	Liver;Adr,Aorta,BFAT	0.322196151319195	4	2	0.363632045512637	3.12685161256231	11.4925935497508	14.2317855554679	tissueAdr=9.6247721407929;tissueAorta=10.9485440743197;tissueBFAT=11.5460738177467;tissueBS=11.55341233657;tissueCere=11.8885968034554;tissueHeart=11.1459377729769;tissueHypo=11.3742384735216;tissueKidney=8.31878406249397;tissueLiver=11.2135134417993;tissueLung=12.8728996779602;tissueMus=10.1649444115082;tissueAdr:experimentrnaseq=0.176075842142716;tissueAorta:experimentrnaseq=0.35456676975788;ti…
Ube2g2	Liver;BFAT,Heart,Kidney	0.322064772809295	4	2	0.238206288759458	0.516722402739347	2.06688961095739	18.3088403920691	tissueAdr=9.33272956344227;tissueAorta=9.3321192296656;tissueBFAT=9.56862603733398;tissueBS=8.76014863471952;tissueCere=9.07896355590569;tissueHeart=10.6646812899007;tissueHypo=9.04195426853268;tissueKidney=9.15856385065869;tissueLiver=10.4752556987682;tissueLung=10.2677471510461;tissueMus=11.1810318276268;tissueAdr:experimentrnaseq=0.257618549786685;tissueAorta:experimentrnaseq=0.307181390289826…
Runx1t1	Kidney;Adr,Aorta,BFAT,BS,Lung	0.322019609954231	6	2	0.232270059107943	3.00798398023229	5.95209611860627	10.9860157635525	tissueAdr=4.93089409590946;tissueAorta=7.01229080443127;tissueBFAT=5.01607964083207;tissueBS=8.56648175124989;tissueCere=9.30885802293104;tissueHeart=6.72893292318519;tissueHypo=8.8014419568254;tissueKidney=4.71781631622611;tissueLiver=4.0074984541737;tissueLung=7.2095285675968;tissueMus=6.39370347985859;tissueAdr:experimentrnaseq=-0.0180999564562903;tissueAorta:experimentrnaseq=-0.25590598946697…
Lnx2	Liver	0.321247220620445	1	1	0.617031275764514	0	0	20.8300865137482	tissueAdr=8.43918602605969;tissueAorta=8.66289983309821;tissueBFAT=8.94264680655862;tissueBS=6.73525424816328;tissueCere=9.08315887027885;tissueHeart=8.61312293483613;tissueHypo=6.23882147222108;tissueKidney=8.73378321232898;tissueLiver=9.45861599545223;tissueLung=9.67231999440771;tissueMus=7.39038360011888;tissueAdr:experimentrnaseq=0.183350780572617;tissueAorta:experimentrnaseq=0.11266270379981…
Ints9	Adr,Aorta,BFAT,Liver	0.321158513421075	4	1	0.232206817805734	0	0	21.5377322567181	tissueAdr=9.57019124090028;tissueAorta=8.82425261496539;tissueBFAT=8.82052639882109;tissueBS=8.67091923015398;tissueCere=7.8775043600068;tissueHeart=8.71286043700431;tissueHypo=7.91960687374295;tissueKidney=8.38064913219404;tissueLiver=8.09722968099065;tissueLung=8.92937951982603;tissueMus=9.19440130121016;tissueAdr:experimentrnaseq=-0.391423174719994;tissueAorta:experimentrnaseq=-0.2002453957328…
Foxo6	BFAT;Aorta,Cere,Kidney,Liver,Mus	0.321112129465375	6	2	0.361884459340503	0.695765223715437	4.17459134229262	13.5132409619118	tissueAdr=5.59595455699797;tissueAorta=6.10994842446274;tissueBFAT=6.48042001987706;tissueBS=5.4769909570564;tissueCere=5.16588289274845;tissueHeart=6.25237349004444;tissueHypo=5.51122022185117;tissueKidney=5.46673787255859;tissueLiver=5.90094181725348;tissueLung=5.63872123744277;tissueMus=6.82500848288895;tissueAdr:experimentrnaseq=-0.563431387823968;tissueAorta:experimentrnaseq=-0.2769936083398…
Dram2	Liver;Lung	0.320724813902102	2	2	0.197955887310501	4.89850703101377	4.89850703101377	11.1086268516133	tissueAdr=9.93950429506362;tissueAorta=10.6801402746751;tissueBFAT=11.5138550627145;tissueBS=9.5278148032959;tissueCere=8.70563735043733;tissueHeart=11.0212686314863;tissueHypo=8.96848222265037;tissueKidney=11.8775736365871;tissueLiver=10.7250866328598;tissueLung=11.041823997462;tissueMus=10.9857061735342;tissueAdr:experimentrnaseq=-0.189708839591963;tissueAorta:experimentrnaseq=0.157821400618252…
Appl1	BFAT,Kidney,Liver	0.319989862702725	3	1	0.23821740518999	0	0	0.354268237390662	tissueAdr=11.5641298963587;tissueAorta=9.53064448809363;tissueBFAT=9.1922220510132;tissueBS=10.8659193307878;tissueCere=11.8017831129541;tissueHeart=9.62457013378266;tissueHypo=10.758286545866;tissueKidney=9.45128728796827;tissueLiver=8.76426380938241;tissueLung=10.2571552621872;tissueMus=10.0682098789085;tissueAdr:experimentrnaseq=-1.22669459481353;tissueAorta:experimentrnaseq=-0.155739201900974…
Clcn6	Liver	0.319913498271414	1	1	0.573001620449029	0	0	21.0507812626187	tissueAdr=8.59409885841903;tissueAorta=8.64442747422915;tissueBFAT=8.43931190324919;tissueBS=11.4279785009337;tissueCere=10.96215381463;tissueHeart=8.40612010811039;tissueHypo=11.537282221244;tissueKidney=9.34720012144138;tissueLiver=8.02677326543003;tissueLung=9.28833083318862;tissueMus=8.15867395248206;tissueAdr:experimentrnaseq=0.176377809451635;tissueAorta:experimentrnaseq=-0.111385226102079;…
Tubb4b	Adr,Heart,Kidney;Aorta,BFAT,Liver	0.319434499036541	6	2	0.191219600684024	2.29187132747182	4.58374265494363	20.548063494353	tissueAdr=11.0777677004573;tissueAorta=11.0298827440106;tissueBFAT=11.1426824628425;tissueBS=12.4064279397103;tissueCere=11.3299187167336;tissueHeart=11.8228750572813;tissueHypo=12.0784432901086;tissueKidney=11.6570783275483;tissueLiver=11.5706299311672;tissueLung=12.0305605225855;tissueMus=11.9269781626975;tissueAdr:experimentrnaseq=0.119240513150539;tissueAorta:experimentrnaseq=0.17953478351817…
Fam222a	Liver;Adr,Aorta,BFAT,Heart,Lung,Mus	0.319395458595691	7	2	0.350935278863497	0.0652392039525047	0.456674427667526	19.530139073981	tissueAdr=9.19382491103022;tissueAorta=7.08642883895515;tissueBFAT=7.93568328694209;tissueBS=7.58014425798461;tissueCere=8.17724926057012;tissueHeart=7.01118216061908;tissueHypo=7.60805264217936;tissueKidney=7.37252872440146;tissueLiver=7.78567122403147;tissueLung=6.62648139224646;tissueMus=7.06473813710443;tissueAdr:experimentrnaseq=0.638602156842665;tissueAorta:experimentrnaseq=-0.7600293062320…
Elovl5	Liver;Mus;Adr,Aorta,BFAT,Heart,Kidney	0.318919412105022	7	3	0.24825413184178	1.93607227916917	4.04137145132745	14.8908996983704	tissueAdr=12.8533729968051;tissueAorta=11.6814646709551;tissueBFAT=11.5242879511229;tissueBS=11.9808989403041;tissueCere=11.2018110876622;tissueHeart=9.94593216686138;tissueHypo=11.4575281925109;tissueKidney=10.7729052033054;tissueLiver=12.7434106670722;tissueLung=12.505509570529;tissueMus=8.2723734592051;tissueAdr:experimentrnaseq=-0.172126334699296;tissueAorta:experimentrnaseq=-0.39059472103202…
Adra1a	Lung;Adr,Aorta,BFAT;Cere,Kidney,Mus	0.318906226956482	7	3	0.303255610831735	4.8756577828216	11.1525182530217	14.4286976100079	tissueAdr=5.80520337059157;tissueAorta=9.42307624825597;tissueBFAT=10.4630090019849;tissueBS=7.95051624180604;tissueCere=6.82207530116876;tissueHeart=9.20564925571551;tissueHypo=7.99806918447413;tissueKidney=8.3925306124306;tissueLiver=7.0573984609744;tissueLung=8.65717860013399;tissueMus=6.81751517621026;tissueAdr:experimentrnaseq=0.00926708338052698;tissueAorta:experimentrnaseq=0.04301662859190…
Osbpl11	Liver;Adr,Aorta,BFAT	0.318597065131348	4	2	0.227165368018239	3.19992615585251	11.2002953765899	14.1193843868903	tissueAdr=9.77116727736446;tissueAorta=10.2555467009312;tissueBFAT=10.7095177133341;tissueBS=8.74066804730554;tissueCere=8.8659542660367;tissueHeart=9.37463033811213;tissueHypo=8.68770709645542;tissueKidney=9.59677023364538;tissueLiver=9.5054460892503;tissueLung=9.43948467739001;tissueMus=9.19721568310031;tissueAdr:experimentrnaseq=-0.428498675843385;tissueAorta:experimentrnaseq=-0.05947072217247…
Cltb		0.318554383961225	0	0	NA	NA	NA	NA	tissueAdr=10.4862979459324;tissueAorta=10.2229738284205;tissueBFAT=9.68006690867815;tissueBS=11.804548454418;tissueCere=11.7650527930128;tissueHeart=10.2210653013308;tissueHypo=11.8266206897536;tissueKidney=10.5161598629645;tissueLiver=10.5100367987085;tissueLung=10.7724607640158;tissueMus=10.8089917456835;tissueAdr:experimentrnaseq=-0.0905083456547922;tissueAorta:experimentrnaseq=0.0298493379871…
Cd1d1	Mus;Adr,Heart	0.318024734245145	3	2	0.510901210951601	5.29074061317645	8.12777816047063	14.3879488928056	tissueAdr=9.52208970066623;tissueAorta=10.9619825414268;tissueBFAT=11.7844529248316;tissueBS=6.27412033105229;tissueCere=5.14239622589749;tissueHeart=6.31594091745191;tissueHypo=5.69751426769529;tissueKidney=6.40908199970566;tissueLiver=12.8842651911218;tissueLung=8.02164538124432;tissueMus=6.42387999445298;tissueAdr:experimentrnaseq=-0.037198705316797;tissueAorta:experimentrnaseq=0.0129508308406…
Trp53i11	Mus;Cere,Kidney,Lung;Aorta,BFAT,Heart,Liver	0.317724408040354	8	3	0.416872833572794	0.105101516661726	2.08780974134361	1.46310304855412	tissueAdr=10.9761943484643;tissueAorta=9.38107243774986;tissueBFAT=9.66804199447005;tissueBS=10.0795052277892;tissueCere=9.38994589380843;tissueHeart=9.5514750335762;tissueHypo=10.4964634114145;tissueKidney=7.19001827979095;tissueLiver=6.81103283061974;tissueLung=8.52834553716188;tissueMus=7.98389525401611;tissueAdr:experimentrnaseq=-0.0893266577563618;tissueAorta:experimentrnaseq=-0.022964147073…
Pja1	Aorta,Liver,Mus	0.317670737332698	3	1	0.15978021804336	0	0	1.48253515073506	tissueAdr=11.3571411598176;tissueAorta=9.52802610246488;tissueBFAT=9.9859637832407;tissueBS=11.6854285223216;tissueCere=11.6659046504449;tissueHeart=9.12343364233452;tissueHypo=12.2826285866289;tissueKidney=10.2087426008008;tissueLiver=10.7589107318129;tissueLung=10.0838741794395;tissueMus=8.92515705040742;tissueAdr:experimentrnaseq=-0.0131147189184386;tissueAorta:experimentrnaseq=0.1227598793116…
Abca8b	Liver;Aorta,BFAT,Heart,Kidney,Lung	0.317632557392972	6	2	0.265971979733205	2.0831086452119	11.5013481287286	8.71958843614688	tissueAdr=9.41064527824402;tissueAorta=9.44982470722812;tissueBFAT=8.4383208596546;tissueBS=8.75147763362626;tissueCere=10.3782322054587;tissueHeart=9.69305293639335;tissueHypo=9.32655502431681;tissueKidney=6.33618602462282;tissueLiver=11.4576515991337;tissueLung=10.0336504871185;tissueMus=10.7392582826336;tissueAdr:experimentrnaseq=-0.225849898880298;tissueAorta:experimentrnaseq=-0.1002731856928…
Arl6ip1	Mus	0.317345190438326	1	1	0.205400749949168	0	0	21.3003470650577	tissueAdr=11.5755989340387;tissueAorta=10.8977763700409;tissueBFAT=11.5730257518874;tissueBS=12.5183742205126;tissueCere=11.9344923193682;tissueHeart=9.36760836314765;tissueHypo=12.4666482908203;tissueKidney=13.7139061436083;tissueLiver=12.0586836648481;tissueLung=11.5937434891749;tissueMus=8.62837680058266;tissueAdr:experimentrnaseq=-0.0463589786428783;tissueAorta:experimentrnaseq=0.172129351145…
Slc43a1	Liver;Adr,Aorta,Mus;BS,Heart,Kidney,Lung	0.317092668797514	8	3	0.304746445020769	0.42563734379454	11.8505142374601	11.4205119531419	tissueAdr=7.7585977503684;tissueAorta=7.93523898427898;tissueBFAT=8.13980621672214;tissueBS=5.18828251276006;tissueCere=4.84648695097051;tissueHeart=6.32905162410665;tissueHypo=4.46676868154845;tissueKidney=5.9236642416202;tissueLiver=8.29654115515117;tissueLung=6.47976869889553;tissueMus=8.88646778471817;tissueAdr:experimentrnaseq=0.41610439094015;tissueAorta:experimentrnaseq=0.139240778221159;t…
Slc22a5	Aorta,BFAT	0.316716729591363	2	1	0.391151924420413	0	0	8.46873249248657	tissueAdr=9.7981133033769;tissueAorta=9.71367399487561;tissueBFAT=10.2777198654306;tissueBS=8.37318269494293;tissueCere=8.08733449279542;tissueHeart=9.49067867132073;tissueHypo=8.19953373206613;tissueKidney=12.0630730371225;tissueLiver=9.58054398866835;tissueLung=9.33404087739006;tissueMus=8.26298744006607;tissueAdr:experimentrnaseq=-0.407900984070387;tissueAorta:experimentrnaseq=-0.2069861163029…
Zfp759	BFAT,Mus;Aorta,Hypo,Kidney,Liver	0.315678018552755	6	2	0.299742287127988	5.79867457682397	6.6039762695281	12.2716836242388	tissueAdr=6.47727245890947;tissueAorta=5.95851239541471;tissueBFAT=6.4805415880481;tissueBS=7.39109044563369;tissueCere=6.53366778763889;tissueHeart=7.5302294698894;tissueHypo=6.3759301918228;tissueKidney=7.55696033500724;tissueLiver=7.32493600785268;tissueLung=6.27176736361257;tissueMus=7.82164348064596;tissueAdr:experimentrnaseq=-0.392671966616495;tissueAorta:experimentrnaseq=0.0850929073210377…
Ipo11	Adr;Aorta,BFAT,Liver	0.31556512155264	4	2	0.278876670883801	0.985846334444947	3.94338533777979	22.0095535629083	tissueAdr=9.36948131977575;tissueAorta=8.13393135953704;tissueBFAT=9.03229364719996;tissueBS=10.0665234301897;tissueCere=9.77332224418376;tissueHeart=9.38389087977236;tissueHypo=9.5360658294259;tissueKidney=9.15226377004457;tissueLiver=8.85934265314347;tissueLung=8.77452062170297;tissueMus=9.17894817358884;tissueAdr:experimentrnaseq=-0.521628325108621;tissueAorta:experimentrnaseq=0.34683821657870…
Hbb.bt	Adr,BFAT,Kidney;Aorta,BS,Cere,Heart,Hypo,Liver	0.315550620768024	9	2	0.38988994025805	1.85525807576334	5.56577422729003	4.85870618101343	tissueAdr=8.88195206546811;tissueAorta=10.0222039562647;tissueBFAT=8.69792455451441;tissueBS=8.60722394497373;tissueCere=7.83077130285955;tissueHeart=9.8211351143287;tissueHypo=7.1358860152717;tissueKidney=8.80748975758192;tissueLiver=8.37194986950719;tissueLung=10.8305665156392;tissueMus=6.65166104731502;tissueAdr:experimentrnaseq=-0.53813241101694;tissueAorta:experimentrnaseq=0.436595929525548;…
Ntmt1	Adr,Aorta,BS,Cere,Hypo	0.315495014469009	5	1	0.209995180383172	0	0	6.82468969054746	tissueAdr=8.70367532081897;tissueAorta=7.49093071373018;tissueBFAT=7.99983348820081;tissueBS=8.20645815588726;tissueCere=7.87350391493147;tissueHeart=8.33827173115017;tissueHypo=8.59595980759944;tissueKidney=7.42200606642726;tissueLiver=7.4488180918012;tissueLung=7.2349641456652;tissueMus=8.54626187854002;tissueAdr:experimentrnaseq=-0.128704227545627;tissueAorta:experimentrnaseq=0.355907465497214…
Lbh	BFAT,Heart;Adr,Liver,Lung,Mus	0.315371900685647	6	2	0.232745791639362	5.67834702143994	6.96495893568018	13.417018038486	tissueAdr=9.77056325820009;tissueAorta=10.6954149669067;tissueBFAT=9.1097924117757;tissueBS=10.7780659280471;tissueCere=9.44029673952653;tissueHeart=13.7188054116179;tissueHypo=10.5286950812662;tissueKidney=9.93131879685423;tissueLiver=8.16466449407283;tissueLung=12.8336917310533;tissueMus=8.1970001268332;tissueAdr:experimentrnaseq=0.399073599916891;tissueAorta:experimentrnaseq=0.186996192575105;…
Myo1b	Liver;Lung	0.315351950088649	2	2	0.264362022413643	4.56109108310514	9.12218216621029	18.1994800366248	tissueAdr=10.948697802443;tissueAorta=9.23107304970165;tissueBFAT=9.8898701746671;tissueBS=8.44885590920655;tissueCere=8.38631330432124;tissueHeart=9.85275471785728;tissueHypo=8.75766640696928;tissueKidney=8.87415319267544;tissueLiver=12.6069725504919;tissueLung=13.1025408045087;tissueMus=9.13843077375386;tissueAdr:experimentrnaseq=-0.476928899120768;tissueAorta:experimentrnaseq=0.117193012348411…
Ttll5		0.31533040606457	0	0	NA	NA	NA	NA	tissueAdr=8.40479304206817;tissueAorta=8.10132088960204;tissueBFAT=8.18603276376827;tissueBS=10.6926013108848;tissueCere=11.6525692661302;tissueHeart=8.30481140570852;tissueHypo=10.0236639841038;tissueKidney=8.23338494552318;tissueLiver=8.48032900287686;tissueLung=8.73487128514086;tissueMus=7.48127228923987;tissueAdr:experimentrnaseq=0.26648669014921;tissueAorta:experimentrnaseq=0.095896432537537…
Cir1	Liver;Heart,Mus;Aorta,BFAT,Kidney	0.315117136142489	6	3	0.27505758617652	1.31875987500725	3.97346744589732	4.82797559783511	tissueAdr=7.38940428049044;tissueAorta=7.19112755590617;tissueBFAT=7.19120674196156;tissueBS=7.41932334257484;tissueCere=8.27951101678819;tissueHeart=7.36250709515593;tissueHypo=7.34180100287825;tissueKidney=8.27557612716919;tissueLiver=7.89106565316315;tissueLung=8.0778497861214;tissueMus=7.49030693795073;tissueAdr:experimentrnaseq=-0.258027098360769;tissueAorta:experimentrnaseq=-0.0437994867000…
Thbs1	BFAT;Adr,Aorta,Heart,Liver;BS,Cere,Kidney,Lung,Mus	0.315048695042446	10	3	0.297039513818319	2.01528900201031	4.55519434504617	3.35707579652648	tissueAdr=8.07387935808323;tissueAorta=9.49479309302883;tissueBFAT=7.60874990061063;tissueBS=6.47557460973029;tissueCere=6.59851102994096;tissueHeart=8.0452774116353;tissueHypo=6.12043432777472;tissueKidney=10.2924192555242;tissueLiver=5.91152173005811;tissueLung=11.379142525322;tissueMus=8.77330823846125;tissueAdr:experimentrnaseq=-0.1990626943834;tissueAorta:experimentrnaseq=-0.610847949162246;…
Nek7	Liver;Adr,Aorta,BFAT,Kidney	0.314224570015712	5	2	0.180525525839873	3.42098922643053	6.89505386784735	14.4885119458737	tissueAdr=10.0386324350107;tissueAorta=10.2158437505679;tissueBFAT=10.4958337866134;tissueBS=10.017347569726;tissueCere=8.9740219450729;tissueHeart=11.3683415165553;tissueHypo=9.36819473376523;tissueKidney=11.4141793259666;tissueLiver=10.6676837065828;tissueLung=11.1982691440314;tissueMus=12.6363898800022;tissueAdr:experimentrnaseq=-0.359286865344272;tissueAorta:experimentrnaseq=-0.31937796150078…
Eln	Aorta;Lung;Adr,Heart,Liver	0.314166348351945	5	3	0.415637423740569	1.41780608111747	3.15288387584493	15.1816091848687	tissueAdr=7.93282672624473;tissueAorta=13.3839029289256;tissueBFAT=8.78027158355464;tissueBS=7.0245485497955;tissueCere=7.30635302761041;tissueHeart=8.82820870356898;tissueHypo=7.22465172871389;tissueKidney=7.66683348451082;tissueLiver=7.20569252219939;tissueLung=11.0021592586946;tissueMus=8.83502361530269;tissueAdr:experimentrnaseq=-0.597057969893906;tissueAorta:experimentrnaseq=-0.1945766567629…
Zc4h2	Liver	0.314138300478282	1	1	0.648706235782364	0	0	21.5107389089218	tissueAdr=6.88032362199053;tissueAorta=6.67275362436945;tissueBFAT=6.1695010197693;tissueBS=8.75273779090448;tissueCere=9.07391311612535;tissueHeart=5.65641252209415;tissueHypo=8.62385920062317;tissueKidney=6.5931815572413;tissueLiver=5.68129841967857;tissueLung=7.0332599683435;tissueMus=5.98285903305399;tissueAdr:experimentrnaseq=0.372104810491999;tissueAorta:experimentrnaseq=0.23295278302709;ti…
Ikbke	BFAT,Liver,Mus	0.313796321795263	3	1	0.322052284694162	0	0	19.6286972998278	tissueAdr=8.69885166774433;tissueAorta=7.67525753101796;tissueBFAT=6.62901858606582;tissueBS=6.01514038960405;tissueCere=6.3397227318723;tissueHeart=6.55651403155879;tissueHypo=6.2892131413775;tissueKidney=7.19024241713845;tissueLiver=10.78598003339;tissueLung=8.09939820708816;tissueMus=6.68746712602328;tissueAdr:experimentrnaseq=0.554471122662273;tissueAorta:experimentrnaseq=0.385616832780391;ti…
Polr3g	Adr,Lung;Aorta,BFAT,Heart,Kidney,Liver	0.313547822205769	7	2	0.223285018882267	1.61779021681594	5.66226575885581	16.2253583834589	tissueAdr=7.07479057589167;tissueAorta=7.14698259116971;tissueBFAT=8.02098910768413;tissueBS=7.55407019475099;tissueCere=6.73249482121471;tissueHeart=7.40756683607607;tissueHypo=6.34836063005945;tissueKidney=7.91037597728166;tissueLiver=9.12432154582902;tissueLung=6.76977675071316;tissueMus=6.93272877202677;tissueAdr:experimentrnaseq=0.0798408699558269;tissueAorta:experimentrnaseq=0.1688667704471…
Myh2	Aorta;BFAT	0.313286501678416	2	2	2.17118130012097	6.28928637518824	11.4214272496235	16.4758927827487	tissueAdr=6.57233856470473;tissueAorta=8.69295617109344;tissueBFAT=10.3033589801969;tissueBS=6.4215393011421;tissueCere=6.37477635254619;tissueHeart=7.29431705491847;tissueHypo=6.25142061980887;tissueKidney=6.37301263997414;tissueLiver=6.57739546512386;tissueLung=6.08748826129566;tissueMus=15.7800943634409;tissueAdr:experimentrnaseq=-5.65047600482798;tissueAorta:experimentrnaseq=-0.98168711399663…
Ubr2	Adr,Aorta,Kidney,Liver,Lung;BFAT,BS,Cere,Heart,Hypo	0.313170106535775	10	2	0.190720526585365	1.62169186139493	3.24338372278985	15.4957248120747	tissueAdr=11.7683195960775;tissueAorta=10.9875990623903;tissueBFAT=11.4577435334371;tissueBS=9.88468052753949;tissueCere=10.8457362246615;tissueHeart=12.387182197074;tissueHypo=10.1341123197543;tissueKidney=11.1024469423346;tissueLiver=11.8118119714191;tissueLung=11.365802423724;tissueMus=12.1597710343278;tissueAdr:experimentrnaseq=-0.663586715073669;tissueAorta:experimentrnaseq=-0.30841977663733…
Commd3	Adr,Aorta,BFAT	0.312763642134595	3	1	0.16773532136728	0	0	21.3017600390407	tissueAdr=10.0573008874273;tissueAorta=10.0436079347107;tissueBFAT=10.6745643410301;tissueBS=10.1530023299556;tissueCere=9.63376521537865;tissueHeart=11.1685860171388;tissueHypo=9.46261220343724;tissueKidney=11.5094860605452;tissueLiver=11.1266341789322;tissueLung=9.74228839610065;tissueMus=11.2772806326579;tissueAdr:experimentrnaseq=0.046239584460365;tissueAorta:experimentrnaseq=0.57053527322048…
Acacb	Liver;Adr,Aorta,BFAT	0.312348192777132	4	2	0.424907978327916	2.5286093263549	10.1144373054196	15.7482693732581	tissueAdr=11.6754427315582;tissueAorta=13.8965832269441;tissueBFAT=15.0997818335918;tissueBS=7.91341527928101;tissueCere=7.81114984663759;tissueHeart=13.0631777211632;tissueHypo=7.31464617927767;tissueKidney=9.85490196681683;tissueLiver=11.821277981332;tissueLung=9.14254349919346;tissueMus=13.0130039837234;tissueAdr:experimentrnaseq=-0.154066470429628;tissueAorta:experimentrnaseq=-0.3853689459897…
Sipa1	Mus;Adr,BFAT,Heart,Liver	0.312040521642767	5	2	0.218563193534882	0.334726211714706	1.67363105857352	21.3043426527277	tissueAdr=10.5249797665101;tissueAorta=9.45896677692824;tissueBFAT=9.85040864210785;tissueBS=8.0936179085844;tissueCere=7.05810021951848;tissueHeart=9.52977627896869;tissueHypo=8.09141963853819;tissueKidney=8.45764028655543;tissueLiver=8.40682706298359;tissueLung=11.2551174575905;tissueMus=8.65995573521283;tissueAdr:experimentrnaseq=0.233913519228551;tissueAorta:experimentrnaseq=0.083622523053399…
Nrep	BFAT;Liver;BS,Lung	0.312013665872695	4	3	0.444531644357843	4.16012172698678	11.6418556378537	14.557674461501	tissueAdr=7.91914135091626;tissueAorta=9.45391297691075;tissueBFAT=9.85299091210615;tissueBS=10.8989744169833;tissueCere=14.0173425993111;tissueHeart=9.73345021433115;tissueHypo=10.0071399317972;tissueKidney=8.34532985865012;tissueLiver=9.91485538044473;tissueLung=10.6184173423132;tissueMus=12.2599128600524;tissueAdr:experimentrnaseq=0.40416376850009;tissueAorta:experimentrnaseq=-0.03153844710136…
Nxpe4	Adr,Aorta,BFAT,BS,Cere,Hypo,Kidney,Lung,Mus	0.31075801931808	9	1	0.191258951300595	0	0	5.00570670343444	tissueAdr=8.00091476962483;tissueAorta=8.14947687502936;tissueBFAT=9.09609030883184;tissueBS=8.85483356325255;tissueCere=7.58561917343777;tissueHeart=8.90607103681188;tissueHypo=8.53601344931364;tissueKidney=6.01263635717099;tissueLiver=4.90994086119291;tissueLung=9.30204516043111;tissueMus=8.12811380918603;tissueAdr:experimentrnaseq=-0.217059267279332;tissueAorta:experimentrnaseq=0.2991332983436…
Pcbp2	Liver	0.310625471574694	1	1	0.294543940737567	0	0	9.30762987242994	tissueAdr=12.3028613007473;tissueAorta=12.0359557596907;tissueBFAT=12.0719278024573;tissueBS=12.0983445051664;tissueCere=13.4399128731594;tissueHeart=11.8888482427468;tissueHypo=12.3632356751178;tissueKidney=12.3947912110723;tissueLiver=11.8431439708092;tissueLung=12.9583839959962;tissueMus=11.9327864018537;tissueAdr:experimentrnaseq=0.000366174669488237;tissueAorta:experimentrnaseq=0.29458134125…
Tra2a	Liver;Adr,Heart,Lung;BS,Cere,Hypo,Kidney	0.310227500063574	8	3	0.328313031950993	0.95154041964053	5.04337236800936	18.2496120258118	tissueAdr=10.451119924141;tissueAorta=9.98315476382404;tissueBFAT=10.1926450624152;tissueBS=10.5259551885884;tissueCere=11.0971099176552;tissueHeart=10.3964633256713;tissueHypo=10.7440783949145;tissueKidney=10.7781651217318;tissueLiver=9.82712576977453;tissueLung=11.6841505292757;tissueMus=9.63925031671224;tissueAdr:experimentrnaseq=-0.0908538290652185;tissueAorta:experimentrnaseq=0.4241724209682…
Ephx1	Lung,Mus;Adr,BS,Cere,Hypo;Aorta,BFAT,Heart,Kidney	0.309951412956949	10	3	0.315531729588006	1.55715207443359	3.21762529422424	9.86359161742171	tissueAdr=12.7320339122482;tissueAorta=10.5519396261326;tissueBFAT=8.9497153064496;tissueBS=9.63700118118899;tissueCere=9.68783169615385;tissueHeart=9.73361994028916;tissueHypo=8.90697146668406;tissueKidney=9.75341122875444;tissueLiver=13.6275712430824;tissueLung=12.2225912590754;tissueMus=9.06939099025545;tissueAdr:experimentrnaseq=0.0780343681322131;tissueAorta:experimentrnaseq=0.12474037880121…
Myot	Aorta;BFAT	0.309235110424624	2	2	1.9769007083678	6.23834753055309	11.5233049388938	16.739885829129	tissueAdr=6.00975957216821;tissueAorta=6.75949411642803;tissueBFAT=9.50357223883545;tissueBS=4.70544503758774;tissueCere=4.33553452275266;tissueHeart=10.4520411503628;tissueHypo=4.17467079906719;tissueKidney=4.58954270661504;tissueLiver=4.85108246443352;tissueLung=4.07493747747456;tissueMus=15.2069227418095;tissueAdr:experimentrnaseq=-0.308687469525175;tissueAorta:experimentrnaseq=-0.304617185797…
Myf6	Aorta;BFAT	0.308918640031888	2	2	1.29935787213337	4.55962999505618	9.11925999011235	17.0754413311999	tissueAdr=3.86383154170865;tissueAorta=4.31597336874023;tissueBFAT=5.95480876983547;tissueBS=3.83065922486113;tissueCere=3.88785423486892;tissueHeart=4.26245914007395;tissueHypo=3.80446992448235;tissueKidney=3.75747356701214;tissueLiver=3.68697190802779;tissueLung=3.79785716693622;tissueMus=11.3897988642211;tissueAdr:experimentrnaseq=-3.57648845676305;tissueAorta:experimentrnaseq=-1.7910680189851…
Blvra		0.308762263251027	0	0	NA	NA	NA	NA	tissueAdr=8.23477844220003;tissueAorta=9.28356440903555;tissueBFAT=9.79598185278007;tissueBS=8.74035867424891;tissueCere=8.64313481265561;tissueHeart=8.17600283110531;tissueHypo=7.92424436948764;tissueKidney=10.1646167038919;tissueLiver=8.46683873113748;tissueLung=8.34083733233239;tissueMus=7.84767812517577;tissueAdr:experimentrnaseq=-0.193240675012025;tissueAorta:experimentrnaseq=-0.067100713075…
Mcc	Aorta;Liver,Mus;Adr,Heart,Kidney,Lung	0.308727778042009	7	3	0.236165437042171	1.37135110947696	7.34333065281752	16.8889547449804	tissueAdr=7.99516850532056;tissueAorta=8.22579933933222;tissueBFAT=8.80663755413583;tissueBS=8.41736246439166;tissueCere=10.1699850746391;tissueHeart=8.91157763567536;tissueHypo=8.27621660372094;tissueKidney=7.6612637456982;tissueLiver=9.85779507047138;tissueLung=10.8668291002207;tissueMus=7.21309942738321;tissueAdr:experimentrnaseq=-0.165423334575764;tissueAorta:experimentrnaseq=0.10971274331424…
Amigo2	Heart,Kidney;Adr,Aorta,BFAT,Cere,Liver,Lung,Mus	0.308495522590699	9	2	0.226264284415061	0.561154307931396	2.52519438569128	14.1040167119952	tissueAdr=7.3145869777338;tissueAorta=8.96261863041317;tissueBFAT=7.34014057549859;tissueBS=8.2118739649537;tissueCere=8.12764511565983;tissueHeart=7.26888072211144;tissueHypo=10.3231273669087;tissueKidney=5.93736447844351;tissueLiver=7.63633789857819;tissueLung=9.39280983010003;tissueMus=7.16022752854077;tissueAdr:experimentrnaseq=-0.0179033729594296;tissueAorta:experimentrnaseq=0.03718814826431…
Foxa3	Adr;Liver	0.308027888925928	2	2	0.720670136751172	3.39334447360488	6.78668894720977	9.04875053498479	tissueAdr=3.51827817331155;tissueAorta=3.15632503728333;tissueBFAT=3.15463126522417;tissueBS=2.64918096278912;tissueCere=2.88830037838058;tissueHeart=2.91532690109719;tissueHypo=2.67643028654988;tissueKidney=2.81274342033131;tissueLiver=10.3802187183939;tissueLung=2.91786145672482;tissueMus=3.21432420505031;tissueAdr:experimentrnaseq=-0.175139312753632;tissueAorta:experimentrnaseq=-2.408689030102…
Dennd4a	Aorta,BFAT,Mus;Kidney,Liver,Lung	0.307918703119357	6	2	0.24541382382494	4.24217023543456	4.24217023543456	11.8055324250726	tissueAdr=9.0224175499921;tissueAorta=9.17327733736977;tissueBFAT=8.81760240311225;tissueBS=10.5473541088236;tissueCere=10.5206919828348;tissueHeart=7.74395632028254;tissueHypo=10.2884727077033;tissueKidney=8.36799373312636;tissueLiver=10.5371062668227;tissueLung=10.3477721352999;tissueMus=7.38496931386268;tissueAdr:experimentrnaseq=-0.393713671247609;tissueAorta:experimentrnaseq=-0.4220876397573…
Rhobtb3	Adr,Kidney;Aorta,BFAT,Heart,Liver,Mus	0.30775732212497	7	2	0.183620938253547	4.31809908129219	4.31809908129219	13.6687533202988	tissueAdr=8.20444353500775;tissueAorta=8.37689344712858;tissueBFAT=8.30259009547769;tissueBS=10.3030366242021;tissueCere=9.37185027170664;tissueHeart=8.70302424333387;tissueHypo=9.93355037301081;tissueKidney=6.59351632756007;tissueLiver=7.67536918516026;tissueLung=7.29494430119393;tissueMus=9.85436292174335;tissueAdr:experimentrnaseq=-0.577012344112475;tissueAorta:experimentrnaseq=-0.319270488980…
Hspa4	Adr,Kidney;Aorta,BFAT,BS,Cere,Heart,Hypo,Lung	0.307694307059975	9	2	0.195476395774971	0.0708236328122176	0.318706347654981	20.0325057517338	tissueAdr=12.3409064534366;tissueAorta=11.4490787349529;tissueBFAT=11.6775485405874;tissueBS=12.2963055074093;tissueCere=11.8976425413487;tissueHeart=12.5445492572443;tissueHypo=12.4013792231081;tissueKidney=12.2344542965285;tissueLiver=12.3190304150117;tissueLung=11.5190798172567;tissueMus=11.4136996582362;tissueAdr:experimentrnaseq=-0.719876355010513;tissueAorta:experimentrnaseq=0.0742361760973…
Clmp	BFAT;Adr,Kidney,Liver;Heart,Lung,Mus	0.307673373239627	7	3	0.497954159496835	2.13248040063231	4.37229690857217	8.66622974874884	tissueAdr=7.12444620008455;tissueAorta=9.5492256565315;tissueBFAT=7.01807656812881;tissueBS=9.49182933170698;tissueCere=9.58112963743256;tissueHeart=6.97100179646874;tissueHypo=8.94931037210541;tissueKidney=7.02454494276032;tissueLiver=5.33676511656994;tissueLung=7.47830847261667;tissueMus=7.63510169533771;tissueAdr:experimentrnaseq=0.241835957892669;tissueAorta:experimentrnaseq=-0.18517553237080…
Fbn1	BFAT;Adr,Heart,Mus;Aorta,Cere,Kidney,Liver,Lung	0.307574839941135	9	3	0.405977475266126	0.0854186381393729	1.66562891505769	1.73146482952505	tissueAdr=8.88789460957122;tissueAorta=11.2079347411847;tissueBFAT=9.20881872796235;tissueBS=7.49568260722044;tissueCere=6.32758156145243;tissueHeart=10.1604871754402;tissueHypo=7.84028878231564;tissueKidney=8.30699692787272;tissueLiver=7.09083575915104;tissueLung=11.0987631743138;tissueMus=10.1716790063204;tissueAdr:experimentrnaseq=-0.25742787306872;tissueAorta:experimentrnaseq=0.08615686910902…
Dhx29	BFAT,BS,Heart,Hypo;Adr,Aorta,Kidney,Liver,Lung	0.307459352749251	9	2	0.220482730152073	1.32081752692135	2.97183943557304	19.3997273080779	tissueAdr=9.18382338855259;tissueAorta=8.39946725123651;tissueBFAT=8.72256290720003;tissueBS=9.08403491717693;tissueCere=8.94631678116728;tissueHeart=9.15348734196812;tissueHypo=9.01690488634546;tissueKidney=9.88859780716593;tissueLiver=8.85714183555207;tissueLung=9.20500958860659;tissueMus=9.74824447520542;tissueAdr:experimentrnaseq=-0.385066425219105;tissueAorta:experimentrnaseq=-0.025509094045…
Fdft1	Liver;Aorta,BFAT	0.307403600010865	3	2	0.468530224825347	3.74831861498142	11.2449558449443	18.2171525969805	tissueAdr=9.96384132122496;tissueAorta=10.8803699904584;tissueBFAT=11.6259981036976;tissueBS=11.677054083597;tissueCere=9.46487378690371;tissueHeart=9.89606130024238;tissueHypo=11.2709887203066;tissueKidney=9.00651455155597;tissueLiver=12.1327327248914;tissueLung=8.98483277269558;tissueMus=10.8402076570813;tissueAdr:experimentrnaseq=0.144941504527984;tissueAorta:experimentrnaseq=0.27412951628897;…
Man2a1	Mus;Heart,Liver	0.30729660677082	3	2	0.256078452849936	1.92391556456609	5.77174669369826	16.431882777803	tissueAdr=12.0127144902015;tissueAorta=10.1301342931214;tissueBFAT=9.89310017992145;tissueBS=8.23066367338199;tissueCere=8.24767544161332;tissueHeart=9.63612913410592;tissueHypo=8.45484593108019;tissueKidney=11.1874952973219;tissueLiver=13.0392785203125;tissueLung=11.2211915224705;tissueMus=8.83625645364979;tissueAdr:experimentrnaseq=-0.571393201930006;tissueAorta:experimentrnaseq=-0.216782025020…
Slc26a4	Heart,Liver,Lung	0.307224519038209	3	1	0.376232811013105	0	0	0.333355532716799	tissueAdr=6.14762264130505;tissueAorta=4.48857097572884;tissueBFAT=4.45303084039275;tissueBS=3.95168883875461;tissueCere=4.13243634874342;tissueHeart=4.56314186906727;tissueHypo=4.15500585686949;tissueKidney=10.3464570762362;tissueLiver=4.12755915350017;tissueLung=4.77871812289412;tissueMus=4.43155586816371;tissueAdr:experimentrnaseq=0.150505033370079;tissueAorta:experimentrnaseq=-2.8101325992562…
Ccr2	Lung;BFAT,Kidney,Mus	0.3072031442664	4	2	0.377797271248957	3.49243695583974	3.49243695583974	11.5587946395246	tissueAdr=6.61195629023967;tissueAorta=6.8632117164651;tissueBFAT=7.11372508425906;tissueBS=4.9382817858424;tissueCere=5.17585892339061;tissueHeart=6.64639263505348;tissueHypo=4.91697417461333;tissueKidney=7.24331436109035;tissueLiver=6.00231709606062;tissueLung=9.39742338869837;tissueMus=6.69761691663067;tissueAdr:experimentrnaseq=0.131540299811303;tissueAorta:experimentrnaseq=0.194000364178557;…
Cped1	BS,Heart;Aorta,BFAT,Hypo,Kidney,Lung	0.307099204527684	7	2	0.1728245857012	0.860440031608036	3.01154011062813	16.0291613121966	tissueAdr=10.3046501644494;tissueAorta=12.6282629847016;tissueBFAT=10.7438837784349;tissueBS=7.20048872345107;tissueCere=6.54707060972997;tissueHeart=9.76311525700582;tissueHypo=6.67112718330195;tissueKidney=8.42261581112531;tissueLiver=10.5718331393197;tissueLung=11.3972956056881;tissueMus=10.3862892859581;tissueAdr:experimentrnaseq=-0.0996199754505796;tissueAorta:experimentrnaseq=-0.21802986776…
Mmaa	Liver;Adr,BFAT,Lung;Aorta,BS,Cere,Heart,Hypo,Kidney	0.306462297641671	10	3	0.271212841850317	0.844395979524215	2.78049419711469	18.6002898823602	tissueAdr=8.46026381640606;tissueAorta=9.38349135298875;tissueBFAT=10.7262407148146;tissueBS=8.78595695642769;tissueCere=9.2575361592065;tissueHeart=10.3159099596603;tissueHypo=9.17770491294288;tissueKidney=9.32378623790723;tissueLiver=9.75938000744512;tissueLung=8.2509304956243;tissueMus=8.93974190741598;tissueAdr:experimentrnaseq=-0.0728426101770029;tissueAorta:experimentrnaseq=0.38085097960557…
Acly	Aorta,Liver;BFAT,Mus;Adr,Kidney,Lung	0.306407057614553	7	3	0.416805586405139	1.06511151589467	2.73344997127167	20.5058840100682	tissueAdr=14.8647742578804;tissueAorta=13.7482517616318;tissueBFAT=14.3693031802455;tissueBS=12.6673333886103;tissueCere=11.5490903879473;tissueHeart=9.90012127187778;tissueHypo=11.9731294736317;tissueKidney=11.816023907224;tissueLiver=13.4706829888444;tissueLung=12.3651888537735;tissueMus=9.66896012134782;tissueAdr:experimentrnaseq=-0.267773491499263;tissueAorta:experimentrnaseq=-0.0446891833577…
Kdelc1	Aorta,BFAT;Heart,Kidney;Adr,Cere,Liver,Lung	0.305852036487083	8	3	0.180843501450326	2.97012179479258	7.98560865456591	13.8698568995989	tissueAdr=8.71942733486805;tissueAorta=8.41692983925634;tissueBFAT=8.19058558971599;tissueBS=8.28754350884604;tissueCere=7.79209530238461;tissueHeart=9.26349234598562;tissueHypo=7.88149112224941;tissueKidney=8.86121548762418;tissueLiver=8.30661514909925;tissueLung=8.69819186767213;tissueMus=7.94847097337419;tissueAdr:experimentrnaseq=-0.394667278523154;tissueAorta:experimentrnaseq=0.2188935679616…
Stx3	Aorta,BFAT,Hypo;Heart,Lung,Mus	0.305725188756927	6	2	0.202093729358441	2.51882697138247	5.03765394276493	10.7167067920758	tissueAdr=8.11124298898151;tissueAorta=7.80102375457788;tissueBFAT=7.8344500839789;tissueBS=9.41092954160767;tissueCere=10.6018953422354;tissueHeart=7.97657610214508;tissueHypo=10.1985877087676;tissueKidney=9.95817875286895;tissueLiver=6.63342757215731;tissueLung=10.8479493979653;tissueMus=7.23711631584811;tissueAdr:experimentrnaseq=-0.158974442106106;tissueAorta:experimentrnaseq=-0.0120138943355…
9330159F19Rik	BFAT;Mus;Heart,Lung	0.305670343770918	4	3	0.447305004701973	0.33902845634822	10.0397324983214	12.3901342945727	tissueAdr=7.67839011082934;tissueAorta=6.39903375405383;tissueBFAT=6.40670474337212;tissueBS=10.8340950005168;tissueCere=10.4133094634942;tissueHeart=5.42293188566236;tissueHypo=11.1743098045577;tissueKidney=4.77528282270761;tissueLiver=4.61877299648009;tissueLung=6.83858266600243;tissueMus=11.3955591154898;tissueAdr:experimentrnaseq=0.233268362697268;tissueAorta:experimentrnaseq=0.04634232095121…
Dnah12	BFAT,Heart,Kidney,Lung	0.305575868993262	4	1	0.335119540380292	0	0	4.47071157495122	tissueAdr=4.7304679950741;tissueAorta=4.78295448398898;tissueBFAT=4.9210314681732;tissueBS=4.98544161607119;tissueCere=4.70629835132452;tissueHeart=4.87381137652217;tissueHypo=5.90606751310403;tissueKidney=5.0493729444496;tissueLiver=4.38470989423271;tissueLung=10.3379978374168;tissueMus=4.66144792900902;tissueAdr:experimentrnaseq=-3.88678643588667;tissueAorta:experimentrnaseq=-3.23797354800228;t…
Klhl21	Heart;Adr,Aorta,Liver,Mus	0.305537672594455	5	2	0.318349117088536	1.58844235058582	7.94221175292908	11.9811024863773	tissueAdr=8.63385769470956;tissueAorta=9.14964975864975;tissueBFAT=9.32189019110598;tissueBS=7.67022557889924;tissueCere=8.2552065196311;tissueHeart=11.1998533143788;tissueHypo=7.68928455781544;tissueKidney=9.02183828636961;tissueLiver=10.1734970072104;tissueLung=9.44641299271132;tissueMus=12.3025524551227;tissueAdr:experimentrnaseq=-0.131394322965073;tissueAorta:experimentrnaseq=0.08121309254108…
Slc11a2	Liver;Heart,Kidney	0.305120716393308	3	2	0.244169541377337	0.064805895667341	0.194417687002026	19.9110841060168	tissueAdr=10.8371519534599;tissueAorta=9.49147335348641;tissueBFAT=10.1848742899148;tissueBS=9.73740139941998;tissueCere=10.0161324549888;tissueHeart=9.34944172691857;tissueHypo=10.1475521444069;tissueKidney=11.327527937197;tissueLiver=10.5974443715447;tissueLung=9.95052424268732;tissueMus=9.92211917917829;tissueAdr:experimentrnaseq=-0.285837962750169;tissueAorta:experimentrnaseq=-0.0337815203505…
Tatdn2	Liver;Heart,Kidney;Adr,Aorta,BFAT,Hypo,Lung	0.30506977547612	8	3	0.222295414937511	2.57405923208649	8.26201698803282	13.3845826803107	tissueAdr=8.5875425329538;tissueAorta=9.00752996283342;tissueBFAT=8.96272821492172;tissueBS=9.05570886042156;tissueCere=9.88869321689133;tissueHeart=9.92145617654481;tissueHypo=9.36687426536605;tissueKidney=10.7802574998338;tissueLiver=10.0108427753584;tissueLung=9.97661861767559;tissueMus=9.27790188645079;tissueAdr:experimentrnaseq=-0.0145241159271979;tissueAorta:experimentrnaseq=0.3024463929502…
Grk5	Liver;Aorta,Mus;BFAT,Heart,Hypo,Kidney,Lung	0.305054135322774	8	3	0.37476263476137	0.283672978969207	1.18838582856903	23.0013460015302	tissueAdr=9.41714304823052;tissueAorta=9.02721806564818;tissueBFAT=8.9961455943503;tissueBS=7.71747617899029;tissueCere=9.27566388531826;tissueHeart=8.95953912396459;tissueHypo=7.78726502643731;tissueKidney=7.78212503975052;tissueLiver=7.21386927225458;tissueLung=10.5246168431555;tissueMus=6.90828175320392;tissueAdr:experimentrnaseq=-0.174198169650477;tissueAorta:experimentrnaseq=0.10984109240642…
Reck	Aorta,Liver	0.304826871564043	2	1	0.322174627366133	0	0	17.3339208082635	tissueAdr=9.56716388655217;tissueAorta=9.50273156009679;tissueBFAT=6.97178058641517;tissueBS=7.77431218072733;tissueCere=7.85695304384326;tissueHeart=7.76787441966553;tissueHypo=7.79506265113638;tissueKidney=7.91136580134188;tissueLiver=7.48692069217905;tissueLung=10.66948938844;tissueMus=7.12433788934329;tissueAdr:experimentrnaseq=0.00189224524421981;tissueAorta:experimentrnaseq=-0.1257005938670…
Cacna1d	Lung;BFAT,Mus;Aorta,Cere,Kidney	0.304216323984902	6	3	0.309641418985424	3.53348821434663	10.5580017606765	9.20212399628035	tissueAdr=9.24887447988428;tissueAorta=7.44100790939671;tissueBFAT=5.82134449321824;tissueBS=9.00990072178663;tissueCere=10.6955873671383;tissueHeart=6.32821733653128;tissueHypo=10.1460147821207;tissueKidney=7.50891435806459;tissueLiver=6.56286545271375;tissueLung=10.2215878741564;tissueMus=6.07119219370579;tissueAdr:experimentrnaseq=0.150902331320132;tissueAorta:experimentrnaseq=-0.1115689527605…
Chn1	Adr,Aorta,BFAT,Liver	0.30382008034934	4	1	0.274899842593801	0	0	14.8897838456366	tissueAdr=8.28105535044564;tissueAorta=8.69347179954298;tissueBFAT=9.58661923783798;tissueBS=12.064611604127;tissueCere=11.3187265455262;tissueHeart=9.15520295869755;tissueHypo=12.2227162677133;tissueKidney=7.99945204950009;tissueLiver=4.47219831261526;tissueLung=9.06084790790907;tissueMus=7.15766072166866;tissueAdr:experimentrnaseq=0.0586735873675721;tissueAorta:experimentrnaseq=0.22791681555856…
Cyp4f39	Mus;BFAT,Liver,Lung	0.303663595129984	4	2	0.5220847736964	2.90308792588444	2.90308792588444	12.5132460912439	tissueAdr=3.496991869989;tissueAorta=3.69169832525884;tissueBFAT=3.75250578584042;tissueBS=3.20591948059778;tissueCere=3.40208699949143;tissueHeart=3.44027157459268;tissueHypo=3.29972897718779;tissueKidney=3.63715373191134;tissueLiver=4.1061447695469;tissueLung=5.8551620991446;tissueMus=4.97772288588009;tissueAdr:experimentrnaseq=-2.88803615974189;tissueAorta:experimentrnaseq=-1.42636051361296;ti…
Cep85l	Mus;Adr,Aorta,Liver	0.303631625268115	4	2	0.40961679699311	1.20022331867469	4.80089327469876	8.80361698703766	tissueAdr=5.68509002093343;tissueAorta=6.69141472758833;tissueBFAT=7.41817642724545;tissueBS=6.41138983992767;tissueCere=6.93416590288913;tissueHeart=7.17891157167605;tissueHypo=6.66413440842648;tissueKidney=4.83429615876892;tissueLiver=8.33172020992103;tissueLung=8.34479148878478;tissueMus=9.28094799747098;tissueAdr:experimentrnaseq=-3.49851069392634;tissueAorta:experimentrnaseq=-3.5737097998955…
Ccne2	Kidney;Liver;Lung,Mus	0.30355784086267	4	3	0.411213708478278	2.71340581954659	6.79781884858187	14.0496912755287	tissueAdr=4.86653331775039;tissueAorta=5.75261517711924;tissueBFAT=6.32082844394759;tissueBS=7.04086518709918;tissueCere=8.36405043995355;tissueHeart=6.25787619302027;tissueHypo=6.99375135000438;tissueKidney=5.49702453879297;tissueLiver=5.8870239415857;tissueLung=5.2850470973926;tissueMus=8.21184637214576;tissueAdr:experimentrnaseq=-0.365839322630023;tissueAorta:experimentrnaseq=0.301967191185744…
Frzb	Adr,Aorta;BFAT,Mus	0.303044558220109	4	2	0.289339485715766	7.77754838832496	8.44490322335009	7.90650194527088	tissueAdr=5.8689187246276;tissueAorta=7.07610068057052;tissueBFAT=4.78654369795201;tissueBS=6.66225782478317;tissueCere=6.23145279683546;tissueHeart=6.48427973423232;tissueHypo=6.74457332792185;tissueKidney=9.19421492011334;tissueLiver=5.95162761608348;tissueLung=4.27191506338435;tissueMus=7.20518186460274;tissueAdr:experimentrnaseq=-0.0441112397768585;tissueAorta:experimentrnaseq=-0.001175297721…
Dpysl2	Kidney,Liver;Adr,Aorta,BFAT,Heart	0.302907283847598	6	2	0.198323717812128	1.46377173019317	4.39131519057952	18.5216125100011	tissueAdr=9.19329537345252;tissueAorta=8.9393482523271;tissueBFAT=8.48354675997439;tissueBS=11.4809961299319;tissueCere=11.3631412737397;tissueHeart=8.79379056619175;tissueHypo=11.8337340815779;tissueKidney=7.54390458232625;tissueLiver=5.87881467097835;tissueLung=11.4244838312051;tissueMus=7.78688073847211;tissueAdr:experimentrnaseq=-0.143912064597825;tissueAorta:experimentrnaseq=0.20488446098126…
Cyp4b1	Aorta,BFAT,BS;Heart,Liver,Lung,Mus	0.302624380945529	7	2	0.212133001781436	2.17811447608182	5.08226711085759	16.0318706039063	tissueAdr=9.02906102827455;tissueAorta=9.06127887980151;tissueBFAT=9.48705878993488;tissueBS=5.69566160190986;tissueCere=5.47983522936144;tissueHeart=9.28361703050533;tissueHypo=5.00033200110975;tissueKidney=15.4034169607087;tissueLiver=9.10077706782065;tissueLung=13.48740073094;tissueMus=7.72458817741063;tissueAdr:experimentrnaseq=-0.0941046310776368;tissueAorta:experimentrnaseq=0.25457705681139…
Zcchc16	Adr,Liver,Mus	0.302381738828162	3	1	0.402784979115674	0	0	11.1049892121102	tissueAdr=7.20852975085576;tissueAorta=4.29977150801899;tissueBFAT=4.4411110913561;tissueBS=6.22493481315741;tissueCere=4.79341784920043;tissueHeart=4.33806049092279;tissueHypo=6.44851087045956;tissueKidney=4.8891064957358;tissueLiver=3.88459906270165;tissueLung=3.82240852757987;tissueMus=4.51453433207238;tissueAdr:experimentrnaseq=-0.221033603566394;tissueAorta:experimentrnaseq=-4.29977150801899…
Neo1	BFAT,Lung	0.302340751636115	2	1	0.166890778176149	0	0	22.1024865345376	tissueAdr=11.519200860971;tissueAorta=11.0470795611573;tissueBFAT=9.49933204081157;tissueBS=11.2524160142126;tissueCere=10.7392544243851;tissueHeart=11.2321405076466;tissueHypo=11.290457661574;tissueKidney=10.0037817453312;tissueLiver=9.01574292460564;tissueLung=10.6419118992318;tissueMus=10.6166714114455;tissueAdr:experimentrnaseq=-0.731741468475235;tissueAorta:experimentrnaseq=-0.53078346722464…
Lrrk2	Liver	0.302298477253691	1	1	0.320841317282472	0	0	23.6429194092328	tissueAdr=8.75652038212004;tissueAorta=8.42971535858779;tissueBFAT=7.47811592019698;tissueBS=8.43222213291189;tissueCere=9.91533644444356;tissueHeart=9.0118016456864;tissueHypo=8.12613665988182;tissueKidney=12.0183002362757;tissueLiver=6.39298283590884;tissueLung=11.9326819493985;tissueMus=8.27199073008455;tissueAdr:experimentrnaseq=-1.00062309464829;tissueAorta:experimentrnaseq=-0.89085885672909…
Sec23b	Liver	0.301976138522731	1	1	0.264879224717971	0	0	15.559320967214	tissueAdr=10.3543894198154;tissueAorta=9.24198298422131;tissueBFAT=9.4995861129723;tissueBS=10.2636737072331;tissueCere=9.96875894604691;tissueHeart=9.01257340749366;tissueHypo=10.0712709124867;tissueKidney=11.1768068246135;tissueLiver=10.9875380663483;tissueLung=10.2928022426839;tissueMus=8.9637620944146;tissueAdr:experimentrnaseq=0.0644071125664708;tissueAorta:experimentrnaseq=0.100863307105111…
Tada2a	Mus	0.301858183516944	1	1	0.198405566765591	0	0	8.86869043226429	tissueAdr=8.81903121833046;tissueAorta=7.94352944001567;tissueBFAT=7.91494548608413;tissueBS=8.94660435499554;tissueCere=9.27563177801451;tissueHeart=7.74613381353587;tissueHypo=9.36569043306985;tissueKidney=8.25042533847237;tissueLiver=7.88425764253105;tissueLung=8.21330320492811;tissueMus=9.10437188954556;tissueAdr:experimentrnaseq=0.0461066650182156;tissueAorta:experimentrnaseq=0.2393073321498…
Chrm3	Adr,Lung;Kidney,Liver;Aorta,BFAT,Heart,Mus	0.301823702091562	8	3	0.296865226143135	4.74509557364733	11.6607305994996	15.9467438100712	tissueAdr=5.36575707682672;tissueAorta=3.37036321490976;tissueBFAT=3.38993848376438;tissueBS=7.40714750940585;tissueCere=3.80415396788379;tissueHeart=4.08603478586318;tissueHypo=8.67424523893121;tissueKidney=5.72011182843244;tissueLiver=4.90400420400357;tissueLung=4.97477093329251;tissueMus=3.68815488433687;tissueAdr:experimentrnaseq=-0.467132987560976;tissueAorta:experimentrnaseq=-1.283432230070…
Tjap1	Liver;BS,Cere,Heart,Hypo	0.301396569591094	5	2	0.209851588239703	3.62085188958402	5.8957405520799	9.66969195647741	tissueAdr=8.82696513939396;tissueAorta=8.55755499766429;tissueBFAT=8.33094491498784;tissueBS=8.60071511661126;tissueCere=9.29359820321093;tissueHeart=9.074444377112;tissueHypo=8.55682287037668;tissueKidney=8.58209975950376;tissueLiver=7.65750913486437;tissueLung=8.92644660033748;tissueMus=10.1549168112616;tissueAdr:experimentrnaseq=0.4458274282277;tissueAorta:experimentrnaseq=-0.00657612965554612…
Ercc5	Liver;Mus	0.301047464606953	2	2	0.263674917064041	3.09348840546748	6.18697681093496	7.75933177737292	tissueAdr=9.25093530994154;tissueAorta=9.05421559111315;tissueBFAT=9.2742047337873;tissueBS=8.69216496968125;tissueCere=9.77773969878053;tissueHeart=9.13081287735767;tissueHypo=8.73679849930427;tissueKidney=9.15345536524395;tissueLiver=9.48654736294434;tissueLung=9.74622688621748;tissueMus=8.95754094839433;tissueAdr:experimentrnaseq=-0.369669791714135;tissueAorta:experimentrnaseq=0.06396412420690…
Chka	Adr;Liver;Heart,Kidney,Mus	0.300743413857397	5	3	0.55744086088088	0.908092212512503	3.63602810563728	20.0106255390857	tissueAdr=10.7917610863299;tissueAorta=8.41341842133177;tissueBFAT=8.21668631194277;tissueBS=10.0473804818154;tissueCere=11.1224540073722;tissueHeart=8.21765645356848;tissueHypo=10.4216824764373;tissueKidney=10.7812075418054;tissueLiver=10.9761070409193;tissueLung=10.906209272251;tissueMus=6.55688112796585;tissueAdr:experimentrnaseq=-0.320525506365921;tissueAorta:experimentrnaseq=0.02781251910326…
Chmp2b	Liver;Adr,Aorta,Kidney,Lung	0.30014914312659	5	2	0.191022407836748	3.86612302127657	3.86612302127657	11.239027779473	tissueAdr=9.51998871745667;tissueAorta=9.5722135332614;tissueBFAT=9.85448018564441;tissueBS=10.0873291819396;tissueCere=9.48097737817418;tissueHeart=10.3596253427015;tissueHypo=9.42391441569193;tissueKidney=10.8674356845084;tissueLiver=9.80474877473134;tissueLung=10.3685435953384;tissueMus=10.078439119704;tissueAdr:experimentrnaseq=0.0522343204704122;tissueAorta:experimentrnaseq=0.36426359329379;…
Arap1	Liver,Mus;Aorta,BFAT,Kidney,Lung	0.299772139545249	6	2	0.255492162855442	1.53623815730294	4.60871447190881	2.46328669338371	tissueAdr=9.6146828573317;tissueAorta=9.98162684955443;tissueBFAT=9.86413936619725;tissueBS=8.78793639875951;tissueCere=9.86976280736052;tissueHeart=9.38278424852994;tissueHypo=8.7703363164667;tissueKidney=9.41194362320643;tissueLiver=10.9018232777775;tissueLung=11.1945198339621;tissueMus=9.0589940992271;tissueAdr:experimentrnaseq=0.108229493997109;tissueAorta:experimentrnaseq=-0.152412709329986;…
4430402I18Rik	Liver;Adr,BFAT,Heart	0.299612135486186	4	2	0.243953915469314	2.18837146549286	8.75348586197145	17.8449903176051	tissueAdr=5.68576656248483;tissueAorta=8.03898794794189;tissueBFAT=8.87584806119778;tissueBS=6.68400851316481;tissueCere=5.64808037776202;tissueHeart=8.78922110148407;tissueHypo=6.55694537350393;tissueKidney=7.12326353203113;tissueLiver=5.37099220488566;tissueLung=7.5493578769855;tissueMus=5.63846019612564;tissueAdr:experimentrnaseq=0.116157775424324;tissueAorta:experimentrnaseq=0.084393592198074…
Uts2r	Aorta,BFAT;Adr,Heart,Mus	0.299312569822172	5	2	0.461024717559012	1.68140006377227	4.20350015943067	18.2687203012305	tissueAdr=3.34057546933164;tissueAorta=4.32465007770225;tissueBFAT=4.61993496732188;tissueBS=3.29669910758477;tissueCere=3.13074294257057;tissueHeart=4.25591093836902;tissueHypo=3.14913951879737;tissueKidney=3.16603306023464;tissueLiver=3.30864114275573;tissueLung=2.79983988981144;tissueMus=4.91862151703171;tissueAdr:experimentrnaseq=-2.2496223192489;tissueAorta:experimentrnaseq=0.072753601870982…
Steap4	Heart,Mus;Hypo,Lung;Aorta,BFAT,Kidney,Liver	0.299002324530486	8	3	0.297349822793936	2.47943916718151	9.79142450917098	15.2418780226689	tissueAdr=10.5138486514246;tissueAorta=11.8465311799126;tissueBFAT=12.2503953972608;tissueBS=4.91035929528987;tissueCere=5.3505032831922;tissueHeart=10.1253896001864;tissueHypo=5.11590440124568;tissueKidney=6.78356808195509;tissueLiver=11.7437573127573;tissueLung=8.08157892977263;tissueMus=10.0830133084129;tissueAdr:experimentrnaseq=-0.383733824671959;tissueAorta:experimentrnaseq=-0.1010180937438…
Arel1	Liver;Adr,Aorta;BFAT,Heart	0.298663524373196	5	3	0.270642649793703	1.00871907556106	7.44259481409163	7.04292408611397	tissueAdr=9.85916140720631;tissueAorta=10.1248584595645;tissueBFAT=10.6432132858379;tissueBS=11.0170192800019;tissueCere=11.2922566580969;tissueHeart=11.2769924219792;tissueHypo=10.4135081664248;tissueKidney=9.31092785084763;tissueLiver=10.8271743692456;tissueLung=10.0779388912178;tissueMus=9.91374872285584;tissueAdr:experimentrnaseq=-0.367442884982192;tissueAorta:experimentrnaseq=-0.317285121780…
Ddit4	Heart,Liver;Aorta,BFAT,Mus;Adr,BS,Hypo,Lung	0.298603152384396	9	3	0.550319967586753	1.09652093266487	8.74560646832345	13.0647665659174	tissueAdr=8.87474208851093;tissueAorta=7.8647853967431;tissueBFAT=8.87400102406268;tissueBS=9.17540472170241;tissueCere=9.20373045007228;tissueHeart=9.96990634682843;tissueHypo=8.97193264792008;tissueKidney=8.63570806376679;tissueLiver=8.41484956568956;tissueLung=8.36715314125953;tissueMus=8.43421076977515;tissueAdr:experimentrnaseq=-0.220569547386611;tissueAorta:experimentrnaseq=0.33781471903738…
Creb3l1	Aorta,Heart,Kidney;BFAT,Lung,Mus;BS,Cere,Hypo,Liver	0.298504527167	10	3	0.483406859663467	1.42771771631496	3.14989618175149	8.29919086897672	tissueAdr=8.77600791616694;tissueAorta=9.59073516359817;tissueBFAT=7.70574192546868;tissueBS=5.62587023406057;tissueCere=6.11422964654407;tissueHeart=7.09553643351403;tissueHypo=6.06678330203408;tissueKidney=7.48910522810427;tissueLiver=5.6614148039734;tissueLung=9.23273138167196;tissueMus=7.66025482982092;tissueAdr:experimentrnaseq=0.87172722868295;tissueAorta:experimentrnaseq=-0.67994396235466;…
Wipi2	Aorta,BFAT	0.29842832985813	2	1	0.292659461530637	0	0	6.99772636862155	tissueAdr=10.8570698416445;tissueAorta=10.9117739014332;tissueBFAT=11.4307894191556;tissueBS=10.8034193381447;tissueCere=10.7869447060952;tissueHeart=10.0205751844865;tissueHypo=10.9375473938959;tissueKidney=11.3552798726501;tissueLiver=11.2257825891644;tissueLung=10.359404855646;tissueMus=10.0785251853427;tissueAdr:experimentrnaseq=-0.137638251799521;tissueAorta:experimentrnaseq=-0.0118341390812…
Kynu	Adr;Liver,Mus	0.2983447080597	3	2	0.949247107323366	5.19642817824694	5.19642817824694	14.1914832228483	tissueAdr=5.69827361810887;tissueAorta=4.28336399048225;tissueBFAT=3.86760235665904;tissueBS=3.07445228913255;tissueCere=3.12244357057275;tissueHeart=3.96110532834846;tissueHypo=3.32556368502556;tissueKidney=7.48094891126638;tissueLiver=12.6726970856588;tissueLung=5.44939731202478;tissueMus=3.80233660553525;tissueAdr:experimentrnaseq=-0.976137978153467;tissueAorta:experimentrnaseq=-1.572189780785…
Cep78	Aorta,BFAT,Kidney,Liver	0.298312440897283	4	1	0.26739267492654	0	0	20.4136342304613	tissueAdr=8.10771526479418;tissueAorta=6.70495148581992;tissueBFAT=7.15342094970148;tissueBS=7.85635741029678;tissueCere=8.23324973067817;tissueHeart=7.11027919657917;tissueHypo=7.61842523199052;tissueKidney=7.0189284900614;tissueLiver=6.33357844077847;tissueLung=7.4119301959438;tissueMus=7.02445579776687;tissueAdr:experimentrnaseq=-0.410223975729937;tissueAorta:experimentrnaseq=0.220920961616719…
Acer2	Adr,Aorta,BS,Cere;BFAT,Heart,Hypo,Lung,Mus	0.297964150268367	9	2	0.24925971062535	1.28558749268643	2.89257185854446	9.63347761722187	tissueAdr=9.29176734120188;tissueAorta=9.88428655576727;tissueBFAT=10.5633542227821;tissueBS=7.75209889728413;tissueCere=6.99598660527461;tissueHeart=9.21486419945502;tissueHypo=7.11124757826399;tissueKidney=9.04253502042882;tissueLiver=8.98229885628095;tissueLung=12.9085898556883;tissueMus=6.66297148027015;tissueAdr:experimentrnaseq=-0.120605850703622;tissueAorta:experimentrnaseq=0.1613875144398…
Acaa2	Adr,Cere,Lung;BFAT,BS,Mus	0.297845125533531	6	2	0.226445384615957	1.17616977472246	2.35233954944492	8.2583432800778	tissueAdr=12.1681295254782;tissueAorta=14.3977387736583;tissueBFAT=15.4553624966933;tissueBS=8.53649170745992;tissueCere=7.11140189138002;tissueHeart=13.9216800253842;tissueHypo=8.1422687943241;tissueKidney=12.1149897323121;tissueLiver=14.4673989306681;tissueLung=11.010413501841;tissueMus=11.426293118465;tissueAdr:experimentrnaseq=-0.450966807612615;tissueAorta:experimentrnaseq=0.0448064739002121…
Fras1	Adr,Aorta,BFAT;Cere,Lung,Mus	0.297558831603269	6	2	0.284133318297677	7.63309902796155	7.63309902796155	15.3164773233789	tissueAdr=6.54509597642259;tissueAorta=7.35818848539507;tissueBFAT=7.45743782752629;tissueBS=7.62745534591369;tissueCere=6.5518649933284;tissueHeart=5.74265865450848;tissueHypo=8.61446585117271;tissueKidney=10.1612292652449;tissueLiver=6.7473189496592;tissueLung=7.60804933977438;tissueMus=7.34261350176036;tissueAdr:experimentrnaseq=-1.08663562620675;tissueAorta:experimentrnaseq=-0.352232092941992…
Tmeff1	Kidney;Adr,Aorta,BFAT	0.29735274924103	4	2	0.310606197761736	3.74143206734372	9.0342717306251	12.8819192286947	tissueAdr=6.3821519292859;tissueAorta=8.63328750622281;tissueBFAT=9.60227299439686;tissueBS=10.8515720218891;tissueCere=8.67580024906159;tissueHeart=7.75610508113886;tissueHypo=11.0212674153928;tissueKidney=4.43919694781778;tissueLiver=4.50154932568251;tissueLung=9.47445410169229;tissueMus=5.81839455649968;tissueAdr:experimentrnaseq=0.0660380753305899;tissueAorta:experimentrnaseq=0.01859201494957…
Abca9	Adr,BFAT,Hypo,Kidney;Aorta,BS,Heart,Liver	0.297283299262391	8	2	0.23739471680949	1.58610091309014	3.17220182618027	17.2553671460636	tissueAdr=8.668889611511;tissueAorta=8.72279855652794;tissueBFAT=8.32250417250826;tissueBS=7.4919696385012;tissueCere=6.99463037966849;tissueHeart=9.32391835088296;tissueHypo=7.27442538501224;tissueKidney=8.38039005886809;tissueLiver=7.48945580126946;tissueLung=8.34124602743839;tissueMus=9.00151423004723;tissueAdr:experimentrnaseq=-0.30653874459192;tissueAorta:experimentrnaseq=-0.372702028286896;…
Adtrp	Adr,Aorta,BFAT	0.297210026491624	3	1	0.604952770754478	0	0	8.47736500171612	tissueAdr=7.80125255210661;tissueAorta=9.97681600733312;tissueBFAT=10.6590412849304;tissueBS=5.57151935209519;tissueCere=5.60091143619725;tissueHeart=6.22075615617019;tissueHypo=5.42962696744022;tissueKidney=11.6271307288191;tissueLiver=12.2921277722344;tissueLung=5.41723164359082;tissueMus=6.14683319792304;tissueAdr:experimentrnaseq=-0.47145567830464;tissueAorta:experimentrnaseq=0.40910707110747…
Cyp4f13	BFAT	0.29707320804356	1	1	0.170090453043082	0	0	11.9274254294601	tissueAdr=9.70518958145319;tissueAorta=9.43312132176041;tissueBFAT=9.81057462367823;tissueBS=8.10185007174986;tissueCere=7.99268860933411;tissueHeart=7.76453584984208;tissueHypo=7.78742416240482;tissueKidney=9.38061569832432;tissueLiver=10.9810753555796;tissueLung=8.65253428927915;tissueMus=7.55530775611547;tissueAdr:experimentrnaseq=-0.200216460902235;tissueAorta:experimentrnaseq=-0.073643549702…
Etv6	Kidney;Mus;Adr,Liver	0.296993111156937	4	3	0.253679395517149	4.29995638418572	11.4598135379478	11.877833668806	tissueAdr=10.4445760219675;tissueAorta=9.25902048835016;tissueBFAT=9.22594589797259;tissueBS=8.54918699137654;tissueCere=8.44152008074543;tissueHeart=9.0226719809799;tissueHypo=8.00977139131485;tissueKidney=10.5069168311429;tissueLiver=9.47559938041733;tissueLung=9.69167166421756;tissueMus=8.54953279610116;tissueAdr:experimentrnaseq=-0.220597636179531;tissueAorta:experimentrnaseq=-0.2836951826135…
Nop2	Kidney,Liver;Adr,Aorta,BFAT	0.296837251617838	5	2	0.321953241669322	2.30851492677225	5.77128731693061	13.0796137351516	tissueAdr=9.42213631273683;tissueAorta=8.67174856227378;tissueBFAT=9.30793816492957;tissueBS=8.78771559959569;tissueCere=9.47123828110848;tissueHeart=8.78176841377126;tissueHypo=9.16638260298216;tissueKidney=9.20026330732738;tissueLiver=10.2692367700065;tissueLung=8.6622845627752;tissueMus=9.4204340734099;tissueAdr:experimentrnaseq=0.166725082210138;tissueAorta:experimentrnaseq=0.491130186009943;…
Btrc	Aorta,Liver	0.29683202482177	2	1	0.151984113621358	0	0	2.4507733865663	tissueAdr=9.76186160378578;tissueAorta=8.45357898770477;tissueBFAT=8.73116948563032;tissueBS=11.1333599139822;tissueCere=10.5577476286148;tissueHeart=8.95790254039087;tissueHypo=11.3146971470636;tissueKidney=9.29197348764956;tissueLiver=8.62247827823883;tissueLung=9.35439580176876;tissueMus=9.36368179280614;tissueAdr:experimentrnaseq=-0.286733630835016;tissueAorta:experimentrnaseq=0.1377138277885…
Megf9	Cere,Hypo,Lung	0.296328900385618	3	1	0.176594363029724	0	0	15.0138279406903	tissueAdr=8.97051812463573;tissueAorta=9.54193117181945;tissueBFAT=10.3631740700409;tissueBS=11.0860902428582;tissueCere=11.784122374713;tissueHeart=8.76421409852485;tissueHypo=11.4670472704704;tissueKidney=8.79950120639609;tissueLiver=10.0979376098893;tissueLung=10.332364217793;tissueMus=7.90496826825556;tissueAdr:experimentrnaseq=-0.343651166897907;tissueAorta:experimentrnaseq=-0.09329177964972…
Sumf2	Heart,Liver	0.296087711257024	2	1	0.175202821040549	0	0	21.7652645819321	tissueAdr=8.32660769721727;tissueAorta=8.4098412156602;tissueBFAT=8.38573509490752;tissueBS=7.38037828393182;tissueCere=7.56201204872654;tissueHeart=7.38783458903599;tissueHypo=7.98182794489792;tissueKidney=8.47944448227809;tissueLiver=8.30900859378153;tissueLung=7.838543598233;tissueMus=7.39115088671004;tissueAdr:experimentrnaseq=-0.0471228028256533;tissueAorta:experimentrnaseq=-0.01769130057192…
Snd1	Adr,Kidney,Liver	0.296024771162766	3	1	0.15306323282938	0	0	17.5174042897036	tissueAdr=11.3139485500491;tissueAorta=10.196394135561;tissueBFAT=9.70818589444082;tissueBS=9.58403892040855;tissueCere=10.4170662289203;tissueHeart=10.3575591596123;tissueHypo=10.3272751722961;tissueKidney=10.3262868103013;tissueLiver=12.0381091695943;tissueLung=11.2856601598336;tissueMus=9.67440974224949;tissueAdr:experimentrnaseq=-0.357089965078091;tissueAorta:experimentrnaseq=-0.1974393357040…
Dtx2	Adr,Aorta,BFAT	0.295527846209822	3	1	0.261852285986752	0	0	23.5169735538643	tissueAdr=8.34527387763213;tissueAorta=9.13389662562514;tissueBFAT=9.81209035060595;tissueBS=7.06054777193245;tissueCere=7.00708836057652;tissueHeart=7.43164311774857;tissueHypo=6.87450790694828;tissueKidney=7.98837399225364;tissueLiver=7.66512459773263;tissueLung=8.55198355677677;tissueMus=7.97131055117126;tissueAdr:experimentrnaseq=0.353157649084584;tissueAorta:experimentrnaseq=0.08491329992840…
Ppbp	Adr,BFAT,Kidney;Aorta,BS,Heart,Liver,Lung	0.295327550654599	8	2	0.560862899836357	3.21741289731036	8.57976772616096	5.74090987630307	tissueAdr=3.45752053462072;tissueAorta=5.99722021194275;tissueBFAT=3.70906567663376;tissueBS=3.22353765478277;tissueCere=1.72116734364497;tissueHeart=5.9345298679854;tissueHypo=1.84665819372769;tissueKidney=3.19378158645006;tissueLiver=3.73103081786023;tissueLung=7.74018191474386;tissueMus=2.42558220702532;tissueAdr:experimentrnaseq=-0.644073924120889;tissueAorta:experimentrnaseq=-0.3987151528831…
Tmem86a	Adr,Aorta,Kidney;Cere,Lung,Mus;BFAT,BS,Heart,Hypo,Liver	0.29527124578606	11	3	0.432650244320642	0.286200967303257	2.45541098224508	7.25848784235341	tissueAdr=9.89735973101457;tissueAorta=7.48723239368587;tissueBFAT=7.89137153800538;tissueBS=7.88195318859529;tissueCere=7.53420116412264;tissueHeart=8.7987594055903;tissueHypo=7.37328770230098;tissueKidney=9.5084039507;tissueLiver=7.43870700363421;tissueLung=7.80803569884328;tissueMus=7.32729788506886;tissueAdr:experimentrnaseq=0.156719329002094;tissueAorta:experimentrnaseq=0.27907343042998;tiss…
Ogfod2	Aorta,BFAT,Hypo,Lung	0.295182071623688	4	1	0.290880743814128	0	0	8.37576314988814	tissueAdr=8.69309110072514;tissueAorta=8.28750253845402;tissueBFAT=9.0024884432161;tissueBS=8.32575497702966;tissueCere=8.77334428917952;tissueHeart=8.00033873807837;tissueHypo=8.1614298699994;tissueKidney=9.25543124462754;tissueLiver=9.63750549539152;tissueLung=7.85990657002806;tissueMus=7.79603350995827;tissueAdr:experimentrnaseq=-0.0581114885707921;tissueAorta:experimentrnaseq=0.15638536082299…
Smtnl1	BFAT;Aorta,Mus	0.295035519578581	3	2	0.88346944478433	4.04327899718992	11.8701630084302	16.2705838800165	tissueAdr=6.97911942950443;tissueAorta=7.34744334581703;tissueBFAT=8.09037050105371;tissueBS=6.75064581349085;tissueCere=6.93750204740924;tissueHeart=6.96976939152198;tissueHypo=6.5589381799192;tissueKidney=6.69820542747256;tissueLiver=6.81130087430794;tissueLung=6.46401445331621;tissueMus=10.8191558625763;tissueAdr:experimentrnaseq=-6.83052388303988;tissueAorta:experimentrnaseq=-3.11680550002109…
Cd209a	Adr,Aorta,BFAT,Kidney,Lung,Mus	0.294145008918938	6	1	0.365536171026317	0	0	21.0772105653542	tissueAdr=4.39730211319918;tissueAorta=5.04186386302918;tissueBFAT=5.1419398389791;tissueBS=3.20681582629241;tissueCere=3.21341001924923;tissueHeart=3.89184454439224;tissueHypo=3.04275814757235;tissueKidney=5.11046810648811;tissueLiver=3.58649515961889;tissueLung=7.30223428623595;tissueMus=4.74644275381475;tissueAdr:experimentrnaseq=-0.253008626082011;tissueAorta:experimentrnaseq=0.39270662083577…
Serpina3n	Adr;Aorta,Kidney;BFAT,Mus	0.293981640531581	5	3	0.595410413229522	3.71850840536535	11.6101122404642	14.6701055834075	tissueAdr=8.95665106632428;tissueAorta=8.571462576679;tissueBFAT=8.3823216942326;tissueBS=9.402658882615;tissueCere=5.35212164390035;tissueHeart=7.49899599046558;tissueHypo=9.34596341927962;tissueKidney=5.03413052528981;tissueLiver=12.9125117631688;tissueLung=10.7682501013524;tissueMus=7.15823034250873;tissueAdr:experimentrnaseq=-0.0275462823220736;tissueAorta:experimentrnaseq=0.0177597935639051;…
Adcy6	Liver;Aorta,BFAT	0.293915519252633	3	2	0.284681682619639	0.303154079683902	0.909462239051708	7.62068865887055	tissueAdr=10.8157097138061;tissueAorta=12.3297936824705;tissueBFAT=12.5829809570655;tissueBS=9.51417063302279;tissueCere=9.87960439526152;tissueHeart=12.6275443399614;tissueHypo=10.841203934538;tissueKidney=11.6406582479542;tissueLiver=10.2295352011816;tissueLung=11.0388432465777;tissueMus=10.1257367242785;tissueAdr:experimentrnaseq=-0.20736729676836;tissueAorta:experimentrnaseq=-0.23214004008641…
Wdtc1	Kidney;Liver	0.293793128856898	2	2	0.281451672039978	2.29056885509492	4.58113771018985	2.94703462379687	tissueAdr=9.70810087318466;tissueAorta=9.8560212119206;tissueBFAT=10.3448282502804;tissueBS=10.3468594921185;tissueCere=9.98494787584311;tissueHeart=10.988303534198;tissueHypo=9.94225774404554;tissueKidney=10.9241281178455;tissueLiver=11.7510498440937;tissueLung=9.91296474910631;tissueMus=11.9183382686245;tissueAdr:experimentrnaseq=0.414615041276402;tissueAorta:experimentrnaseq=0.179046019133855;…
Dpy19l3	Adr,Lung;Aorta,Heart;BFAT,Cere,Kidney,Liver,Mus	0.293661651687226	9	3	0.307118965307316	0.426990163146943	2.10355178376756	8.73091435997602	tissueAdr=9.78028262003377;tissueAorta=7.23225719383102;tissueBFAT=6.75756706744308;tissueBS=8.90471312144798;tissueCere=10.2061331158805;tissueHeart=6.07943087453887;tissueHypo=9.60011760538618;tissueKidney=8.62721943927157;tissueLiver=9.38014373995858;tissueLung=8.44524276942225;tissueMus=7.44135779092882;tissueAdr:experimentrnaseq=-0.320613335327086;tissueAorta:experimentrnaseq=-0.060555996589…
Srp72		0.293651684739831	0	0	NA	NA	NA	NA	tissueAdr=11.7558103105616;tissueAorta=10.5206739230489;tissueBFAT=10.8074371441459;tissueBS=11.16590750898;tissueCere=10.7420105222599;tissueHeart=10.4757488068773;tissueHypo=11.4264610067702;tissueKidney=11.3381488866673;tissueLiver=12.119159045542;tissueLung=10.8290377632476;tissueMus=10.7423680419;tissueAdr:experimentrnaseq=-0.225049199914978;tissueAorta:experimentrnaseq=0.152406406525303;tis…
Adrbk2	Kidney,Mus;Aorta,BFAT,Liver	0.293510852255188	5	2	0.260042256877421	5.42809653748473	5.42809653748473	13.5976890613053	tissueAdr=9.762764633604;tissueAorta=10.9179830895146;tissueBFAT=11.4776524544536;tissueBS=10.4777820772712;tissueCere=11.748989975559;tissueHeart=8.51428205195274;tissueHypo=11.1967921680816;tissueKidney=8.77926799463327;tissueLiver=7.82520410892561;tissueLung=11.1272166494264;tissueMus=8.6047865368144;tissueAdr:experimentrnaseq=-0.299209175936537;tissueAorta:experimentrnaseq=-0.100238887281812;…
Inpp5b	Kidney;Aorta,BFAT,Heart	0.293133187607157	4	2	0.16574271061579	2.28171564592592	9.12686258370369	18.2798466336161	tissueAdr=9.14234932411031;tissueAorta=9.24086338796775;tissueBFAT=9.05865723200573;tissueBS=9.82570682195235;tissueCere=10.5451652732473;tissueHeart=8.76425033792079;tissueHypo=9.98055577237992;tissueKidney=11.1193119313315;tissueLiver=10.4079840920727;tissueLung=11.2603166061847;tissueMus=9.08660665148949;tissueAdr:experimentrnaseq=-0.0144147890477566;tissueAorta:experimentrnaseq=-0.11197977014…
Ube2k	Liver	0.293026376206304	1	1	0.208750554273888	0	0	23.2682167871837	tissueAdr=9.92398410089316;tissueAorta=10.2990014436286;tissueBFAT=11.0273123593891;tissueBS=10.9606804592692;tissueCere=11.6597381825078;tissueHeart=10.5459547202036;tissueHypo=10.9434174362085;tissueKidney=10.7450094067439;tissueLiver=10.1510210980929;tissueLung=9.8035447477749;tissueMus=10.6661694269611;tissueAdr:experimentrnaseq=0.248276265476839;tissueAorta:experimentrnaseq=0.233650122401526…
Tmtc1	BFAT,Kidney;Aorta,Heart,Lung	0.292770013399692	5	2	0.376312425082521	1.2404318927329	3.10107973183225	15.5085074321903	tissueAdr=9.16561605523862;tissueAorta=11.0578464232446;tissueBFAT=8.48221619944019;tissueBS=10.422696343982;tissueCere=9.35519947265882;tissueHeart=12.5194076563689;tissueHypo=10.3520101741946;tissueKidney=8.95591235521087;tissueLiver=5.98583943020509;tissueLung=12.1562607019132;tissueMus=12.2056273476313;tissueAdr:experimentrnaseq=-0.228365441925851;tissueAorta:experimentrnaseq=-0.6089274967024…
Dopey1	Liver;Aorta,BFAT,Mus	0.29252197600243	4	2	0.183675838168563	1.2027687892911	4.81107515716442	3.74127826293911	tissueAdr=8.60311002025211;tissueAorta=9.19297902158393;tissueBFAT=9.22682955473905;tissueBS=10.4037302311075;tissueCere=11.0453570892173;tissueHeart=8.93149660507592;tissueHypo=10.379522437426;tissueKidney=9.44146082577421;tissueLiver=8.67246446717525;tissueLung=10.1294113664314;tissueMus=8.47757021855525;tissueAdr:experimentrnaseq=-0.3047415721823;tissueAorta:experimentrnaseq=-0.320825398816108…
H2.Q6	Liver,Mus;Adr,Aorta,BFAT,BS,Cere,Heart,Hypo,Kidney,Lung	0.291892171496428	11	2	0.263912344188053	2.75314541996773	8.85770019017749	14.080433101946	tissueAdr=9.06931847772822;tissueAorta=9.37391636506856;tissueBFAT=9.50660894040257;tissueBS=5.42324103188084;tissueCere=5.62563329979051;tissueHeart=8.99794269157039;tissueHypo=5.26952693428032;tissueKidney=9.29041242218186;tissueLiver=10.1168485635066;tissueLung=11.5802883354256;tissueMus=8.05253648101574;tissueAdr:experimentrnaseq=-0.284559829611596;tissueAorta:experimentrnaseq=0.1242469965641…
Plekhg2	Aorta,BFAT,Cere,Kidney,Lung	0.29188536516053	5	1	0.226270871389113	0	0	10.4848979423148	tissueAdr=9.33110884172243;tissueAorta=10.6787191255226;tissueBFAT=9.5878921411996;tissueBS=7.4794613644431;tissueCere=7.3611508579857;tissueHeart=9.44210537748618;tissueHypo=7.29225636127463;tissueKidney=8.83440731801084;tissueLiver=8.02430866473811;tissueLung=10.9409822369591;tissueMus=8.44045394593552;tissueAdr:experimentrnaseq=0.70518035083273;tissueAorta:experimentrnaseq=-0.191695556878074;t…
Ttn	Adr;BFAT	0.291723780331348	2	2	1.27226500285215	3.88204772847457	3.88204772847457	12.4434341679737	tissueAdr=10.1016646992971;tissueAorta=12.0444007751503;tissueBFAT=12.3187899444428;tissueBS=10.1537589209518;tissueCere=10.1001385412288;tissueHeart=17.4923858424691;tissueHypo=10.0727440195418;tissueKidney=10.1403916642534;tissueLiver=10.2927085317495;tissueLung=10.7619400500234;tissueMus=18.7590365688536;tissueAdr:experimentrnaseq=-6.82784833636217;tissueAorta:experimentrnaseq=0.08352785036711…
Bcl2l13	Adr,Aorta,BFAT	0.290941736890363	3	1	0.167561755906525	0	0	4.82978712419514	tissueAdr=9.66032985674514;tissueAorta=11.1379841981008;tissueBFAT=12.1332679410598;tissueBS=9.26960650282398;tissueCere=9.8569000220699;tissueHeart=11.2655802484189;tissueHypo=9.54739022549256;tissueKidney=10.1703871163791;tissueLiver=10.6176199704065;tissueLung=9.51751008398989;tissueMus=11.3892383260109;tissueAdr:experimentrnaseq=0.034082831964438;tissueAorta:experimentrnaseq=-0.23061040700771…
Nostrin	Aorta,BFAT;Heart,Kidney,Liver,Mus	0.29069557110505	6	2	0.26401490474247	2.53184301762429	7.59552905287288	3.95753080330132	tissueAdr=7.43053321728725;tissueAorta=5.89968687552389;tissueBFAT=6.6991983633478;tissueBS=6.59537750515272;tissueCere=6.05900855878639;tissueHeart=7.63827431634352;tissueHypo=6.06906516178133;tissueKidney=6.49514676262187;tissueLiver=9.24771300355066;tissueLung=10.6603054769469;tissueMus=4.82767890757664;tissueAdr:experimentrnaseq=-0.454266076942819;tissueAorta:experimentrnaseq=0.29988146338506…
Rad51c	Liver;Adr,Kidney,Lung;Aorta,BFAT,BS,Cere,Hypo,Mus	0.290661410514602	10	3	0.372571976139723	0.941600507530481	3.5313729887433	18.8355253026428	tissueAdr=5.38639406235147;tissueAorta=5.22606988899354;tissueBFAT=5.11561210182888;tissueBS=6.90618715822047;tissueCere=7.45400970581912;tissueHeart=5.00733377189705;tissueHypo=6.42491853337604;tissueKidney=5.95028162759027;tissueLiver=4.91611482446423;tissueLung=4.8483797623221;tissueMus=4.41843514936557;tissueAdr:experimentrnaseq=-0.484468924913285;tissueAorta:experimentrnaseq=-0.6680710003251…
Lgals4	Aorta,BFAT,Kidney,Liver,Mus	0.290437101262032	5	1	0.275494891958858	0	0	7.65727159799671	tissueAdr=8.90789234809859;tissueAorta=9.637562048308;tissueBFAT=10.3819195690904;tissueBS=6.74816175484443;tissueCere=6.90644888698562;tissueHeart=11.7336673427056;tissueHypo=6.38758696265018;tissueKidney=9.11397423062093;tissueLiver=9.52803099216519;tissueLung=8.58315037571433;tissueMus=7.94392010927274;tissueAdr:experimentrnaseq=0.392081751486354;tissueAorta:experimentrnaseq=0.455452286164586;…
Asxl3	BFAT,Kidney,Lung;Aorta,BS,Cere,Heart,Hypo	0.290371321195704	8	2	0.409745419047295	2.98516257317702	2.98516257317702	12.1569769027469	tissueAdr=4.75656457122085;tissueAorta=4.8922905599042;tissueBFAT=5.2249950272812;tissueBS=7.95023987925071;tissueCere=6.02392980108855;tissueHeart=5.03538171633592;tissueHypo=8.87543572483538;tissueKidney=7.21382115467639;tissueLiver=4.2797772469702;tissueLung=3.92431444153441;tissueMus=4.69335769508701;tissueAdr:experimentrnaseq=-1.4403220768206;tissueAorta:experimentrnaseq=-0.966820374490733;t…
Ifit3	Liver;Adr,Cere,Heart,Mus;Aorta,BFAT,BS,Hypo,Lung	0.290053395614785	10	3	0.338555857318435	1.97324580682552	10.9842208738129	9.10798212208833	tissueAdr=8.82123896116156;tissueAorta=8.04720256825688;tissueBFAT=7.83641398825498;tissueBS=8.03127544774717;tissueCere=7.5815954058678;tissueHeart=7.85515790922757;tissueHypo=7.64481173997317;tissueKidney=8.79684405477044;tissueLiver=7.90256479096561;tissueLung=9.81038366747369;tissueMus=6.85678544908935;tissueAdr:experimentrnaseq=-0.304979250891232;tissueAorta:experimentrnaseq=-0.0590099264112…
Rarres2	Adr;BFAT,Mus;BS,Cere,Hypo,Lung	0.289424317004223	7	3	0.222536791600837	3.22581724523413	10.3281895578053	11.4928355885994	tissueAdr=10.1571066447619;tissueAorta=11.0939020055648;tissueBFAT=10.3748445914618;tissueBS=6.742454431948;tissueCere=6.11001641315407;tissueHeart=9.12886119292153;tissueHypo=7.89331436008832;tissueKidney=8.7122123950594;tissueLiver=13.5481620135151;tissueLung=11.6462265240462;tissueMus=8.55950890583338;tissueAdr:experimentrnaseq=-0.264467144899457;tissueAorta:experimentrnaseq=0.203894255001574;…
Dennd6b	Liver	0.289230039570513	1	1	0.179668313827916	0	0	23.6466583508512	tissueAdr=8.07041095091193;tissueAorta=7.96774850185559;tissueBFAT=8.16714684816993;tissueBS=10.4750002774479;tissueCere=11.4908020862951;tissueHeart=9.50335060519716;tissueHypo=11.2397877059223;tissueKidney=8.44448945486931;tissueLiver=8.45473086101402;tissueLung=7.97546370343073;tissueMus=9.50386640201742;tissueAdr:experimentrnaseq=0.466726073150234;tissueAorta:experimentrnaseq=0.27207464799165…
Pdzrn3	Adr,Liver;BFAT,Heart;Cere,Hypo,Lung,Mus	0.289048852387907	8	3	0.238923545437518	5.3974515147763	9.28388357490029	12.6113418493042	tissueAdr=9.08949869360557;tissueAorta=9.49620187158619;tissueBFAT=8.53247981920805;tissueBS=6.50568241044833;tissueCere=5.7571252664734;tissueHeart=9.80133912161652;tissueHypo=6.60565197748519;tissueKidney=9.58213167638458;tissueLiver=7.42529820693128;tissueLung=9.06923075424668;tissueMus=11.7320537184895;tissueAdr:experimentrnaseq=0.374722823849189;tissueAorta:experimentrnaseq=0.203687779875549…
Tsen15	Adr,Aorta,BFAT,Kidney,Liver	0.288155744846417	5	1	0.176590787692547	0	0	20.5217790204573	tissueAdr=7.96037316455196;tissueAorta=7.10935601848924;tissueBFAT=7.34647681591537;tissueBS=8.07554573330919;tissueCere=7.64348931085363;tissueHeart=7.78939329035201;tissueHypo=7.98246402571045;tissueKidney=7.60392519218346;tissueLiver=6.92716075265271;tissueLung=7.22784271166049;tissueMus=7.90169120497039;tissueAdr:experimentrnaseq=-0.258954192729758;tissueAorta:experimentrnaseq=0.1581850587020…
Mn1	Mus;Aorta,Heart;Adr,BFAT,Liver	0.287972879195773	6	3	0.336529498091075	6.59866299314994	9.31437398409296	8.84218739445759	tissueAdr=6.36283206248896;tissueAorta=8.56606771325639;tissueBFAT=7.1623189200296;tissueBS=6.9205908672091;tissueCere=5.88286575712341;tissueHeart=8.22539977128983;tissueHypo=7.65561055407894;tissueKidney=6.37169793041979;tissueLiver=8.90561646559985;tissueLung=7.07136389851891;tissueMus=10.3326877153462;tissueAdr:experimentrnaseq=-0.0193842766376122;tissueAorta:experimentrnaseq=-0.2981193492855…
Dirc2	Kidney;Liver;Adr,Aorta,Lung	0.287905427556904	5	3	0.284551927128404	2.26128032498316	7.39384443944072	5.09425626437084	tissueAdr=10.2295440061122;tissueAorta=9.0341327119232;tissueBFAT=8.72962024691205;tissueBS=10.3531791316151;tissueCere=10.2576499297384;tissueHeart=10.4971769805928;tissueHypo=10.5732364177567;tissueKidney=8.87009214793297;tissueLiver=10.1405707663152;tissueLung=9.75787592795305;tissueMus=10.9950923974566;tissueAdr:experimentrnaseq=-0.27219454947447;tissueAorta:experimentrnaseq=0.319661249428885…
Pds5a	BFAT,Kidney;Liver,Mus;Adr,Aorta,Cere,Hypo,Lung	0.287748151871153	9	3	0.208652034041774	3.34355089818716	6.3336549529082	13.3876401415568	tissueAdr=9.93987288654909;tissueAorta=9.50137232375633;tissueBFAT=9.90372822929392;tissueBS=8.75726311073306;tissueCere=9.35014822455325;tissueHeart=9.33935809548912;tissueHypo=8.33741635896031;tissueKidney=10.1431986023887;tissueLiver=9.90797024132524;tissueLung=10.4953424611759;tissueMus=9.12034230220158;tissueAdr:experimentrnaseq=-1.29893657289132;tissueAorta:experimentrnaseq=-0.8645692684897…
Adh6.ps1	Adr;Liver	0.287696146937008	2	2	0.73259375429482	6.80685433545515	6.80685433545515	12.7634804250109	tissueAdr=3.41330680434427;tissueAorta=2.74011554102584;tissueBFAT=2.79991286848209;tissueBS=2.42916962047597;tissueCere=2.64940675322603;tissueHeart=2.6373658138434;tissueHypo=2.52826149547205;tissueKidney=2.89837355316721;tissueLiver=10.3565578867088;tissueLung=2.54946692783531;tissueMus=2.67198220333544;tissueAdr:experimentrnaseq=-0.70057721160086;tissueAorta:experimentrnaseq=-0.71072821763436…
Ptges3	Kidney;Adr,Aorta,BFAT,BS,Heart,Hypo,Liver,Lung	0.287564302201086	9	2	0.210663619803388	0.0379669447129842	0.341702502416847	19.5950984079108	tissueAdr=9.92459163120292;tissueAorta=9.67381043795576;tissueBFAT=9.8096433192435;tissueBS=11.1940921658904;tissueCere=10.2236506236547;tissueHeart=9.72643124132361;tissueHypo=10.8572628200787;tissueKidney=10.7724354835219;tissueLiver=11.2303389092136;tissueLung=10.4435867922904;tissueMus=9.52174917634292;tissueAdr:experimentrnaseq=0.0422573085574001;tissueAorta:experimentrnaseq=0.54905442598253…
Fam76a	Liver;Adr,Lung,Mus;Aorta,BFAT,BS,Cere,Heart,Kidney	0.287370120799871	10	3	0.283781110370326	0.369360975626513	2.51891549846657	9.92133593864181	tissueAdr=9.59476902906596;tissueAorta=9.73309679531267;tissueBFAT=9.63300016858371;tissueBS=9.44392257482751;tissueCere=9.71745733876947;tissueHeart=9.93939901183087;tissueHypo=9.99984005074706;tissueKidney=10.0344432360197;tissueLiver=8.82296042520932;tissueLung=10.6369694730675;tissueMus=10.1812025141282;tissueAdr:experimentrnaseq=-0.158796244620142;tissueAorta:experimentrnaseq=0.1169294126513…
1110057K04Rik	Aorta,BFAT,Kidney,Liver	0.287251687801016	4	1	0.19057977939466	0	0	18.5850641062912	tissueAdr=9.58517487543866;tissueAorta=9.66844913746286;tissueBFAT=10.047537623349;tissueBS=9.90380560065344;tissueCere=9.23340178827386;tissueHeart=9.58650126237271;tissueHypo=9.37636220148046;tissueKidney=9.79073897516434;tissueLiver=10.9131669915007;tissueLung=9.40784453476572;tissueMus=8.53334352017266;tissueAdr:experimentrnaseq=-0.185372408387657;tissueAorta:experimentrnaseq=0.07092256312809…
Hspa4l	Liver;Adr,Aorta,BFAT,Kidney,Lung	0.287098149880129	6	2	0.514929347545014	0.165116934574552	0.990701607447306	19.205742978489	tissueAdr=10.3231180910101;tissueAorta=9.42373733209227;tissueBFAT=9.81177023300108;tissueBS=13.3349850146675;tissueCere=12.5354040857152;tissueHeart=10.5762554703395;tissueHypo=12.1919888983228;tissueKidney=10.2533510024862;tissueLiver=10.1007172534601;tissueLung=10.8593627267439;tissueMus=8.19195809928306;tissueAdr:experimentrnaseq=-0.350421148660445;tissueAorta:experimentrnaseq=-0.109172735983…
Ankrd17	Heart;BS,Hypo;Aorta,BFAT,Liver	0.286446616094004	6	3	0.1937110849993	4.7273717935648	11.9443866746549	15.397363612603	tissueAdr=11.1140119211386;tissueAorta=11.0071102340545;tissueBFAT=11.5576984495807;tissueBS=11.5797224512088;tissueCere=11.2512320621216;tissueHeart=11.861501551425;tissueHypo=11.9516232592429;tissueKidney=11.2357064585782;tissueLiver=10.6205362779742;tissueLung=10.9226211165507;tissueMus=11.0968562174009;tissueAdr:experimentrnaseq=-0.243303264792446;tissueAorta:experimentrnaseq=-0.2975698211214…
Tfcp2	Liver	0.28623509724011	1	1	0.18040170913597	0	0	22.6947900348839	tissueAdr=8.99577167919094;tissueAorta=8.60144956122615;tissueBFAT=8.92028155985151;tissueBS=9.14572007558106;tissueCere=9.35467827955074;tissueHeart=8.33189521499904;tissueHypo=9.38809591789533;tissueKidney=9.42864645850981;tissueLiver=8.3687973099288;tissueLung=8.4929552006501;tissueMus=8.34613401283574;tissueAdr:experimentrnaseq=-0.0637997745469721;tissueAorta:experimentrnaseq=0.08401955732456…
Sirpa	Adr,BFAT,Heart,Kidney,Mus	0.286193129582178	5	1	0.191530122917856	0	0	23.3896269158628	tissueAdr=9.94206751306692;tissueAorta=9.34425219787179;tissueBFAT=8.66747492611901;tissueBS=11.2037808933456;tissueCere=12.9209527077269;tissueHeart=9.8771949399725;tissueHypo=12.0804794091682;tissueKidney=10.2099023273269;tissueLiver=8.97024708382748;tissueLung=11.0172684272121;tissueMus=8.37668684948503;tissueAdr:experimentrnaseq=0.246376327594055;tissueAorta:experimentrnaseq=0.057560026509508…
P4hb	BFAT,Kidney	0.286106403491187	2	1	0.162339195999269	0	0	20.7072393495508	tissueAdr=13.237986253357;tissueAorta=12.285860095991;tissueBFAT=11.1736290478782;tissueBS=11.2268492387076;tissueCere=11.0354436536841;tissueHeart=12.2662403164032;tissueHypo=11.3687398377773;tissueKidney=13.8687162559529;tissueLiver=15.4451756967156;tissueLung=13.4933481041301;tissueMus=12.1002940772394;tissueAdr:experimentrnaseq=-0.15978561956714;tissueAorta:experimentrnaseq=-0.035014252924043…
Acadvl	Adr,Aorta,BFAT,Hypo,Lung,Mus	0.28550515589238	6	1	0.162430802309227	0	0	7.18526895229347	tissueAdr=12.2444709392693;tissueAorta=14.6609162646522;tissueBFAT=15.4921311830199;tissueBS=10.0602732758974;tissueCere=10.3501086825601;tissueHeart=14.8089699661681;tissueHypo=9.58549589896426;tissueKidney=12.802677552482;tissueLiver=13.6383747919518;tissueLung=10.3218566262406;tissueMus=12.9404725398587;tissueAdr:experimentrnaseq=-0.290931948434542;tissueAorta:experimentrnaseq=-0.0590744279225…
Slc38a2	Liver;Mus;Aorta,BS,Cere,Hypo	0.285447815819366	6	3	0.37977343044228	0.681578698370028	10.7007850377914	14.5420808512999	tissueAdr=11.6744036723345;tissueAorta=11.5156928868956;tissueBFAT=10.5155016602491;tissueBS=12.3756227679776;tissueCere=12.4056192743088;tissueHeart=12.4990466342592;tissueHypo=11.4288212072381;tissueKidney=10.4837625231782;tissueLiver=11.6728668842048;tissueLung=11.6132720585363;tissueMus=12.1896482808291;tissueAdr:experimentrnaseq=-0.299746640798996;tissueAorta:experimentrnaseq=-0.118495013588…
Tmem62	Adr,Cere,Liver	0.285402116620332	3	1	0.152498898299286	0	0	23.4010673197454	tissueAdr=8.26902181509198;tissueAorta=7.65275025987206;tissueBFAT=7.61158692818883;tissueBS=9.53471350096478;tissueCere=10.3488294602228;tissueHeart=7.05295314379236;tissueHypo=9.30948459077117;tissueKidney=9.05276214181444;tissueLiver=9.15382383823191;tissueLung=8.49313272022067;tissueMus=6.85755301270256;tissueAdr:experimentrnaseq=-0.465422761703619;tissueAorta:experimentrnaseq=-0.033901048910…
Fam229b	Hypo,Kidney,Liver	0.284729583147889	3	1	0.284066908441556	0	0	2.67972519087236	tissueAdr=6.08487922124438;tissueAorta=6.09022134236641;tissueBFAT=6.2710879306765;tissueBS=7.64898964639482;tissueCere=7.28761198989182;tissueHeart=6.30072833350633;tissueHypo=8.38036410216028;tissueKidney=6.52966551999658;tissueLiver=5.32029332577433;tissueLung=5.87010427095813;tissueMus=6.2726951664442;tissueAdr:experimentrnaseq=-0.0345957780807993;tissueAorta:experimentrnaseq=0.17950942095359…
Eef2k	BFAT;Adr,BS,Hypo,Lung;Aorta,Heart,Kidney,Liver	0.284593992534852	9	3	0.25400183041065	0.924347642391501	10.2641214509688	13.5473552435769	tissueAdr=9.95079347163867;tissueAorta=10.0104067305968;tissueBFAT=8.68621323722076;tissueBS=9.03448605783233;tissueCere=10.8539600781858;tissueHeart=9.42303310620045;tissueHypo=8.75001710375908;tissueKidney=7.26650209995588;tissueLiver=8.47867410695866;tissueLung=8.80890039862681;tissueMus=11.8750986955905;tissueAdr:experimentrnaseq=-0.708743966091091;tissueAorta:experimentrnaseq=-0.521754569165…
Ankrd16	Adr,Aorta,BFAT,BS,Hypo,Kidney,Lung	0.284107588734179	7	1	0.281332062919824	0	0	7.16444812821178	tissueAdr=9.76641757604878;tissueAorta=9.73151659308392;tissueBFAT=9.70936986786397;tissueBS=9.25377091048389;tissueCere=9.82462134502397;tissueHeart=8.46177524192854;tissueHypo=9.58502317097449;tissueKidney=9.46890565368029;tissueLiver=8.75421519088596;tissueLung=9.95725515138212;tissueMus=9.46227958920932;tissueAdr:experimentrnaseq=-0.692514140071004;tissueAorta:experimentrnaseq=-0.513468559058…
Adrb2	Adr,Aorta,BFAT;BS,Kidney,Liver,Lung,Mus	0.283895994737244	8	2	0.342989412507459	1.11792723542246	2.9811392944599	8.73059803831402	tissueAdr=5.50894071704655;tissueAorta=7.37553584068403;tissueBFAT=8.34574019828175;tissueBS=4.51899183155287;tissueCere=6.11775450781949;tissueHeart=6.54234957933931;tissueHypo=4.17419160209073;tissueKidney=7.50035159555116;tissueLiver=4.99959845459074;tissueLung=10.3932274508589;tissueMus=8.85979843845246;tissueAdr:experimentrnaseq=-0.225245208260092;tissueAorta:experimentrnaseq=0.0254532269893…
Kdr	Heart,Mus;Aorta,BFAT,Lung;Adr,BS,Cere,Hypo,Kidney,Liver	0.283770119281406	11	3	0.209205441871486	1.50236379977544	4.72282148666356	8.4525169449149	tissueAdr=11.900214589916;tissueAorta=11.2320669687928;tissueBFAT=12.2014300419802;tissueBS=8.44597147639922;tissueCere=8.16274724946413;tissueHeart=12.1174514550811;tissueHypo=8.08673772886325;tissueKidney=10.9423768066863;tissueLiver=10.8206354074438;tissueLung=13.5254010198183;tissueMus=10.2473901558019;tissueAdr:experimentrnaseq=-0.362219083231396;tissueAorta:experimentrnaseq=0.32269600766188…
Acbd5	Liver	0.283641249104393	1	1	0.283925483913529	0	0	7.16061499418378	tissueAdr=10.5052710827505;tissueAorta=10.4463227021736;tissueBFAT=11.0333897273116;tissueBS=11.132637798218;tissueCere=10.9516900017093;tissueHeart=9.76119053111108;tissueHypo=10.6040839289211;tissueKidney=11.9362455496556;tissueLiver=13.4793695815302;tissueLung=10.8688194096953;tissueMus=10.16583161518;tissueAdr:experimentrnaseq=-0.146718270024259;tissueAorta:experimentrnaseq=0.0222693368926396…
Pigl	Liver	0.283420250829929	1	1	0.311630242721286	0	0	0.0876555285221681	tissueAdr=8.44697987755286;tissueAorta=8.27114235345495;tissueBFAT=8.60539498258893;tissueBS=7.98973461070549;tissueCere=7.81668095591705;tissueHeart=7.4811462651074;tissueHypo=7.97775405179698;tissueKidney=8.51320549990409;tissueLiver=7.82540602214698;tissueLung=7.93846599685128;tissueMus=7.65107158049982;tissueAdr:experimentrnaseq=-0.119962479036481;tissueAorta:experimentrnaseq=-0.1674154060721…
Gramd4	Aorta,BFAT,Liver;Adr,Heart,Kidney,Lung,Mus	0.283304912704995	8	2	0.383878802350779	0.470429921344671	1.25447979025245	22.9758255822384	tissueAdr=8.87029291794781;tissueAorta=9.15114751747957;tissueBFAT=9.53314689425456;tissueBS=9.31715624078549;tissueCere=10.1743112989691;tissueHeart=10.1716202905204;tissueHypo=9.79213742641368;tissueKidney=9.59995459921412;tissueLiver=7.75729286160665;tissueLung=9.39355500289331;tissueMus=8.87848347492384;tissueAdr:experimentrnaseq=-0.184289387988441;tissueAorta:experimentrnaseq=-0.012289776065…
Nup43	Aorta,BFAT,Heart,Liver	0.283244997520296	4	1	0.19580406505838	0	0	1.34995171377448	tissueAdr=7.00806043716945;tissueAorta=5.91649208791774;tissueBFAT=6.36106401925058;tissueBS=7.15380131703401;tissueCere=6.75837879294791;tissueHeart=6.60157764668141;tissueHypo=6.81478991767571;tissueKidney=7.84256224210958;tissueLiver=6.91684139731664;tissueLung=6.07465480098041;tissueMus=7.00683127848679;tissueAdr:experimentrnaseq=-0.381111306124671;tissueAorta:experimentrnaseq=0.2347765715552…
Hdac3	Aorta,BFAT,Kidney,Lung	0.282941633121595	4	1	0.18504965449082	0	0	9.62754962399618	tissueAdr=10.4404736415474;tissueAorta=10.1204256579203;tissueBFAT=10.7559708557304;tissueBS=11.1925694140079;tissueCere=10.720970548742;tissueHeart=10.6780653952453;tissueHypo=11.300368757506;tissueKidney=9.99693018596382;tissueLiver=10.3076072643755;tissueLung=9.69874414984005;tissueMus=11.257938475227;tissueAdr:experimentrnaseq=0.251509598085928;tissueAorta:experimentrnaseq=0.523012603340139;t…
Sigmar1	Adr;Liver	0.282696535950029	2	2	0.45104079757232	3.31798156125068	3.31798156125068	12.6832054332116	tissueAdr=10.1387579702889;tissueAorta=9.9145840849769;tissueBFAT=10.0427946273466;tissueBS=9.70193955001017;tissueCere=8.58444274192319;tissueHeart=8.60840268757729;tissueHypo=9.48588841255298;tissueKidney=9.41242242921366;tissueLiver=11.9564202421145;tissueLung=9.29459646432706;tissueMus=7.71552586447402;tissueAdr:experimentrnaseq=0.281957318435309;tissueAorta:experimentrnaseq=0.118069759084856…
Pnpla6	Liver	0.282141354500005	1	1	0.354136340343735	0	0	18.5768345017328	tissueAdr=9.64347892820433;tissueAorta=9.22976608878149;tissueBFAT=9.39729246447438;tissueBS=10.4858067152101;tissueCere=10.0591790365182;tissueHeart=8.27338244115713;tissueHypo=10.5656053310605;tissueKidney=10.3481432506152;tissueLiver=9.880025736084;tissueLung=9.9435717991672;tissueMus=8.23562314518139;tissueAdr:experimentrnaseq=-0.0772356684579956;tissueAorta:experimentrnaseq=-0.13543408413033…
Fam160b1	Heart;Mus	0.282063271678565	2	2	0.224419730154882	2.75936000142875	5.51872000285751	15.2693179152594	tissueAdr=9.83823614593844;tissueAorta=10.2972658320187;tissueBFAT=9.98036982311694;tissueBS=9.27605898727832;tissueCere=9.54031000085928;tissueHeart=8.88828552603474;tissueHypo=9.11624619807703;tissueKidney=9.15131816493506;tissueLiver=11.0992310917465;tissueLung=10.5419521303495;tissueMus=9.4005315400621;tissueAdr:experimentrnaseq=-0.399904774426689;tissueAorta:experimentrnaseq=-0.5687379531929…
Mbip	Liver	0.281897738504686	1	1	0.418565540828027	0	0	23.5884350929637	tissueAdr=8.26916508874059;tissueAorta=7.76071205068119;tissueBFAT=7.8079160302481;tissueBS=8.65283201445104;tissueCere=9.17708155851493;tissueHeart=7.70562145856788;tissueHypo=8.66785556859924;tissueKidney=7.94934953772218;tissueLiver=6.81673447743235;tissueLung=9.89961467865917;tissueMus=7.77467984961879;tissueAdr:experimentrnaseq=-0.411136035202641;tissueAorta:experimentrnaseq=0.09093900449535…
Stard7	Liver,Mus	0.281832916500545	2	1	0.283585307370951	0	0	6.9502243978723	tissueAdr=10.3393073623416;tissueAorta=11.1714712355151;tissueBFAT=11.9379248512564;tissueBS=10.4081272869934;tissueCere=10.9416106178016;tissueHeart=12.361961031128;tissueHypo=10.9279316598527;tissueKidney=11.742475150651;tissueLiver=12.3267599667007;tissueLung=9.93471769430098;tissueMus=12.2928951181447;tissueAdr:experimentrnaseq=-0.266413559878035;tissueAorta:experimentrnaseq=-0.14066332535444…
Cd164	Liver	0.281715323854805	1	1	0.264898815784913	0	0	0.969190348549916	tissueAdr=12.535247676978;tissueAorta=12.103080595281;tissueBFAT=12.2351284867158;tissueBS=11.4250557793769;tissueCere=10.516678506319;tissueHeart=11.8019720533437;tissueHypo=10.7855834186343;tissueKidney=13.0899700771877;tissueLiver=13.0640696937015;tissueLung=12.4857875429962;tissueMus=12.0081757241933;tissueAdr:experimentrnaseq=-0.463780294264348;tissueAorta:experimentrnaseq=-0.256103460015337…
Xrcc6bp1	BFAT,Kidney,Liver	0.281272255935977	3	1	0.347244780238905	0	0	12.3246568323419	tissueAdr=6.22911402189959;tissueAorta=6.42564739570933;tissueBFAT=6.86815439461155;tissueBS=7.05569975835274;tissueCere=6.29815535879672;tissueHeart=5.73146212363879;tissueHypo=7.20540043010755;tissueKidney=5.98991187649746;tissueLiver=6.59234609589607;tissueLung=4.65446655289396;tissueMus=4.8385977841864;tissueAdr:experimentrnaseq=-0.453045675740031;tissueAorta:experimentrnaseq=-0.2385164833662…
Glb1	Mus	0.280926886990359	1	1	0.317070906310617	0	0	0.750456045235178	tissueAdr=9.08535950699614;tissueAorta=8.56590878082714;tissueBFAT=8.59488311050436;tissueBS=8.88417158547356;tissueCere=8.0689547300115;tissueHeart=8.70636934429806;tissueHypo=9.00038623142433;tissueKidney=11.6325181940902;tissueLiver=9.00808087872356;tissueLung=9.01492560649676;tissueMus=6.44466821098126;tissueAdr:experimentrnaseq=0.11717163750221;tissueAorta:experimentrnaseq=0.171785169478525;…
Efnb1	Liver;Adr,Heart,Kidney,Mus	0.28071507550957	5	2	0.249172195902843	0.296768632584982	1.4838431629249	20.4333170021921	tissueAdr=10.1344357689697;tissueAorta=8.92552671633335;tissueBFAT=9.97430733363227;tissueBS=6.77172284146589;tissueCere=7.14941916380052;tissueHeart=9.12270831015545;tissueHypo=7.81286362402921;tissueKidney=9.16872003801639;tissueLiver=9.05595746805108;tissueLung=12.1478587065376;tissueMus=7.96007433717078;tissueAdr:experimentrnaseq=0.394273146997039;tissueAorta:experimentrnaseq=0.54275330655485…
Etv1	Adr,Aorta,BFAT,Cere,Hypo,Lung	0.280699903339611	6	1	0.191181082829258	0	0	17.0900120467353	tissueAdr=9.8033045493031;tissueAorta=7.27239350790502;tissueBFAT=6.26979173195093;tissueBS=9.54223654508849;tissueCere=13.0518345249076;tissueHeart=8.02570593177984;tissueHypo=8.93555115551363;tissueKidney=8.97072020286443;tissueLiver=5.03317210673155;tissueLung=8.10314279354048;tissueMus=6.96310231377485;tissueAdr:experimentrnaseq=-0.980337582448677;tissueAorta:experimentrnaseq=-1.1476541069891…
Eri1	Aorta,BFAT,Kidney	0.280517544456095	3	1	0.154234064229211	0	0	21.9312599343067	tissueAdr=8.52418492928028;tissueAorta=7.58434924944265;tissueBFAT=7.87723704469063;tissueBS=8.03498854629093;tissueCere=8.66553866981235;tissueHeart=8.19615869284926;tissueHypo=7.56000010262809;tissueKidney=8.55920633173633;tissueLiver=8.68183060098636;tissueLung=8.92243596555084;tissueMus=7.61306977339021;tissueAdr:experimentrnaseq=-0.26184374428871;tissueAorta:experimentrnaseq=0.05707010790096…
Tbc1d8b		0.280430306568495	0	0	NA	NA	NA	NA	tissueAdr=8.2478918661374;tissueAorta=8.41488749781682;tissueBFAT=8.32374607753927;tissueBS=6.9829894423268;tissueCere=7.34757698183767;tissueHeart=7.7386956912046;tissueHypo=6.34678448118781;tissueKidney=9.42871999126977;tissueLiver=9.69076352200952;tissueLung=8.92881368505698;tissueMus=7.87279586199963;tissueAdr:experimentrnaseq=-0.698295530765031;tissueAorta:experimentrnaseq=-0.680005705246598…
Pgm5	BFAT;Aorta,Hypo;Liver,Lung,Mus	0.280109651173337	6	3	0.27183287117924	4.57711018800204	11.9085539573059	14.8798739939312	tissueAdr=8.17006222745625;tissueAorta=11.0312570552058;tissueBFAT=6.7473538962332;tissueBS=7.18622794776658;tissueCere=6.64805544378179;tissueHeart=11.4351726584924;tissueHypo=5.46440134637924;tissueKidney=7.13358816383422;tissueLiver=5.58596437769548;tissueLung=9.27993817337831;tissueMus=8.51279523651887;tissueAdr:experimentrnaseq=-0.238731932244127;tissueAorta:experimentrnaseq=-0.7725388882431…
March5	Heart,Hypo;Adr,Aorta,BFAT,Liver,Lung	0.279919351390693	7	2	0.194258405856532	1.75376644977245	6.13818257420359	12.6710467934652	tissueAdr=9.70782860613565;tissueAorta=11.4244107617019;tissueBFAT=11.9216521661884;tissueBS=9.84469391725414;tissueCere=9.80203134392553;tissueHeart=10.8731206482664;tissueHypo=9.7556004169667;tissueKidney=10.9625053793893;tissueLiver=11.6086644059896;tissueLung=9.77189818411099;tissueMus=11.2394514233069;tissueAdr:experimentrnaseq=0.105210291963318;tissueAorta:experimentrnaseq=0.073708787480812…
Asf1b	Liver,Lung;Aorta,BFAT,Cere,Heart,Mus	0.279847057276986	7	2	0.316852044543507	1.57564291290765	5.51475019517677	18.9961643514798	tissueAdr=4.92936655198262;tissueAorta=5.99991536313438;tissueBFAT=6.72559972352865;tissueBS=4.16762653645997;tissueCere=3.83358095535819;tissueHeart=5.10988764268665;tissueHypo=3.68337759870015;tissueKidney=3.83992680493103;tissueLiver=4.56634137033102;tissueLung=5.35154782107284;tissueMus=4.51045242328447;tissueAdr:experimentrnaseq=0.0951928287241915;tissueAorta:experimentrnaseq=-0.093507455746…
Cst8	Heart;Lung;Adr,Kidney	0.279746501972348	4	3	0.388753205400406	1.90399951505923	10.0112455537146	14.652948801975	tissueAdr=4.56368288902949;tissueAorta=3.83574148933867;tissueBFAT=4.0333592913962;tissueBS=3.25947763301915;tissueCere=3.18232567948617;tissueHeart=4.24730991950766;tissueHypo=3.07336220706093;tissueKidney=3.79992416985048;tissueLiver=3.83047771153604;tissueLung=6.35513476619694;tissueMus=4.14023349716929;tissueAdr:experimentrnaseq=-0.912575596235729;tissueAorta:experimentrnaseq=-3.8357414893386…
Dock6		0.279455150236486	0	0	NA	NA	NA	NA	tissueAdr=10.8420250520832;tissueAorta=10.8710226455317;tissueBFAT=10.7809815158439;tissueBS=9.22447674593125;tissueCere=8.86593815473981;tissueHeart=10.6253420330165;tissueHypo=9.68945827531484;tissueKidney=9.98944380349158;tissueLiver=9.42379415464242;tissueLung=12.1120576681397;tissueMus=9.69980600545106;tissueAdr:experimentrnaseq=0.24402588210277;tissueAorta:experimentrnaseq=0.023364653116171…
Ikzf4	Lung;Adr,Liver,Mus	0.278983032456369	4	2	0.420880700093597	0.681285308073242	2.72514123229298	20.4868218240163	tissueAdr=6.71999507392546;tissueAorta=6.63834991004375;tissueBFAT=6.89141560138674;tissueBS=7.07573311759103;tissueCere=8.13683174970256;tissueHeart=6.47374694293481;tissueHypo=8.22198171983345;tissueKidney=6.58162254888135;tissueLiver=6.65282337825887;tissueLung=6.93468837173049;tissueMus=6.7311253230235;tissueAdr:experimentrnaseq=0.120239615971422;tissueAorta:experimentrnaseq=-1.21177917906113…
Ccng2	Hypo;Liver;Adr,Aorta,BFAT,Lung	0.278731172141429	6	3	0.429574589899696	0.70520383064304	6.38401284153137	20.2754088282801	tissueAdr=8.49677668443319;tissueAorta=9.23672056377087;tissueBFAT=10.0136836938023;tissueBS=8.88125120935242;tissueCere=10.3330294533196;tissueHeart=8.72099711521001;tissueHypo=8.2367786821628;tissueKidney=9.0536783912368;tissueLiver=8.41278113509834;tissueLung=9.66121186173401;tissueMus=9.00361954869992;tissueAdr:experimentrnaseq=-0.538521508625923;tissueAorta:experimentrnaseq=-0.37687739667122…
Trp53bp2		0.278620302037185	0	0	NA	NA	NA	NA	tissueAdr=9.0868630801085;tissueAorta=8.96802024007305;tissueBFAT=8.92060266455471;tissueBS=9.91517206404501;tissueCere=9.72145030354309;tissueHeart=8.54229953812913;tissueHypo=9.56948928552674;tissueKidney=10.8886373078606;tissueLiver=9.71338697526708;tissueLung=11.3963471650458;tissueMus=8.8068404604761;tissueAdr:experimentrnaseq=0.230572442977065;tissueAorta:experimentrnaseq=-0.003659015008363…
Sbds		0.278335858384071	0	0	NA	NA	NA	NA	tissueAdr=10.438909724986;tissueAorta=10.3261174993902;tissueBFAT=10.414727398437;tissueBS=10.5772697003599;tissueCere=10.2481767580427;tissueHeart=10.2183514285942;tissueHypo=10.4318355739099;tissueKidney=10.5839452676054;tissueLiver=10.8683412916797;tissueLung=11.4795572937927;tissueMus=9.38247687188186;tissueAdr:experimentrnaseq=0.116295434162567;tissueAorta:experimentrnaseq=0.274252596583006;…
Fbln7	Adr,Aorta,BFAT,Hypo,Kidney,Lung	0.278268515576549	6	1	0.209356633514643	0	0	20.2417698903982	tissueAdr=6.80743816125382;tissueAorta=7.86147455064288;tissueBFAT=6.32822605566556;tissueBS=5.85559755244467;tissueCere=6.06980214142445;tissueHeart=4.83647440930329;tissueHypo=5.48147813455987;tissueKidney=7.58301873980932;tissueLiver=4.97123759698526;tissueLung=4.29512994358538;tissueMus=6.40980704119431;tissueAdr:experimentrnaseq=0.0248005393680001;tissueAorta:experimentrnaseq=-0.131584532614…
Mettl3	BFAT,Heart,Liver	0.277965991750196	3	1	0.185856295748743	0	0	20.799029117469	tissueAdr=9.27923927729078;tissueAorta=8.58491081709222;tissueBFAT=8.45867059272616;tissueBS=8.87786582159996;tissueCere=9.65079969854285;tissueHeart=8.66244116726034;tissueHypo=9.13485016275798;tissueKidney=9.01871116810937;tissueLiver=8.71857733463892;tissueLung=9.24006320002596;tissueMus=8.65564360023692;tissueAdr:experimentrnaseq=0.169067012988692;tissueAorta:experimentrnaseq=0.08232096997828…
Gclm	Adr;Heart;Aorta,BFAT,Lung,Mus	0.277726384876754	6	3	0.208832647616369	2.34146716125218	10.6456697216183	10.5399230458839	tissueAdr=10.1532235299728;tissueAorta=8.86563937867164;tissueBFAT=9.5256681715098;tissueBS=10.8418834025629;tissueCere=10.5435423141585;tissueHeart=9.33704332382444;tissueHypo=10.0784851690903;tissueKidney=13.1473776045983;tissueLiver=12.6765764555653;tissueLung=9.98093525116552;tissueMus=9.50768562393333;tissueAdr:experimentrnaseq=-0.516746904288848;tissueAorta:experimentrnaseq=0.36320393284397…
Klhdc7a	Heart,Liver;Adr,Aorta,BFAT,Mus	0.277628167788687	6	2	0.328774526483787	5.95625462830105	6.13123611509684	13.5918555271392	tissueAdr=10.1351865955043;tissueAorta=12.3554327268922;tissueBFAT=13.4799840821996;tissueBS=9.55039456283107;tissueCere=8.32309106542849;tissueHeart=8.12647428897109;tissueHypo=9.15964774548892;tissueKidney=11.674624933544;tissueLiver=10.1620891220328;tissueLung=9.038142407224;tissueMus=7.68608554516035;tissueAdr:experimentrnaseq=0.176658983544279;tissueAorta:experimentrnaseq=0.0386871619615339;…
Creld2	Heart,Mus;Kidney,Liver;Aorta,BS,Cere,Hypo,Lung	0.277624932115935	9	3	0.350787764169451	0.348133840948922	6.34924018529689	19.7204843572853	tissueAdr=8.63243377893577;tissueAorta=7.97577152910475;tissueBFAT=7.58185610490853;tissueBS=7.79680169662991;tissueCere=8.16138509985253;tissueHeart=7.90653711920495;tissueHypo=8.30187299271136;tissueKidney=9.16680249377842;tissueLiver=10.5194171279127;tissueLung=9.33260181054248;tissueMus=7.08537501128264;tissueAdr:experimentrnaseq=-0.199040878959997;tissueAorta:experimentrnaseq=0.1019888151193…
Mpp7	Liver;Lung;Aorta,BFAT,Cere,Heart	0.277551558800414	6	3	0.210093545764724	3.06775685203706	10.0130983047914	14.0994002310505	tissueAdr=7.88014225583348;tissueAorta=8.55760868920968;tissueBFAT=8.80783320703868;tissueBS=8.42060005059894;tissueCere=9.4320839733979;tissueHeart=7.51309632054484;tissueHypo=7.30457950360495;tissueKidney=8.99994815325184;tissueLiver=7.54735824789044;tissueLung=9.32312409115253;tissueMus=6.76651706081488;tissueAdr:experimentrnaseq=-0.734671201108883;tissueAorta:experimentrnaseq=-0.2984986592090…
Tma7.ps	Adr,Aorta,Liver,Lung	0.277039433558374	4	1	0.207283556751378	0	0	20.623397299849	tissueAdr=8.76829745418435;tissueAorta=7.64872179637285;tissueBFAT=8.54868539565995;tissueBS=8.45043336934032;tissueCere=8.16707297976135;tissueHeart=8.55023402332787;tissueHypo=8.55540860180833;tissueKidney=8.59450099376503;tissueLiver=7.56157348485505;tissueLung=6.98825066186191;tissueMus=9.50655783757684;tissueAdr:experimentrnaseq=-0.134955812704332;tissueAorta:experimentrnaseq=0.6106964152574…
Grb10	Liver	0.276487603779723	1	1	0.452953687417341	0	0	18.5562066352315	tissueAdr=10.9469928524662;tissueAorta=9.92737881481274;tissueBFAT=9.41844826058399;tissueBS=10.90281068796;tissueCere=9.50662850347207;tissueHeart=11.4199514849692;tissueHypo=11.7760254101667;tissueKidney=10.2133926352593;tissueLiver=7.74436633818966;tissueLung=10.7243848563614;tissueMus=10.6974813488108;tissueAdr:experimentrnaseq=-0.0852895882431001;tissueAorta:experimentrnaseq=-0.0984927325924…
Stx4a	Liver;Aorta,BFAT,Mus	0.276020900227436	4	2	0.266146648095448	4.37287042487694	6.50851830049222	14.5141866925327	tissueAdr=10.1121513040178;tissueAorta=10.2786093743305;tissueBFAT=10.4408343321329;tissueBS=10.0926309153337;tissueCere=10.0669317026318;tissueHeart=11.1151787058396;tissueHypo=9.24174659298985;tissueKidney=9.8748792493395;tissueLiver=9.69859222297614;tissueLung=10.6426694083852;tissueMus=10.4615512711089;tissueAdr:experimentrnaseq=-0.0581774661501976;tissueAorta:experimentrnaseq=0.1788135167630…
Tmed7		0.276007975487838	0	0	NA	NA	NA	NA	tissueAdr=10.9551759277772;tissueAorta=10.3958207777654;tissueBFAT=10.5707480729886;tissueBS=11.176357518042;tissueCere=10.8193793628519;tissueHeart=10.8131542521243;tissueHypo=10.8793660570749;tissueKidney=12.166905532744;tissueLiver=11.6283426277339;tissueLung=11.4265639855041;tissueMus=10.1751708277428;tissueAdr:experimentrnaseq=-0.302542591490931;tissueAorta:experimentrnaseq=0.150935723536371…
Cxcl12	BS,Cere;Kidney,Liver;Adr,Aorta,BFAT,Lung,Mus	0.275736984622637	9	3	0.18232302123194	5.24077929870936	9.50420612462642	13.639743380784	tissueAdr=10.8384078061245;tissueAorta=11.5394881664248;tissueBFAT=11.8540572606906;tissueBS=10.2923464874022;tissueCere=10.1769319300743;tissueHeart=12.3085322260633;tissueHypo=9.99555509958253;tissueKidney=12.5023170443198;tissueLiver=13.799508499248;tissueLung=11.8785410976108;tissueMus=11.4595640636985;tissueAdr:experimentrnaseq=-0.0720793665933812;tissueAorta:experimentrnaseq=0.0438741006305…
Gpr98	Heart,Liver	0.275704607624298	2	1	0.40868543818154	0	0	8.41078528169333	tissueAdr=6.9226551495804;tissueAorta=5.90206208964778;tissueBFAT=5.92706397637478;tissueBS=5.86035464525041;tissueCere=5.5765626135479;tissueHeart=5.82278560245906;tissueHypo=6.90394920685609;tissueKidney=5.55289340582255;tissueLiver=5.4802995863976;tissueLung=5.76135945454105;tissueMus=5.85230453003208;tissueAdr:experimentrnaseq=-1.70483104639299;tissueAorta:experimentrnaseq=-4.1148237635264;ti…
Wasf2		0.275678823686174	0	0	NA	NA	NA	NA	tissueAdr=10.919933783397;tissueAorta=11.0946822160236;tissueBFAT=11.1873359121278;tissueBS=9.36211737555614;tissueCere=9.09746925475376;tissueHeart=10.7701464217246;tissueHypo=9.05923732402997;tissueKidney=10.6002121921471;tissueLiver=10.014002636195;tissueLung=12.1939785607339;tissueMus=10.0859902695427;tissueAdr:experimentrnaseq=0.161255856283569;tissueAorta:experimentrnaseq=0.138312293806746;…
Fam124b	Lung;Aorta,BFAT,Heart;BS,Cere,Mus	0.275543538174105	7	3	0.83331944182277	0.884714473985181	1.91197998382828	22.4331990781578	tissueAdr=3.16460952514715;tissueAorta=3.52129610464182;tissueBFAT=3.75337098181133;tissueBS=2.75931882775545;tissueCere=2.85718695675509;tissueHeart=4.13039269049103;tissueHypo=2.50586776161837;tissueKidney=2.80481411659188;tissueLiver=2.84150076188965;tissueLung=6.63235569424848;tissueMus=3.53816052452079;tissueAdr:experimentrnaseq=-2.44414518904485;tissueAorta:experimentrnaseq=-0.6789607646538…
Slc16a9	BFAT,Mus;BS,Kidney;Adr,Heart,Hypo,Lung	0.275438509240998	8	3	0.306403846078852	2.24806229409547	7.26551092810629	18.379001916129	tissueAdr=7.35215327267332;tissueAorta=6.56551809007263;tissueBFAT=6.02350227141991;tissueBS=7.0569379868671;tissueCere=7.01982559713182;tissueHeart=6.9606322199519;tissueHypo=6.46482401573712;tissueKidney=12.0137930849236;tissueLiver=6.45857846619688;tissueLung=11.1672459895868;tissueMus=8.6063638622266;tissueAdr:experimentrnaseq=-0.126899708250272;tissueAorta:experimentrnaseq=-0.081554109589689…
Rreb1	Aorta,BFAT;Heart,Liver	0.275100413474113	4	2	0.325446853405588	4.97704020336912	9.95408040673825	12.2550448170447	tissueAdr=11.0435201308082;tissueAorta=11.5308342947664;tissueBFAT=12.4148272935857;tissueBS=8.68353098374389;tissueCere=10.2232617520378;tissueHeart=11.2617892470727;tissueHypo=10.0566252457434;tissueKidney=11.0537887227692;tissueLiver=11.4115646826044;tissueLung=11.4457710952597;tissueMus=10.9679397448277;tissueAdr:experimentrnaseq=-0.881965957175621;tissueAorta:experimentrnaseq=-1.177591523901…
Tceal8	Aorta,BFAT,Kidney,Liver	0.274604929699046	4	1	0.193931817635119	0	0	0.450137623197955	tissueAdr=10.418011772642;tissueAorta=9.17134700382907;tissueBFAT=8.8284725673335;tissueBS=9.88891203451875;tissueCere=9.79055674656898;tissueHeart=8.77708325082995;tissueHypo=9.53034554915807;tissueKidney=10.1714320574223;tissueLiver=8.82243408694997;tissueLung=9.80212022584785;tissueMus=8.5463173552011;tissueAdr:experimentrnaseq=-0.171690509368745;tissueAorta:experimentrnaseq=0.207940936184535;…
l7Rn6	Liver,Lung	0.273912981608689	2	1	0.353339328391838	0	0	19.7767450876918	tissueAdr=8.70412824432744;tissueAorta=8.54537002681709;tissueBFAT=8.84492032759229;tissueBS=9.35953753149449;tissueCere=8.91837791203323;tissueHeart=9.30331448032442;tissueHypo=8.8796623072371;tissueKidney=8.93692148640996;tissueLiver=8.44932397834987;tissueLung=7.72173857585771;tissueMus=10.5769416553068;tissueAdr:experimentrnaseq=-0.366737289688979;tissueAorta:experimentrnaseq=0.05609260151628…
Dbi	Liver;Lung;Adr,Hypo	0.273843611054973	4	3	0.297026925842781	1.99569678308955	4.59676363898129	8.72751009973637	tissueAdr=12.8986297201942;tissueAorta=13.6958667207815;tissueBFAT=14.3691743201519;tissueBS=12.2468927438155;tissueCere=12.237047066429;tissueHeart=11.270761929872;tissueHypo=11.8865208461501;tissueKidney=12.7518689487703;tissueLiver=13.1443879484885;tissueLung=9.84042155299278;tissueMus=10.798677300085;tissueAdr:experimentrnaseq=-0.397458292502849;tissueAorta:experimentrnaseq=0.320276726506558;…
Ubxn1	Liver;Aorta,BFAT	0.273807063253952	3	2	0.444784546461614	1.54433456487273	4.63300369461819	4.43345508116156	tissueAdr=11.4114361338165;tissueAorta=11.2018254929033;tissueBFAT=11.81709219876;tissueBS=10.4679349742352;tissueCere=9.81287103779773;tissueHeart=10.5744827018814;tissueHypo=9.70823220235231;tissueKidney=11.0171580170852;tissueLiver=11.4697212588529;tissueLung=10.473418988567;tissueMus=12.0825238087225;tissueAdr:experimentrnaseq=0.273409218972732;tissueAorta:experimentrnaseq=0.207787187851302;t…
Nfe2l2	Mus;Aorta,BFAT,Lung	0.273454532266023	4	2	0.272094823945834	1.11002342450866	4.44009369803464	12.3521340403633	tissueAdr=11.5281038440008;tissueAorta=10.9222882950528;tissueBFAT=11.2129574194696;tissueBS=9.51457492879556;tissueCere=8.70225114497884;tissueHeart=11.2190236303396;tissueHypo=8.67702882915611;tissueKidney=11.6554180763863;tissueLiver=11.1429621119193;tissueLung=12.1674716593223;tissueMus=10.5821708431404;tissueAdr:experimentrnaseq=0.0731247016570783;tissueAorta:experimentrnaseq=0.2981459996120…
Dock10	Mus;Adr,Aorta,Heart,Kidney	0.273095400931555	5	2	0.349033676313866	1.38247633464069	6.91238167320344	18.4650698743606	tissueAdr=9.9500745670023;tissueAorta=8.95758542402664;tissueBFAT=7.30780074772417;tissueBS=10.9130690042125;tissueCere=8.14378773708751;tissueHeart=7.13088661875956;tissueHypo=10.3842924887846;tissueKidney=7.83228382164071;tissueLiver=7.19580514291696;tissueLung=10.4237893530675;tissueMus=7.30335859218308;tissueAdr:experimentrnaseq=-0.694676181354899;tissueAorta:experimentrnaseq=-0.5930856603460…
Krt10	BFAT,Mus	0.27308299026666	2	1	0.534798077439511	0	0	22.2966388364025	tissueAdr=5.41950771261358;tissueAorta=5.4064656964983;tissueBFAT=5.61645747366249;tissueBS=5.88678214083664;tissueCere=6.05116301942281;tissueHeart=5.81884134827447;tissueHypo=5.65063482535793;tissueKidney=6.98236693425092;tissueLiver=5.63846086759224;tissueLung=5.22443968069596;tissueMus=7.05362847895455;tissueAdr:experimentrnaseq=-0.188117100811142;tissueAorta:experimentrnaseq=-0.0353398245742…
Cntfr	Aorta,BFAT;Heart,Kidney,Liver;Adr,Cere,Lung,Mus	0.27219709992856	9	3	0.505626496450549	0.473502981080237	7.14983756969851	13.1906136709018	tissueAdr=9.38578552024853;tissueAorta=8.98573686975051;tissueBFAT=9.9763886382841;tissueBS=11.1092700319958;tissueCere=11.5037512629345;tissueHeart=5.69805874153545;tissueHypo=10.8018158165226;tissueKidney=7.49842667768255;tissueLiver=5.90290025684156;tissueLung=6.62289834979336;tissueMus=9.03524069526514;tissueAdr:experimentrnaseq=0.862830191322828;tissueAorta:experimentrnaseq=0.177645451866902…
Hspd1	Adr,Lung	0.272152985315271	2	1	0.385860130087104	0	0	18.891068313014	tissueAdr=13.3553327404907;tissueAorta=12.5837143728069;tissueBFAT=13.2501771307071;tissueBS=11.4066323112345;tissueCere=11.0924723769016;tissueHeart=13.0232825490468;tissueHypo=11.2352498599427;tissueKidney=13.6185796248281;tissueLiver=13.2705407301171;tissueLung=10.251093469271;tissueMus=11.7808204244705;tissueAdr:experimentrnaseq=-0.393027593971769;tissueAorta:experimentrnaseq=0.01826428465528…
Hes6	Adr;Liver;Aorta,BFAT,BS,Cere,Hypo,Kidney,Lung	0.272082704173815	9	3	0.273996572633153	0.542897543390511	8.2898065852454	10.5141160632105	tissueAdr=10.0340072799084;tissueAorta=7.03330063665556;tissueBFAT=7.36196260030096;tissueBS=7.18685819275215;tissueCere=8.26566953189985;tissueHeart=7.98657118079919;tissueHypo=8.33128520000416;tissueKidney=9.47692006183099;tissueLiver=11.3810317152705;tissueLung=8.90667436965401;tissueMus=7.15460417515635;tissueAdr:experimentrnaseq=0.179588468563731;tissueAorta:experimentrnaseq=0.29847702456954…
Scaf8	Liver;Aorta,BFAT	0.271994773063595	3	2	0.194099341231833	1.81286826875863	5.43860480627588	5.7886426507959	tissueAdr=10.1367514026917;tissueAorta=9.72117655987959;tissueBFAT=9.73371286032663;tissueBS=9.85191233023712;tissueCere=11.1789597191163;tissueHeart=9.7721429814969;tissueHypo=10.4999093049113;tissueKidney=10.1426582647828;tissueLiver=9.31215390100927;tissueLung=10.9143630311816;tissueMus=9.60272021503911;tissueAdr:experimentrnaseq=-0.293933398607651;tissueAorta:experimentrnaseq=-0.1102785850641…
Stt3a	Adr	0.271960859930437	1	1	0.259956788566766	0	0	17.5302111861326	tissueAdr=12.1896505080252;tissueAorta=10.5849234730597;tissueBFAT=10.3869038088112;tissueBS=9.67734373911492;tissueCere=9.60707118212605;tissueHeart=9.80529101558268;tissueHypo=9.6357540592235;tissueKidney=11.2013447684041;tissueLiver=11.5163708913583;tissueLung=11.5782716057186;tissueMus=9.39694888639961;tissueAdr:experimentrnaseq=-0.609329995817529;tissueAorta:experimentrnaseq=0.17575479380543…
Ccdc37	Aorta,Kidney,Liver,Lung	0.271808724599542	4	1	0.309577737138202	0	0	11.6775595873959	tissueAdr=5.31897252152502;tissueAorta=5.53411678760031;tissueBFAT=5.77602515320975;tissueBS=6.31067699162346;tissueCere=6.32114765827249;tissueHeart=5.74529666087055;tissueHypo=6.48509801605312;tissueKidney=5.3952775399808;tissueLiver=5.59175505908809;tissueLung=7.90003955851026;tissueMus=6.09817138755113;tissueAdr:experimentrnaseq=-1.71923853285819;tissueAorta:experimentrnaseq=-1.18573025347475…
Kctd10	Adr,Heart,Kidney,Liver,Mus	0.27166029343333	5	1	0.160609961048849	0	0	22.3571755595602	tissueAdr=10.1276321831437;tissueAorta=11.1850080639089;tissueBFAT=9.95618990551865;tissueBS=9.75226807759339;tissueCere=9.51395438333115;tissueHeart=10.0778538811363;tissueHypo=10.1894787848753;tissueKidney=9.60391477644607;tissueLiver=9.0615267406081;tissueLung=12.5481326070032;tissueMus=8.98185233757338;tissueAdr:experimentrnaseq=-0.0492527015691134;tissueAorta:experimentrnaseq=-0.035441684932…
Sdf2l1	Kidney;Adr,Heart;Aorta,BFAT,BS,Cere,Hypo,Liver,Lung	0.271016758168675	10	3	0.547071522698331	0.586770545028727	3.47652562257942	20.537774875917	tissueAdr=7.70660277375482;tissueAorta=6.06214434868851;tissueBFAT=5.36942541473725;tissueBS=7.14533778094329;tissueCere=6.97699316946799;tissueHeart=6.17921551877411;tissueHypo=7.10406365163302;tissueKidney=7.33077883350366;tissueLiver=9.56366690819488;tissueLung=6.82926530264522;tissueMus=5.30772481494667;tissueAdr:experimentrnaseq=-0.417213716546904;tissueAorta:experimentrnaseq=-0.249580195446…
Tmem33	Liver;Adr,Aorta,BFAT,Kidney,Lung	0.2706677952902	6	2	0.344400451323348	0.0209328595249865	0.125597157149912	19.293053431892	tissueAdr=10.262516295358;tissueAorta=10.0136642350769;tissueBFAT=10.6439829442793;tissueBS=11.4427635913583;tissueCere=10.7882322094888;tissueHeart=10.0960607179679;tissueHypo=10.7591377286872;tissueKidney=12.2092615444524;tissueLiver=11.7342898317763;tissueLung=10.2481168956994;tissueMus=9.37790336240562;tissueAdr:experimentrnaseq=-0.118698568879229;tissueAorta:experimentrnaseq=0.11404855935145…
Bche	Kidney;Adr,BS,Cere,Mus	0.270498003480471	5	2	0.262475620610714	2.62498396701142	10.8750801649429	10.2418733846431	tissueAdr=9.02586308296383;tissueAorta=10.5113054306898;tissueBFAT=10.8355041416431;tissueBS=8.0940714235568;tissueCere=6.51966144129775;tissueHeart=9.77929053305948;tissueHypo=6.94963600657106;tissueKidney=5.45319384884418;tissueLiver=11.8628468588667;tissueLung=7.9321935363413;tissueMus=7.92557567453838;tissueAdr:experimentrnaseq=-0.700807540524863;tissueAorta:experimentrnaseq=-0.15845567719241…
Prdm10	BFAT,Liver;Adr,Aorta,Heart,Kidney;BS,Hypo,Lung,Mus	0.270338034119657	10	3	0.312834653833104	1.6366946562527	3.48896124207631	20.9920972413921	tissueAdr=7.05434538660387;tissueAorta=7.05068264317848;tissueBFAT=7.03123774212913;tissueBS=7.38314988045915;tissueCere=9.63349527596425;tissueHeart=6.22258312519033;tissueHypo=7.95150518095035;tissueKidney=6.35991541581666;tissueLiver=7.20379742145503;tissueLung=7.30165609402559;tissueMus=6.22168867609239;tissueAdr:experimentrnaseq=-1.10295839266222;tissueAorta:experimentrnaseq=-1.3077965036532…
Slc37a4	Adr;BFAT;Kidney,Liver	0.27031299723409	4	3	0.343812635292423	0.847229170529619	10.1349727339585	13.6625229703203	tissueAdr=8.05182085382082;tissueAorta=7.97475170637684;tissueBFAT=8.77225104182951;tissueBS=8.31507500536281;tissueCere=8.19681212013283;tissueHeart=8.69186695822446;tissueHypo=8.49168757292067;tissueKidney=12.1550655853673;tissueLiver=12.2361899850164;tissueLung=8.13902494645831;tissueMus=11.5958868603047;tissueAdr:experimentrnaseq=-0.0518194998413745;tissueAorta:experimentrnaseq=0.347503749902…
Mcpt4	Aorta;BFAT,Mus	0.270141396199364	3	2	0.67881096050259	1.24670172176513	3.74010516529538	19.5792709243244	tissueAdr=4.48884740031294;tissueAorta=7.8684513719234;tissueBFAT=6.04957803856577;tissueBS=4.03557016164718;tissueCere=3.98285636225327;tissueHeart=4.9954598840169;tissueHypo=3.80714787057668;tissueKidney=3.82425710547793;tissueLiver=3.49902504923201;tissueLung=4.02735599217968;tissueMus=6.30684647456533;tissueAdr:experimentrnaseq=-0.122817108211324;tissueAorta:experimentrnaseq=0.149141637143009…
Adrb3	Adr,Heart;Aorta,Liver;BFAT,Mus	0.269978746886314	6	3	0.526979975392212	2.50277127448477	7.41021731802189	9.71793899591366	tissueAdr=10.8102274239879;tissueAorta=11.231507559214;tissueBFAT=11.6243267999969;tissueBS=7.04340460644896;tissueCere=7.05630563096848;tissueHeart=6.84631255510206;tissueHypo=7.15952358780893;tissueKidney=7.11010416181134;tissueLiver=8.56199482078417;tissueLung=8.84401381445632;tissueMus=7.60799187497889;tissueAdr:experimentrnaseq=-0.0819487326371958;tissueAorta:experimentrnaseq=0.1409762219120…
Mcam	Adr,BS,Hypo;BFAT,Heart,Liver,Mus	0.269594989264648	7	2	0.263506727074918	1.33768955216149	3.12127562171015	2.02823613878666	tissueAdr=10.3685920069594;tissueAorta=12.9808023779045;tissueBFAT=11.243280220164;tissueBS=9.90651635278414;tissueCere=9.75658062757998;tissueHeart=10.1039758445957;tissueHypo=8.97351622608021;tissueKidney=8.53620967708357;tissueLiver=7.54781256238253;tissueLung=12.650852810726;tissueMus=9.59960116806683;tissueAdr:experimentrnaseq=-0.12478081168963;tissueAorta:experimentrnaseq=0.0177910727873779…
Thbd	Hypo;Adr,BS,Cere,Heart,Kidney,Mus	0.269446105981529	7	2	0.278300663278871	0.259744575771336	1.81821203039935	19.3597381286152	tissueAdr=9.68277335547942;tissueAorta=10.4608666509715;tissueBFAT=10.1465650137459;tissueBS=8.44839978478396;tissueCere=8.25207745950638;tissueHeart=10.6629888112055;tissueHypo=7.75907978394884;tissueKidney=9.31982946601035;tissueLiver=7.58533709470127;tissueLung=13.8993796518844;tissueMus=9.27572610871444;tissueAdr:experimentrnaseq=-0.284677689772118;tissueAorta:experimentrnaseq=-0.122473500842…
Pde7a	BFAT;Heart	0.269432280214112	2	2	0.375753199918523	2.37800326885308	4.75600653770617	20.0649524533454	tissueAdr=9.23884735612774;tissueAorta=8.25294732491139;tissueBFAT=7.9635023347708;tissueBS=8.92779253385295;tissueCere=9.503199568735;tissueHeart=10.5829633490046;tissueHypo=9.14146809653593;tissueKidney=9.70620944191902;tissueLiver=7.88086063936705;tissueLung=10.5115327233538;tissueMus=11.8900744458958;tissueAdr:experimentrnaseq=-0.205286916772342;tissueAorta:experimentrnaseq=0.146432475816778;…
Lims1	Heart,Mus	0.268608955495289	2	1	0.196346331392823	0	0	9.08275291414065	tissueAdr=10.233636414323;tissueAorta=10.367235198186;tissueBFAT=10.3300483190848;tissueBS=9.85371727571069;tissueCere=9.07851049996113;tissueHeart=11.939980203629;tissueHypo=9.21043766269444;tissueKidney=10.3816463049964;tissueLiver=9.22080938940748;tissueLung=11.8500373610153;tissueMus=10.5876247464353;tissueAdr:experimentrnaseq=-0.450487466386553;tissueAorta:experimentrnaseq=-0.087026587251220…
Tmem150c	Aorta,BFAT	0.268468487578312	2	1	0.409095618535106	0	0	20.3814497730077	tissueAdr=7.10304893268284;tissueAorta=4.97110815006151;tissueBFAT=5.3276514916533;tissueBS=10.4013011412842;tissueCere=9.14269549218551;tissueHeart=7.99351194211791;tissueHypo=10.160914615905;tissueKidney=8.20576223364607;tissueLiver=4.61796967875043;tissueLung=7.0277484828857;tissueMus=5.88978963668047;tissueAdr:experimentrnaseq=0.303814848487984;tissueAorta:experimentrnaseq=-2.01962941025459;t…
Calu	BFAT	0.268236093361858	1	1	0.254766828950694	0	0	2.42654414353986	tissueAdr=11.6395782791692;tissueAorta=12.6626199132322;tissueBFAT=12.1907112711714;tissueBS=10.8367050434058;tissueCere=11.1103309132306;tissueHeart=13.0870775595207;tissueHypo=10.7071562468432;tissueKidney=11.4032653223619;tissueLiver=11.8654628053925;tissueLung=12.6471345232573;tissueMus=11.67437249087;tissueAdr:experimentrnaseq=-0.144939638102104;tissueAorta:experimentrnaseq=0.094454085155083…
Gna13	Liver,Mus	0.267945654528935	2	1	0.290060113112245	0	0	23.2606532029951	tissueAdr=10.269067698775;tissueAorta=10.0899827957567;tissueBFAT=10.6988129787463;tissueBS=10.6123461859945;tissueCere=9.86522841733901;tissueHeart=9.55320810223253;tissueHypo=10.2876374360048;tissueKidney=10.5805862356617;tissueLiver=9.35991428310286;tissueLung=11.3067840660085;tissueMus=9.79686002517653;tissueAdr:experimentrnaseq=-0.626062903770088;tissueAorta:experimentrnaseq=-0.3489834065665…
S100a16	BS,Hypo	0.26790218120929	2	1	0.271775587037138	0	0	3.90627789578014	tissueAdr=8.7712026407135;tissueAorta=9.44733665899474;tissueBFAT=9.41499843789281;tissueBS=10.4422883201929;tissueCere=9.72478045972645;tissueHeart=9.61584445319487;tissueHypo=9.8407728760439;tissueKidney=9.24308899470918;tissueLiver=8.90585739727561;tissueLung=11.0167129966756;tissueMus=9.56190641856309;tissueAdr:experimentrnaseq=0.207038964416109;tissueAorta:experimentrnaseq=0.276746959213856;…
Cdo1	Mus;Aorta,BFAT;Adr,Heart,Liver	0.26784966782647	6	3	0.441839094272018	0.368467056960654	6.5478835447423	15.7833906407388	tissueAdr=12.3159365337062;tissueAorta=14.3031132276435;tissueBFAT=14.9762749453468;tissueBS=8.42971400910633;tissueCere=7.23563552387323;tissueHeart=6.30563716323866;tissueHypo=8.85418561856793;tissueKidney=11.5019501050591;tissueLiver=14.6010238227793;tissueLung=11.5200161898457;tissueMus=7.85297695198094;tissueAdr:experimentrnaseq=-0.24247783673875;tissueAorta:experimentrnaseq=0.29264289014446…
Kremen1	Lung,Mus;Aorta,BFAT,Heart	0.267517641507754	5	2	0.160284651989366	5.81608777498231	9.45978056254421	16.5250570336924	tissueAdr=9.14929154444148;tissueAorta=9.37411582874172;tissueBFAT=9.32982039147689;tissueBS=8.16034681339776;tissueCere=8.2920223581626;tissueHeart=12.1561514018257;tissueHypo=8.10636851461237;tissueKidney=9.53450127338016;tissueLiver=9.02142569310804;tissueLung=10.0769053202513;tissueMus=11.1375885509886;tissueAdr:experimentrnaseq=-0.028896462351954;tissueAorta:experimentrnaseq=-0.0511361384972…
P4ha1	BFAT;Liver;Adr,Aorta,BS,Cere,Heart,Hypo,Kidney,Lung	0.267467398476253	10	3	0.388852230033028	0.258110202809828	2.99998112381716	17.6877671784341	tissueAdr=9.80241027389125;tissueAorta=9.9854972769949;tissueBFAT=9.41561525853713;tissueBS=9.39254948736295;tissueCere=9.1491320887176;tissueHeart=10.1303110958839;tissueHypo=9.57700500085584;tissueKidney=10.3681007142781;tissueLiver=8.97402807889395;tissueLung=10.9251873829084;tissueMus=10.0507762348192;tissueAdr:experimentrnaseq=-0.18376039831413;tissueAorta:experimentrnaseq=0.0019236086513375…
Focad	Liver;BFAT,Kidney	0.26735686520107	3	2	0.256665930851593	0.730292329538585	2.19087698861576	22.8225177858031	tissueAdr=8.57552968041636;tissueAorta=8.61138569367298;tissueBFAT=8.99185996470071;tissueBS=9.93425183064844;tissueCere=9.43447615286399;tissueHeart=8.61086961619588;tissueHypo=9.83488485153312;tissueKidney=7.15396082802616;tissueLiver=8.59005705529091;tissueLung=8.54971711819602;tissueMus=8.74963585165039;tissueAdr:experimentrnaseq=-0.408741785691214;tissueAorta:experimentrnaseq=-0.401188436029…
Ube2v2	Adr,Aorta,BFAT	0.26704177613458	3	1	0.277564932450562	0	0	20.7472329993821	tissueAdr=7.60341217808874;tissueAorta=6.85819953874967;tissueBFAT=6.74111522182728;tissueBS=9.27358495081029;tissueCere=9.06712117479746;tissueHeart=7.247154218721;tissueHypo=9.35295946440182;tissueKidney=8.26727953465843;tissueLiver=7.85896330343255;tissueLung=7.64350768755788;tissueMus=8.13246080325815;tissueAdr:experimentrnaseq=-0.439900066860079;tissueAorta:experimentrnaseq=0.089143796462018…
Ppm1k	Liver;Lung;Adr,Kidney	0.266857384790213	4	3	0.373115215952542	4.02516223066111	7.82730052614551	14.5800303176788	tissueAdr=9.06033725329736;tissueAorta=9.61710185274362;tissueBFAT=10.1826621109842;tissueBS=9.961758471227;tissueCere=10.0042808333622;tissueHeart=11.6539774163308;tissueHypo=9.86200395466293;tissueKidney=8.51954265267712;tissueLiver=11.2541657912817;tissueLung=8.00113561099659;tissueMus=8.81772165025179;tissueAdr:experimentrnaseq=-0.684461850393191;tissueAorta:experimentrnaseq=-0.29653484182427…
Ifrd1	Liver	0.266642640504911	1	1	0.316978737385244	0	0	10.4712027657572	tissueAdr=10.2990890196299;tissueAorta=10.4702321645865;tissueBFAT=10.5218804760707;tissueBS=8.98268516173623;tissueCere=9.30967784402416;tissueHeart=10.1453332805256;tissueHypo=8.62197173988509;tissueKidney=9.06995803608042;tissueLiver=9.31994127718361;tissueLung=10.8729964035485;tissueMus=10.7817075585727;tissueAdr:experimentrnaseq=-0.221705630051579;tissueAorta:experimentrnaseq=0.0872523025261…
Prodh	Adr,Lung;Aorta,BFAT,Heart,Mus;BS,Cere,Hypo,Liver	0.266127574034711	10	3	0.290551994713915	0.981836707600978	5.23193461524795	13.4528234390263	tissueAdr=9.08089613681162;tissueAorta=9.3652585986098;tissueBFAT=9.869320744087;tissueBS=8.72981759059304;tissueCere=8.92675540207251;tissueHeart=9.23600360555224;tissueHypo=8.81588334785404;tissueKidney=12.3239666008504;tissueLiver=12.6053127730815;tissueLung=8.99839742699249;tissueMus=8.33574651982114;tissueAdr:experimentrnaseq=-0.323215297959403;tissueAorta:experimentrnaseq=0.0375699383121212…
Tbx20	Aorta,Lung	0.265808588609705	2	1	0.372689800767154	0	0	3.60959484129437	tissueAdr=7.73286249293397;tissueAorta=6.33025228581075;tissueBFAT=3.25760156717614;tissueBS=4.02807820968428;tissueCere=2.59844130705332;tissueHeart=9.98014203160784;tissueHypo=2.40165454577605;tissueKidney=2.97984035754504;tissueLiver=5.27252446779407;tissueLung=4.19825328128903;tissueMus=3.36328728817176;tissueAdr:experimentrnaseq=-1.16277948578674;tissueAorta:experimentrnaseq=-1.2886030191697…
Fam20c	BFAT;Aorta,Liver,Lung;Heart,Kidney,Mus	0.26567881231928	7	3	0.332526244310262	1.51346861584746	8.41122288348055	18.0984508443716	tissueAdr=8.09500291140608;tissueAorta=9.34316790650044;tissueBFAT=9.76665730614877;tissueBS=9.6496250858591;tissueCere=9.00699819738406;tissueHeart=7.80922549209815;tissueHypo=9.96217412569322;tissueKidney=9.93117152502566;tissueLiver=10.7579974097197;tissueLung=7.53248705626624;tissueMus=8.43516820970927;tissueAdr:experimentrnaseq=0.257358447259368;tissueAorta:experimentrnaseq=0.018981118811469…
Tmx1	BS,Heart	0.265561214147137	2	1	0.220023546813373	0	0	9.89135103283444	tissueAdr=10.1853914855591;tissueAorta=9.66643040114966;tissueBFAT=9.65159262912649;tissueBS=10.2105806891396;tissueCere=9.78524312852899;tissueHeart=11.2370856299691;tissueHypo=10.2957917703408;tissueKidney=10.8866923565418;tissueLiver=10.3585541606776;tissueLung=9.99687376689457;tissueMus=8.39232208850312;tissueAdr:experimentrnaseq=-0.71604508956316;tissueAorta:experimentrnaseq=0.02974641989159…
Mrc2	Lung;Aorta,BS,Liver;Adr,BFAT,Heart,Hypo	0.265505591488369	8	3	0.219750613658637	3.98598321786166	11.4085870828912	10.8778188967281	tissueAdr=8.86887926018193;tissueAorta=9.60128074545349;tissueBFAT=8.70011214594385;tissueBS=7.8166467121968;tissueCere=7.81824791188531;tissueHeart=8.99111590953753;tissueHypo=7.51282356700804;tissueKidney=9.17249985730816;tissueLiver=6.69774489905515;tissueLung=11.1089381654689;tissueMus=8.79158303358066;tissueAdr:experimentrnaseq=0.350705999553727;tissueAorta:experimentrnaseq=0.143385284716548…
[truncated: 14,598 more rows]
