# Supplementary material for: Transcription factor activity rhythms and tissue-specific chromatin interactions explain circadian gene expression across organs
Source: Genome Res. 2018 Feb;28(2):182–91. doi: 10.1101/gr.222430.117 (PMC5793782; doi:10.1101/gr.222430.117)
Supplement: Supplemental Material [file supp_gr.222430.117_Supplemental_Table_4_LivKidWTKO-Model-Selection.txt.zip › Supplemental_Table_4_LivKidWTKO-Model-Selection.txt]

gene	Model Name (distinct rhythms are separated by semicolon, while shared rhythms separated by comma)	Posterior Probability	method	n.params	n.rhyth	amp.avg	phase.sd	phase.maxdiff	phase.avg	Parameter List (Each name=value pair separated by semicolon). Tissue names denote intercept estimates for RNA-Seq or microarray. Phase-amp denotes rhythmic parameters for tissues. Shared tissue rhythms separated by comma.)
0610007P14Rik	Liver_SV129;Liver_BmalKO	0.329380374888308	BIC	2	2	0.298347102668781	7.61705125088218	7.61705125088218	15.0778337011658	tissueLiver_SV129=5.60151364126284;tissueKidney_SV129=4.89305482016698;tissueLiver_BmalKO=5.39024313956622;tissueKidney_BmalKO=4.97774966924002;Liver_SV129.amp=0.298487476334046;Liver_BmalKO.amp=0.298206729003515;Liver_SV129.phase=6.88635932660685;Liver_BmalKO.phase=23.2693080757247
0610009B22Rik	Liver_BmalKO;Liver_SV129,Kidney_SV129,Kidney_BmalKO	0.639362711609928	BIC	2	4	0.172795940206106	4.12555948989755	7.4977620404098	8.2895495111437	tissueLiver_SV129=4.52657500624366;tissueKidney_SV129=5.12375472242138;tissueLiver_BmalKO=4.93153773177921;tissueKidney_BmalKO=5.18467203043085;Liver_BmalKO.amp=0.224396911161686;Liver_SV129,Kidney_SV129,Kidney_BmalKO.amp=0.155595616554246;Liver_BmalKO.phase=16.5406684909388;Liver_SV129,Kidney_SV129,Kidney_BmalKO.phase=0.038430531348606
0610009L18Rik	Liver_SV129,Liver_BmalKO	0.128478315445779	BIC	1	2	0.19512139973995	0	0	23.0182541021874	tissueLiver_SV129=1.10519752321496;tissueKidney_SV129=2.85208850708284;tissueLiver_BmalKO=1.25830772404086;tissueKidney_BmalKO=3.03598476620931;Liver_SV129,Liver_BmalKO.amp=0.19512139973995;Liver_SV129,Liver_BmalKO.phase=23.0182541021874
0610009O20Rik	Liver_BmalKO;Liver_SV129,Kidney_SV129,Kidney_BmalKO	0.335766763112997	BIC	2	4	0.101527715121924	3.35229264357472	10.5908294257011	13.7768198994683	tissueLiver_SV129=3.93200936972416;tissueKidney_SV129=4.60010919997447;tissueLiver_BmalKO=4.02678740322201;tissueKidney_BmalKO=4.73896146013536;Liver_BmalKO.amp=0.133310136218021;Liver_SV129,Kidney_SV129,Kidney_BmalKO.amp=0.0909335747565587;Liver_BmalKO.phase=20.4814051866177;Liver_SV129,Kidney_SV129,Kidney_BmalKO.phase=7.07223461231887
0610010F05Rik	Liver_BmalKO	0.255251772274091	BIC	1	1	0.18779365061255	0	0	16.2796447613039	tissueLiver_SV129=3.38771135975739;tissueKidney_SV129=2.32090146600398;tissueLiver_BmalKO=3.29445247286828;tissueKidney_BmalKO=2.39568484227998;Liver_BmalKO.amp=0.18779365061255;Liver_BmalKO.phase=16.2796447613039
0610010K14Rik	Liver_SV129	0.222403695462285	BIC	1	1	0.223826792561269	0	0	2.48573768875612	tissueLiver_SV129=3.33930754794194;tissueKidney_SV129=4.98806703642528;tissueLiver_BmalKO=3.50837742409247;tissueKidney_BmalKO=5.06100013096116;Liver_SV129.amp=0.223826792561269;Liver_SV129.phase=2.48573768875612
0610011F06Rik		0.440818770407948	BIC	0	0	NA	NA	NA	NA	tissueLiver_SV129=7.09542947516399;tissueKidney_SV129=7.66642846896109;tissueLiver_BmalKO=7.23289531309698;tissueKidney_BmalKO=7.65554099522996
0610030E20Rik	Liver_SV129;Liver_BmalKO	0.722275702193599	BIC	2	2	0.243047648307981	6.36829449208592	6.36829449208592	10.7027809787774	tissueLiver_SV129=2.81731804691122;tissueKidney_SV129=2.93440231723117;tissueLiver_BmalKO=2.97050821366343;tissueKidney_BmalKO=3.12412676525844;Liver_SV129.amp=0.307193662048859;Liver_BmalKO.amp=0.178901634567104;Liver_SV129.phase=1.88692822482039;Liver_BmalKO.phase=19.5186337327345
0610037L13Rik		0.292106620977915	BIC	0	0	NA	NA	NA	NA	tissueLiver_SV129=4.62840825137993;tissueKidney_SV129=4.80699713948622;tissueLiver_BmalKO=4.8317628979379;tissueKidney_BmalKO=4.91414777554931
0610040J01Rik	Liver_SV129;Liver_BmalKO	0.158745772474371	BIC	2	2	0.21467219871217	3.52174334881073	7.04348669762146	16.276272136822	tissueLiver_SV129=4.07972927030425;tissueKidney_SV129=4.25189064501722;tissueLiver_BmalKO=3.98975429148566;tissueKidney_BmalKO=4.47558388693278;Liver_SV129.amp=0.227739874663492;Liver_BmalKO.amp=0.201604522760849;Liver_SV129.phase=12.7545287880113;Liver_BmalKO.phase=19.7980154856327
1110001J03Rik	Kidney_SV129,Liver_BmalKO	0.224746143790936	BIC	1	2	0.13713982435208	0	0	22.1187425023256	tissueLiver_SV129=5.73567870184774;tissueKidney_SV129=6.48403028298675;tissueLiver_BmalKO=5.91291621890674;tissueKidney_BmalKO=6.82765289289279;Kidney_SV129,Liver_BmalKO.amp=0.13713982435208;Kidney_SV129,Liver_BmalKO.phase=22.1187425023256
1110004E09Rik	Liver_SV129,Liver_BmalKO	0.743705123721518	BIC	1	2	0.19321034125195	0	0	15.5713722902916	tissueLiver_SV129=3.49449257356579;tissueKidney_SV129=4.15611983287418;tissueLiver_BmalKO=3.79614559545869;tissueKidney_BmalKO=4.32363100705879;Liver_SV129,Liver_BmalKO.amp=0.19321034125195;Liver_SV129,Liver_BmalKO.phase=15.5713722902916
1110004F10Rik	Liver_SV129,Kidney_SV129,Kidney_BmalKO	0.328085406103796	BIC	1	3	0.0885338162581273	0	0	5.52586149495902	tissueLiver_SV129=4.86575888616399;tissueKidney_SV129=5.06096868327967;tissueLiver_BmalKO=5.04948111729494;tissueKidney_BmalKO=5.17755679636452;Liver_SV129,Kidney_SV129,Kidney_BmalKO.amp=0.0885338162581273;Liver_SV129,Kidney_SV129,Kidney_BmalKO.phase=5.52586149495902
1110008F13Rik	Liver_SV129;Liver_BmalKO;Kidney_SV129,Kidney_BmalKO	0.304504073710709	BIC	3	4	0.162123793120804	4.07981993349195	11.7840204215722	18.4989102604838	tissueLiver_SV129=6.7105994049051;tissueKidney_SV129=6.26587764533398;tissueLiver_BmalKO=6.79950655322438;tissueKidney_BmalKO=6.19377416804234;Liver_SV129.amp=0.25869166940949;Liver_BmalKO.amp=0.197856182906221;Kidney_SV129,Kidney_BmalKO.amp=0.0959736600837522;Liver_SV129.phase=11.7226905933786;Liver_BmalKO.phase=19.8353700162664;Kidney_SV129,Kidney_BmalKO.phase=23.9386701718064
1110008L16Rik	Liver_BmalKO	0.425705469158371	BIC	1	1	0.21697390776259	0	0	15.6633240408007	tissueLiver_SV129=2.89068636518688;tissueKidney_SV129=3.11675911658259;tissueLiver_BmalKO=3.10407987819929;tissueKidney_BmalKO=3.2911037633879;Liver_BmalKO.amp=0.21697390776259;Liver_BmalKO.phase=15.6633240408007
1110008P14Rik	Kidney_SV129,Liver_BmalKO	0.360199970055425	BIC	1	2	0.198166542924285	0	0	20.7450156869571	tissueLiver_SV129=4.09504383891421;tissueKidney_SV129=5.16197054992837;tissueLiver_BmalKO=4.35479552075734;tissueKidney_BmalKO=5.14838731807807;Kidney_SV129,Liver_BmalKO.amp=0.198166542924285;Kidney_SV129,Liver_BmalKO.phase=20.7450156869571
1110012L19Rik	Liver_SV129;Liver_BmalKO	0.296678345994591	BIC	2	2	0.229289828831117	7.38525032470315	9.2294993505937	14.379448161474	tissueLiver_SV129=3.34099559767692;tissueKidney_SV129=3.10578076362278;tissueLiver_BmalKO=3.3143395070372;tissueKidney_BmalKO=3.32836854224623;Liver_SV129.amp=0.192749673520631;Liver_BmalKO.amp=0.265829984141603;Liver_SV129.phase=6.99419783677085;Liver_BmalKO.phase=21.7646984861772
1110032A03Rik		0.419010437174093	BIC	0	0	NA	NA	NA	NA	tissueLiver_SV129=5.07516115219576;tissueKidney_SV129=5.77532365466345;tissueLiver_BmalKO=5.06631723860495;tissueKidney_BmalKO=5.81705333814147
1110034G24Rik	Liver_SV129	0.540974182987768	BIC	1	1	0.678142777946525	0	0	10.6042210528101	tissueLiver_SV129=3.21628571323237;tissueKidney_SV129=2.35710556579776;tissueLiver_BmalKO=2.93420561549341;tissueKidney_BmalKO=2.54491778494152;Liver_SV129.amp=0.678142777946525;Liver_SV129.phase=10.6042210528101
1110037F02Rik	Liver_BmalKO	0.270238405546863	BIC	1	1	0.13573699592971	0	0	17.5103199212944	tissueLiver_SV129=2.96553063743331;tissueKidney_SV129=2.53313851608399;tissueLiver_BmalKO=3.10038710257991;tissueKidney_BmalKO=2.67247110629448;Liver_BmalKO.amp=0.13573699592971;Liver_BmalKO.phase=17.5103199212944
1110038F14Rik		0.43930356445355	BIC	0	0	NA	NA	NA	NA	tissueLiver_SV129=2.76596043719456;tissueKidney_SV129=3.4967989206888;tissueLiver_BmalKO=2.83635832073686;tissueKidney_BmalKO=3.70118956235968
1110051M20Rik		0.376925443502727	BIC	0	0	NA	NA	NA	NA	tissueLiver_SV129=1.87886573753512;tissueKidney_SV129=3.99590385239645;tissueLiver_BmalKO=2.26441269478818;tissueKidney_BmalKO=4.26419989812676
1110059E24Rik	Kidney_SV129;Liver_SV129,Liver_BmalKO	0.548831695026086	BIC	2	3	0.296380045163139	3.0504921014815	9.15147630444451	18.3483945842269	tissueLiver_SV129=4.34899549966053;tissueKidney_SV129=3.48313584345841;tissueLiver_BmalKO=4.20230249569287;tissueKidney_BmalKO=3.46509505670084;Kidney_SV129.amp=0.320268359409154;Liver_SV129,Liver_BmalKO.amp=0.284435888040131;Kidney_SV129.phase=22.9241327364492;Liver_SV129,Liver_BmalKO.phase=13.7726564320047
1110059G10Rik	Liver_SV129,Liver_BmalKO	0.433111139704904	BIC	1	2	0.237920481982457	0	0	10.6960823135157	tissueLiver_SV129=3.21350642369328;tissueKidney_SV129=3.33823898776084;tissueLiver_BmalKO=3.2456259366792;tissueKidney_BmalKO=3.50433245691831;Liver_SV129,Liver_BmalKO.amp=0.237920481982457;Liver_SV129,Liver_BmalKO.phase=10.6960823135157
1110065P20Rik	Liver_SV129,Liver_BmalKO	0.585409838389252	BIC	1	2	0.284202409530037	0	0	17.7624558187663	tissueLiver_SV129=4.01936788115057;tissueKidney_SV129=4.73004254330698;tissueLiver_BmalKO=4.16051705660266;tissueKidney_BmalKO=4.7179855679508;Liver_SV129,Liver_BmalKO.amp=0.284202409530037;Liver_SV129,Liver_BmalKO.phase=17.7624558187663
1190002N15Rik	Liver_SV129,Liver_BmalKO	0.62911714220337	BIC	1	2	0.265894926537102	0	0	15.0598151392849	tissueLiver_SV129=3.96540667587711;tissueKidney_SV129=1.86093539524685;tissueLiver_BmalKO=3.82940269064584;tissueKidney_BmalKO=2.2087805964711;Liver_SV129,Liver_BmalKO.amp=0.265894926537102;Liver_SV129,Liver_BmalKO.phase=15.0598151392849
1190005I06Rik	Liver_SV129,Kidney_SV129,Liver_BmalKO	0.429800856850589	BIC	1	3	0.36966550155104	0	0	7.20533746275894	tissueLiver_SV129=2.84195072845745;tissueKidney_SV129=0.807116271995031;tissueLiver_BmalKO=2.96728716946765;tissueKidney_BmalKO=1.04311747169527;Liver_SV129,Kidney_SV129,Liver_BmalKO.amp=0.36966550155104;Liver_SV129,Kidney_SV129,Liver_BmalKO.phase=7.20533746275894
1190007I07Rik		0.416329692643273	BIC	0	0	NA	NA	NA	NA	tissueLiver_SV129=4.17713657546743;tissueKidney_SV129=4.52484185597785;tissueLiver_BmalKO=4.2041222732351;tissueKidney_BmalKO=4.81034604671592
1300017J02Rik		0.209516966419212	BIC	0	0	NA	NA	NA	NA	tissueLiver_SV129=8.21142913895019;tissueKidney_SV129=0.149840491624195;tissueLiver_BmalKO=8.25799201788915;tissueKidney_BmalKO=0.152916645630368
1500011B03Rik		0.659961512258796	BIC	0	0	NA	NA	NA	NA	tissueLiver_SV129=1.06781559872523;tissueKidney_SV129=3.24806340699938;tissueLiver_BmalKO=1.36530238353187;tissueKidney_BmalKO=3.44631678451805
1500011K16Rik	Liver_BmalKO;Liver_SV129,Kidney_BmalKO	0.378823835494274	BIC	2	3	0.151638835904504	5.39504380819475	7.81486857541577	12.601873371173	tissueLiver_SV129=3.75698533216889;tissueKidney_SV129=4.72240154991047;tissueLiver_BmalKO=4.09441746604469;tissueKidney_BmalKO=4.74208117212575;Liver_BmalKO.amp=0.203218123755103;Liver_SV129,Kidney_BmalKO.amp=0.125849191979205;Liver_BmalKO.phase=20.6944390834651;Liver_SV129,Kidney_BmalKO.phase=4.50930765888088
1600002H07Rik	Liver_SV129;Liver_BmalKO	0.651853913909642	BIC	2	2	0.776322486510092	1.08815240327075	2.1763048065415	15.2233749970007	tissueLiver_SV129=5.53402136709134;tissueKidney_SV129=1.33853168917335;tissueLiver_BmalKO=5.63374602898083;tissueKidney_BmalKO=1.44765156455984;Liver_SV129.amp=0.855882408307175;Liver_BmalKO.amp=0.696762564713009;Liver_SV129.phase=16.3115274002715;Liver_BmalKO.phase=14.13522259373
1600002K03Rik	Liver_BmalKO	0.295195034705565	BIC	1	1	0.228034375102918	0	0	18.2536896981017	tissueLiver_SV129=2.33520641760196;tissueKidney_SV129=2.57643870036535;tissueLiver_BmalKO=2.28088083499643;tissueKidney_BmalKO=2.59501663718423;Liver_BmalKO.amp=0.228034375102918;Liver_BmalKO.phase=18.2536896981017
1600012H06Rik	Liver_SV129	0.588217868466141	BIC	1	1	0.163189272781274	0	0	7.54072656951597	tissueLiver_SV129=3.84948846215777;tissueKidney_SV129=3.74829336340623;tissueLiver_BmalKO=3.8225886648807;tissueKidney_BmalKO=3.83486146164614;Liver_SV129.amp=0.163189272781274;Liver_SV129.phase=7.54072656951597
1600014C10Rik	Liver_SV129;Kidney_SV129,Liver_BmalKO,Kidney_BmalKO	0.553422106461771	BIC	2	4	0.304494904302401	0.274988563281327	1.09995425312531	7.75193022319432	tissueLiver_SV129=6.27036322457663;tissueKidney_SV129=4.34209608643053;tissueLiver_BmalKO=6.14881808429995;tissueKidney_BmalKO=4.26394276617372;Liver_SV129.amp=0.493875955194713;Kidney_SV129,Liver_BmalKO,Kidney_BmalKO.amp=0.241367887338297;Liver_SV129.phase=8.30190734975697;Kidney_SV129,Liver_BmalKO,Kidney_BmalKO.phase=7.20195309663166
1700001C19Rik	Liver_SV129	0.351632910467568	BIC	1	1	0.267330977139113	0	0	4.57932526159698	tissueLiver_SV129=3.28310897234506;tissueKidney_SV129=0.139459462099682;tissueLiver_BmalKO=3.84722046674351;tissueKidney_BmalKO=0.163755847029157;Liver_SV129.amp=0.267330977139113;Liver_SV129.phase=4.57932526159698
1700001J03Rik		0.280448481170928	BIC	0	0	NA	NA	NA	NA	tissueLiver_SV129=0;tissueKidney_SV129=0.800190673229236;tissueLiver_BmalKO=0.0656478599236491;tissueKidney_BmalKO=1.19474205877235
1700001O22Rik		0.445873140585049	BIC	0	0	NA	NA	NA	NA	tissueLiver_SV129=0.0783778213753162;tissueKidney_SV129=0.821820279242981;tissueLiver_BmalKO=0.0385563906998844;tissueKidney_BmalKO=1.18960181047431
1700003E16Rik		0.396747275215555	BIC	0	0	NA	NA	NA	NA	tissueLiver_SV129=0.787878925673848;tissueKidney_SV129=1.56774737548609;tissueLiver_BmalKO=1.01137501605785;tissueKidney_BmalKO=1.7683210937883
1700010I14Rik	Liver_SV129	0.490411954372167	BIC	1	1	0.434860124513546	0	0	0.58776006763285	tissueLiver_SV129=0.575064182119571;tissueKidney_SV129=0.624526278009564;tissueLiver_BmalKO=2.03703527744366;tissueKidney_BmalKO=0.919755800611053;Liver_SV129.amp=0.434860124513546;Liver_SV129.phase=0.58776006763285
1700011H14Rik	Liver_SV129,Kidney_SV129,Kidney_BmalKO	0.381777459070276	BIC	1	3	0.125843902754646	0	0	16.8660660958289	tissueLiver_SV129=0.576818615192456;tissueKidney_SV129=6.18425203016164;tissueLiver_BmalKO=0.566779093910278;tissueKidney_BmalKO=6.76232644095935;Liver_SV129,Kidney_SV129,Kidney_BmalKO.amp=0.125843902754646;Liver_SV129,Kidney_SV129,Kidney_BmalKO.phase=16.8660660958289
1700016C15Rik	Kidney_SV129,Kidney_BmalKO	0.530464480332758	BIC	1	2	0.244104282533655	0	0	0.0185406446899741	tissueLiver_SV129=0.0760202864961971;tissueKidney_SV129=4.60193024624272;tissueLiver_BmalKO=0.0727694961309698;tissueKidney_BmalKO=4.3173229415337;Kidney_SV129,Kidney_BmalKO.amp=0.244104282533655;Kidney_SV129,Kidney_BmalKO.phase=0.0185406446899741
1700016D06Rik		0.489899497111511	BIC	0	0	NA	NA	NA	NA	tissueLiver_SV129=1.24637037860073;tissueKidney_SV129=0.533559814346843;tissueLiver_BmalKO=1.08409585702888;tissueKidney_BmalKO=0.609721303116467
1700017B05Rik	Liver_BmalKO;Liver_SV129,Kidney_SV129	0.370921779357936	BIC	2	3	0.287074338865813	1.60746743593819	4.82240230781455	17.4653926804531	tissueLiver_SV129=1.79795141208722;tissueKidney_SV129=1.82190776683127;tissueLiver_BmalKO=2.0327487954105;tissueKidney_BmalKO=2.151455407805;Liver_BmalKO.amp=0.459643401099902;Liver_SV129,Kidney_SV129.amp=0.200789807748768;Liver_BmalKO.phase=15.0541915265459;Liver_SV129,Kidney_SV129.phase=19.8765938343604
1700019G17Rik	Kidney_SV129;Liver_SV129,Liver_BmalKO	0.591326149109502	BIC	2	3	0.27118116841435	4.98090625378357	9.05728123864928	16.0462849257178	tissueLiver_SV129=2.24878416982874;tissueKidney_SV129=2.14872402938436;tissueLiver_BmalKO=2.03986318737024;tissueKidney_BmalKO=2.33553249651713;Kidney_SV129.amp=0.316262274682573;Liver_SV129,Liver_BmalKO.amp=0.248640615280238;Kidney_SV129.phase=8.57492554504246;Liver_SV129,Liver_BmalKO.phase=23.5176443063932
1700020L24Rik	Kidney_BmalKO	0.33267741966832	BIC	1	1	0.19977801386402	0	0	14.8057104032626	tissueLiver_SV129=0.120709883583232;tissueKidney_SV129=1.29706161289176;tissueLiver_BmalKO=0.224810861032981;tissueKidney_BmalKO=1.55702619679237;Kidney_BmalKO.amp=0.19977801386402;Kidney_BmalKO.phase=14.8057104032626
1700020N01Rik		0.528085633904024	BIC	0	0	NA	NA	NA	NA	tissueLiver_SV129=0.0058900831336073;tissueKidney_SV129=0.896064215154297;tissueLiver_BmalKO=0;tissueKidney_BmalKO=0.917807539697207
1700021F05Rik		0.276093235777729	BIC	0	0	NA	NA	NA	NA	tissueLiver_SV129=4.60136780480418;tissueKidney_SV129=5.05653612356272;tissueLiver_BmalKO=4.61896442448795;tissueKidney_BmalKO=5.15054655668975
1700024P16Rik	Liver_SV129,Liver_BmalKO	0.810145701188339	BIC	1	2	0.407006070287561	0	0	19.6727378607321	tissueLiver_SV129=2.33599492906391;tissueKidney_SV129=0.652396696572125;tissueLiver_BmalKO=2.19241597624721;tissueKidney_BmalKO=0.579228413381413;Liver_SV129,Liver_BmalKO.amp=0.407006070287561;Liver_SV129,Liver_BmalKO.phase=19.6727378607321
1700025G04Rik		0.405058808880184	BIC	0	0	NA	NA	NA	NA	tissueLiver_SV129=1.34212515167365;tissueKidney_SV129=1.31808874995882;tissueLiver_BmalKO=1.46814879633495;tissueKidney_BmalKO=1.31683236999195
1700028J19Rik		0.542515280426157	BIC	0	0	NA	NA	NA	NA	tissueLiver_SV129=0.233418082303516;tissueKidney_SV129=2.74933233626559;tissueLiver_BmalKO=0.162880465129152;tissueKidney_BmalKO=3.03264934955185
1700029F12Rik		0.647965401464836	BIC	0	0	NA	NA	NA	NA	tissueLiver_SV129=1.15479601260872;tissueKidney_SV129=0.231148013614537;tissueLiver_BmalKO=1.17170920559903;tissueKidney_BmalKO=0.338526174323756
1700029I15Rik		0.436011101862875	BIC	0	0	NA	NA	NA	NA	tissueLiver_SV129=1.89043170977988;tissueKidney_SV129=1.6882677505758;tissueLiver_BmalKO=1.80579483297777;tissueKidney_BmalKO=1.89527705232259
1700029J07Rik	Liver_SV129,Liver_BmalKO	0.687099499529774	BIC	1	2	0.169534389245698	0	0	19.100270390652	tissueLiver_SV129=0.53414087233196;tissueKidney_SV129=1.77840960810833;tissueLiver_BmalKO=0.554125297845762;tissueKidney_BmalKO=2.08486973968293;Liver_SV129,Liver_BmalKO.amp=0.169534389245698;Liver_SV129,Liver_BmalKO.phase=19.100270390652
1700030K09Rik	Kidney_SV129	0.518329719169457	BIC	1	1	0.50504629085331	0	0	23.2599167559577	tissueLiver_SV129=1.38994969588225;tissueKidney_SV129=2.75559895376134;tissueLiver_BmalKO=1.33383821329581;tissueKidney_BmalKO=2.81796027836457;Kidney_SV129.amp=0.50504629085331;Kidney_SV129.phase=23.2599167559577
1700037C18Rik	Liver_SV129,Liver_BmalKO	0.148925557545368	BIC	1	2	0.171455220148109	0	0	13.8404614025967	tissueLiver_SV129=1.68160879594869;tissueKidney_SV129=3.29939160254682;tissueLiver_BmalKO=1.58390036415552;tissueKidney_BmalKO=3.64791659073407;Liver_SV129,Liver_BmalKO.amp=0.171455220148109;Liver_SV129,Liver_BmalKO.phase=13.8404614025967
1700037H04Rik	Liver_SV129,Kidney_BmalKO	0.766796952046061	BIC	1	2	0.304609497977238	0	0	2.68064688470637	tissueLiver_SV129=1.94932018384165;tissueKidney_SV129=4.19929353889075;tissueLiver_BmalKO=2.52226538578432;tissueKidney_BmalKO=4.1762729832413;Liver_SV129,Kidney_BmalKO.amp=0.304609497977238;Liver_SV129,Kidney_BmalKO.phase=2.68064688470637
1700040L02Rik	Liver_SV129,Liver_BmalKO	0.371320448403223	BIC	1	2	0.332990493225355	0	0	6.65443916750389	tissueLiver_SV129=1.21158171185285;tissueKidney_SV129=3.48713417986471;tissueLiver_BmalKO=1.41611517796492;tissueKidney_BmalKO=4.00306665111195;Liver_SV129,Liver_BmalKO.amp=0.332990493225355;Liver_SV129,Liver_BmalKO.phase=6.65443916750389
1700047I17Rik2	Liver_SV129	0.479885998697019	BIC	1	1	0.357585583886696	0	0	12.3190945896045	tissueLiver_SV129=0.852120844104799;tissueKidney_SV129=2.80742626580382;tissueLiver_BmalKO=0.964853372214529;tissueKidney_BmalKO=3.16874318680427;Liver_SV129.amp=0.357585583886696;Liver_SV129.phase=12.3190945896045
1700048O20Rik	Liver_BmalKO	0.226949843177606	BIC	1	1	0.193992818040925	0	0	19.1709301204758	tissueLiver_SV129=0.949250299312653;tissueKidney_SV129=0.759802467155363;tissueLiver_BmalKO=0.932256877717931;tissueKidney_BmalKO=0.865248946105686;Liver_BmalKO.amp=0.193992818040925;Liver_BmalKO.phase=19.1709301204758
1700049G17Rik	Liver_SV129,Kidney_BmalKO	0.361434687596921	BIC	1	2	0.166113948456781	0	0	4.6374976600799	tissueLiver_SV129=2.54832304445042;tissueKidney_SV129=2.37439363171813;tissueLiver_BmalKO=2.45974015903114;tissueKidney_BmalKO=2.22323761734792;Liver_SV129,Kidney_BmalKO.amp=0.166113948456781;Liver_SV129,Kidney_BmalKO.phase=4.6374976600799
1700057G04Rik		0.312577795515533	BIC	0	0	NA	NA	NA	NA	tissueLiver_SV129=1.55712308464835;tissueKidney_SV129=0.492768474011223;tissueLiver_BmalKO=1.37137209542172;tissueKidney_BmalKO=0.556488050781834
1700064H15Rik	Liver_SV129;Liver_BmalKO	0.582211365786074	BIC	2	2	0.834820581720749	0.919153184373229	1.83830636874645	18.46219778924	tissueLiver_SV129=2.35896476680086;tissueKidney_SV129=0.273564445547682;tissueLiver_BmalKO=1.85975403853415;tissueKidney_BmalKO=0.434656711017503;Liver_SV129.amp=0.562294007958699;Liver_BmalKO.amp=1.1073471554828;Liver_SV129.phase=19.3813509736132;Liver_BmalKO.phase=17.5430446048668
1700066M21Rik	Liver_SV129,Kidney_SV129,Liver_BmalKO,Kidney_BmalKO	0.347494712189603	BIC	1	4	0.199989095827832	0	0	22.6323665890657	tissueLiver_SV129=4.3355350257269;tissueKidney_SV129=2.15908099773175;tissueLiver_BmalKO=4.14366583042735;tissueKidney_BmalKO=2.13102336139821;Liver_SV129,Kidney_SV129,Liver_BmalKO,Kidney_BmalKO.amp=0.199989095827832;Liver_SV129,Kidney_SV129,Liver_BmalKO,Kidney_BmalKO.phase=22.6323665890657
1700067K01Rik	Liver_SV129,Kidney_BmalKO	0.240303215744635	BIC	1	2	0.206551254215549	0	0	16.2549007093421	tissueLiver_SV129=1.13824241711962;tissueKidney_SV129=1.66711711310918;tissueLiver_BmalKO=1.03841836142138;tissueKidney_BmalKO=2.01359444467244;Liver_SV129,Kidney_BmalKO.amp=0.206551254215549;Liver_SV129,Kidney_BmalKO.phase=16.2549007093421
1700088E04Rik	Liver_SV129,Liver_BmalKO	0.692430562979149	BIC	1	2	0.162269664475723	0	0	20.8982976952002	tissueLiver_SV129=1.53830567489478;tissueKidney_SV129=3.77199550448364;tissueLiver_BmalKO=1.55476932554586;tissueKidney_BmalKO=3.96627667610581;Liver_SV129,Liver_BmalKO.amp=0.162269664475723;Liver_SV129,Liver_BmalKO.phase=20.8982976952002
1700109H08Rik	Kidney_SV129,Kidney_BmalKO	0.270110812132562	BIC	1	2	0.352433320831796	0	0	10.3844588840144	tissueLiver_SV129=1.44901783382375;tissueKidney_SV129=1.88745379228712;tissueLiver_BmalKO=1.28739682960014;tissueKidney_BmalKO=1.85259273074836;Kidney_SV129,Kidney_BmalKO.amp=0.352433320831796;Kidney_SV129,Kidney_BmalKO.phase=10.3844588840144
1700112E06Rik		0.399125685802903	BIC	0	0	NA	NA	NA	NA	tissueLiver_SV129=1.22284286151274;tissueKidney_SV129=2.50974132596048;tissueLiver_BmalKO=1.12895956440743;tissueKidney_BmalKO=2.49111446268719
1700123O20Rik	Liver_SV129,Liver_BmalKO	0.449469371136513	BIC	1	2	0.225261044759435	0	0	16.6417354569408	tissueLiver_SV129=3.65250099369668;tissueKidney_SV129=3.65657235574876;tissueLiver_BmalKO=3.76573808616825;tissueKidney_BmalKO=3.73368204995422;Liver_SV129,Liver_BmalKO.amp=0.225261044759435;Liver_SV129,Liver_BmalKO.phase=16.6417354569408
1700128F08Rik	Liver_SV129	0.587241577117762	BIC	1	1	0.420649474201411	0	0	1.12262585694677	tissueLiver_SV129=2.81009207161813;tissueKidney_SV129=0.94604054194233;tissueLiver_BmalKO=2.49955183493992;tissueKidney_BmalKO=1.65686580503488;Liver_SV129.amp=0.420649474201411;Liver_SV129.phase=1.12262585694677
1700129C05Rik		0.214530561639623	BIC	0	0	NA	NA	NA	NA	tissueLiver_SV129=0.930305464322888;tissueKidney_SV129=0.0490944731654969;tissueLiver_BmalKO=0.726895534947173;tissueKidney_BmalKO=0.0594028717935001
1810009A15Rik	Liver_SV129,Liver_BmalKO	0.838923625615637	BIC	1	2	0.43385943217884	0	0	18.2915969155595	tissueLiver_SV129=4.63983042411239;tissueKidney_SV129=3.90904468827297;tissueLiver_BmalKO=4.68433682281296;tissueKidney_BmalKO=3.97749433390427;Liver_SV129,Liver_BmalKO.amp=0.43385943217884;Liver_SV129,Liver_BmalKO.phase=18.2915969155595
1810011O10Rik	Liver_SV129;Kidney_SV129,Kidney_BmalKO	0.251144004080057	BIC	2	3	0.462350557061074	0.656185167001222	1.96855550100366	17.1800792274491	tissueLiver_SV129=3.93102905804773;tissueKidney_SV129=4.27494255251639;tissueLiver_BmalKO=3.91907669161613;tissueKidney_BmalKO=4.69375021713391;Liver_SV129.amp=0.8138402891997;Kidney_SV129,Kidney_BmalKO.amp=0.286605690991761;Liver_SV129.phase=16.1958014769472;Kidney_SV129,Kidney_BmalKO.phase=18.1643569779509
1810013L24Rik	Liver_SV129	0.450762953269611	BIC	1	1	0.425995874421655	0	0	8.30498942703066	tissueLiver_SV129=3.55030297481055;tissueKidney_SV129=3.32564656581289;tissueLiver_BmalKO=3.36061187457771;tissueKidney_BmalKO=3.3232585569118;Liver_SV129.amp=0.425995874421655;Liver_SV129.phase=8.30498942703066
1810022K09Rik	Kidney_SV129,Liver_BmalKO	0.522599461566851	BIC	1	2	0.167772473636055	0	0	19.9184485515338	tissueLiver_SV129=6.19528292210147;tissueKidney_SV129=6.14711332799771;tissueLiver_BmalKO=6.22579624455294;tissueKidney_BmalKO=6.24692071380256;Kidney_SV129,Liver_BmalKO.amp=0.167772473636055;Kidney_SV129,Liver_BmalKO.phase=19.9184485515338
1810024B03Rik		0.344641418468993	BIC	0	0	NA	NA	NA	NA	tissueLiver_SV129=1.0932271720625;tissueKidney_SV129=1.00994063794336;tissueLiver_BmalKO=1.18365091953518;tissueKidney_BmalKO=0.980273433938273
1810026J23Rik	Liver_SV129,Liver_BmalKO	0.566828032739337	BIC	1	2	0.165452181509088	0	0	15.1806999144808	tissueLiver_SV129=3.88484473002315;tissueKidney_SV129=4.15102792188683;tissueLiver_BmalKO=3.98475249691713;tissueKidney_BmalKO=4.33746627557351;Liver_SV129,Liver_BmalKO.amp=0.165452181509088;Liver_SV129,Liver_BmalKO.phase=15.1806999144808
1810030O07Rik	Liver_SV129,Kidney_SV129	0.419483807494414	BIC	1	2	0.150600092494259	0	0	4.90926045058903	tissueLiver_SV129=2.32082022701546;tissueKidney_SV129=3.0443951409837;tissueLiver_BmalKO=2.3033337010779;tissueKidney_BmalKO=3.15408979576133;Liver_SV129,Kidney_SV129.amp=0.150600092494259;Liver_SV129,Kidney_SV129.phase=4.90926045058903
1810032O08Rik	Liver_SV129,Liver_BmalKO,Kidney_BmalKO	0.314291404018043	BIC	1	3	0.26964889414048	0	0	12.5813982757622	tissueLiver_SV129=1.69451618754105;tissueKidney_SV129=2.71976616678312;tissueLiver_BmalKO=2.09022291835588;tissueKidney_BmalKO=2.82358120636517;Liver_SV129,Liver_BmalKO,Kidney_BmalKO.amp=0.26964889414048;Liver_SV129,Liver_BmalKO,Kidney_BmalKO.phase=12.5813982757622
1810037I17Rik		0.282741628702632	BIC	0	0	NA	NA	NA	NA	tissueLiver_SV129=3.8105173276451;tissueKidney_SV129=4.78986426388393;tissueLiver_BmalKO=4.03055055832073;tissueKidney_BmalKO=4.83826455072086
1810043G02Rik	Liver_SV129,Kidney_BmalKO	0.33003709262021	BIC	1	2	0.193616945749273	0	0	10.0079977055322	tissueLiver_SV129=2.30122100658274;tissueKidney_SV129=3.66062529355131;tissueLiver_BmalKO=2.25551454441639;tissueKidney_BmalKO=3.87879339881193;Liver_SV129,Kidney_BmalKO.amp=0.193616945749273;Liver_SV129,Kidney_BmalKO.phase=10.0079977055322
1810043H04Rik		0.61342380447579	BIC	0	0	NA	NA	NA	NA	tissueLiver_SV129=4.56553069381435;tissueKidney_SV129=5.63156023472406;tissueLiver_BmalKO=4.59793258925953;tissueKidney_BmalKO=5.78998399004608
1810046K07Rik	Liver_SV129,Liver_BmalKO	0.898596689349413	BIC	1	2	0.386082134580075	0	0	1.54655561199302	tissueLiver_SV129=1.40583540031394;tissueKidney_SV129=0.017214098581949;tissueLiver_BmalKO=0.746624735662621;tissueKidney_BmalKO=0.0453391545779638;Liver_SV129,Liver_BmalKO.amp=0.386082134580075;Liver_SV129,Liver_BmalKO.phase=1.54655561199302
1810049J17Rik		0.238780265824725	BIC	0	0	NA	NA	NA	NA	tissueLiver_SV129=4.22615774862864;tissueKidney_SV129=2.54619503317663;tissueLiver_BmalKO=4.31270593245996;tissueKidney_BmalKO=2.48275955430129
1810055G02Rik	Liver_SV129,Liver_BmalKO	0.657489778960451	BIC	1	2	0.827232198492101	0	0	10.0431927845722	tissueLiver_SV129=3.59855010698874;tissueKidney_SV129=2.00431186282777;tissueLiver_BmalKO=3.79671132963541;tissueKidney_BmalKO=2.21800171785361;Liver_SV129,Liver_BmalKO.amp=0.827232198492101;Liver_SV129,Liver_BmalKO.phase=10.0431927845722
2010003K11Rik	Liver_SV129	0.749802390759976	BIC	1	1	0.701314716376292	0	0	8.35999272585527	tissueLiver_SV129=2.71645997296051;tissueKidney_SV129=1.58321229102056;tissueLiver_BmalKO=2.99673128017041;tissueKidney_BmalKO=0.74725432705256;Liver_SV129.amp=0.701314716376292;Liver_SV129.phase=8.35999272585527
2010107E04Rik	Kidney_SV129,Liver_BmalKO	0.561123388873887	BIC	1	2	0.153044665636748	0	0	22.0109601570135	tissueLiver_SV129=8.17529859929677;tissueKidney_SV129=9.13548925529718;tissueLiver_BmalKO=8.0700087103661;tissueKidney_BmalKO=9.29256409027217;Kidney_SV129,Liver_BmalKO.amp=0.153044665636748;Kidney_SV129,Liver_BmalKO.phase=22.0109601570135
2010107G23Rik	Liver_SV129,Kidney_SV129,Liver_BmalKO	0.248683971958388	BIC	1	3	0.255074502133727	0	0	3.28713745093661	tissueLiver_SV129=1.76860387892374;tissueKidney_SV129=2.52689988410206;tissueLiver_BmalKO=2.04427172990077;tissueKidney_BmalKO=2.74994930468334;Liver_SV129,Kidney_SV129,Liver_BmalKO.amp=0.255074502133727;Liver_SV129,Kidney_SV129,Liver_BmalKO.phase=3.28713745093661
2010109I03Rik		0.661769779437475	BIC	0	0	NA	NA	NA	NA	tissueLiver_SV129=1.01717893080363;tissueKidney_SV129=0.880178069942586;tissueLiver_BmalKO=0.931586759347664;tissueKidney_BmalKO=0.91166157217736
2010111I01Rik	Liver_SV129;Liver_BmalKO	0.27918877680967	BIC	2	2	0.216361244626167	3.29627662943352	6.59255325886704	14.9574620974822	tissueLiver_SV129=3.3028640573932;tissueKidney_SV129=3.1348093997322;tissueLiver_BmalKO=3.1628622235267;tissueKidney_BmalKO=3.33586339381885;Liver_SV129.amp=0.219084524158366;Liver_BmalKO.amp=0.213637965093967;Liver_SV129.phase=11.6611854680487;Liver_BmalKO.phase=18.2537387269157
2010315B03Rik		0.482933540767472	BIC	0	0	NA	NA	NA	NA	tissueLiver_SV129=3.73651723895026;tissueKidney_SV129=2.83845246701986;tissueLiver_BmalKO=3.80855336152003;tissueKidney_BmalKO=2.90604486852982
2200002D01Rik		0.465508921369759	BIC	0	0	NA	NA	NA	NA	tissueLiver_SV129=4.34689704768762;tissueKidney_SV129=3.82687403271513;tissueLiver_BmalKO=4.60659545476045;tissueKidney_BmalKO=3.39714369232338
2210011C24Rik	Kidney_SV129;Liver_SV129,Liver_BmalKO	0.666991602105939	BIC	2	3	0.295030742885017	1.89462743422315	5.68388230266946	20.4763483569926	tissueLiver_SV129=0.330497190969604;tissueKidney_SV129=3.89383663187701;tissueLiver_BmalKO=0.211517044633848;tissueKidney_BmalKO=4.06604076248981;Kidney_SV129.amp=0.51292573435527;Liver_SV129,Liver_BmalKO.amp=0.18608324714989;Kidney_SV129.phase=23.3182895083273;Liver_SV129,Liver_BmalKO.phase=17.6344072056579
2210016F16Rik	Liver_BmalKO;Liver_SV129,Kidney_SV129,Kidney_BmalKO	0.613262775778326	BIC	2	4	0.120089999736966	4.31786857801494	6.72852568794023	10.6699524812478	tissueLiver_SV129=3.55478411664877;tissueKidney_SV129=3.6603015345619;tissueLiver_BmalKO=3.53746198070453;tissueKidney_BmalKO=3.75445405831335;Liver_BmalKO.amp=0.133932516185138;Liver_SV129,Kidney_SV129,Kidney_BmalKO.amp=0.115475827587576;Liver_BmalKO.phase=19.3056896372777;Liver_SV129,Kidney_SV129,Kidney_BmalKO.phase=2.03421532521796
2210016L21Rik	Liver_BmalKO	0.54799077018037	BIC	1	1	0.230409763154777	0	0	18.0809634046119	tissueLiver_SV129=3.42593658593711;tissueKidney_SV129=4.92280102089636;tissueLiver_BmalKO=3.42578390715062;tissueKidney_BmalKO=5.00496743235862;Liver_BmalKO.amp=0.230409763154777;Liver_BmalKO.phase=18.0809634046119
2210017I01Rik		0.329872466278696	BIC	0	0	NA	NA	NA	NA	tissueLiver_SV129=0.721025942762653;tissueKidney_SV129=0.190936317433184;tissueLiver_BmalKO=0.963279373488969;tissueKidney_BmalKO=0.258807874879595
2210404O09Rik	Liver_SV129	0.523632119248054	BIC	1	1	0.306380081299752	0	0	4.5094106073328	tissueLiver_SV129=2.50840713649908;tissueKidney_SV129=1.95176922248093;tissueLiver_BmalKO=2.35842461658425;tissueKidney_BmalKO=2.21967529830312;Liver_SV129.amp=0.306380081299752;Liver_SV129.phase=4.5094106073328
2210408I21Rik	Liver_SV129;Liver_BmalKO;Kidney_SV129,Kidney_BmalKO	0.253136713874096	BIC	3	4	0.129271493954958	1.0803871615217	5.94323892222703	9.9414372918695	tissueLiver_SV129=0.938277723260932;tissueKidney_SV129=1.15981359381174;tissueLiver_BmalKO=1.04732482700602;tissueKidney_BmalKO=1.10199644782498;Liver_SV129.amp=0.229482458977367;Liver_BmalKO.amp=0.094128394872728;Kidney_SV129,Kidney_BmalKO.amp=0.0967375609848693;Liver_SV129.phase=7.69007593843711;Liver_BmalKO.phase=13.6333148606641;Kidney_SV129,Kidney_BmalKO.phase=8.50092107650723
2210418O10Rik	Liver_SV129,Liver_BmalKO	0.356375577538624	BIC	1	2	0.28420021600026	0	0	17.9454802911447	tissueLiver_SV129=3.26934308606719;tissueKidney_SV129=5.6942086954153;tissueLiver_BmalKO=3.29583807777502;tissueKidney_BmalKO=5.9721620661318;Liver_SV129,Liver_BmalKO.amp=0.28420021600026;Liver_SV129,Liver_BmalKO.phase=17.9454802911447
2300009A05Rik	Liver_SV129;Liver_BmalKO	0.462493613938496	BIC	2	2	0.226747622702365	4.12168992796374	8.24337985592748	14.2200786682482	tissueLiver_SV129=4.46249428165766;tissueKidney_SV129=5.22952497135261;tissueLiver_BmalKO=4.60905878928655;tissueKidney_BmalKO=5.29262928836514;Liver_SV129.amp=0.232759696692603;Liver_BmalKO.amp=0.220735548712127;Liver_SV129.phase=10.0983887402845;Liver_BmalKO.phase=18.3417685962119
2310007B03Rik	Kidney_BmalKO	0.361865312248521	BIC	1	1	0.135994772704363	0	0	15.6619069847912	tissueLiver_SV129=0.0668662686812546;tissueKidney_SV129=0.953944700940799;tissueLiver_BmalKO=0.0873672342415353;tissueKidney_BmalKO=1.42201640219304;Kidney_BmalKO.amp=0.135994772704363;Kidney_BmalKO.phase=15.6619069847912
2310009B15Rik	Liver_SV129	0.325503309730421	BIC	1	1	0.23176156217438	0	0	6.54613778233574	tissueLiver_SV129=3.15479982018122;tissueKidney_SV129=2.96248765796005;tissueLiver_BmalKO=3.2940954695382;tissueKidney_BmalKO=3.23187541901742;Liver_SV129.amp=0.23176156217438;Liver_SV129.phase=6.54613778233574
2310011J03Rik		0.208511872522975	BIC	0	0	NA	NA	NA	NA	tissueLiver_SV129=3.00023490974082;tissueKidney_SV129=3.56019432952941;tissueLiver_BmalKO=3.10475336068554;tissueKidney_BmalKO=3.68854478760229
2310022A10Rik		0.376125397768469	BIC	0	0	NA	NA	NA	NA	tissueLiver_SV129=2.00658849524443;tissueKidney_SV129=2.68801944500491;tissueLiver_BmalKO=2.14018285537677;tissueKidney_BmalKO=2.81493119336513
2310022B05Rik	Kidney_SV129,Kidney_BmalKO	0.439759095943913	BIC	1	2	0.200948936422918	0	0	0.730030591818539	tissueLiver_SV129=2.24985891350449;tissueKidney_SV129=3.75912105331547;tissueLiver_BmalKO=1.90042388750428;tissueKidney_BmalKO=3.77817110895546;Kidney_SV129,Kidney_BmalKO.amp=0.200948936422918;Kidney_SV129,Kidney_BmalKO.phase=0.730030591818539
2310030G06Rik	Kidney_SV129,Kidney_BmalKO	0.538473134319332	BIC	1	2	0.204657636842934	0	0	4.4694882490048	tissueLiver_SV129=3.70075593679929;tissueKidney_SV129=5.04972506083287;tissueLiver_BmalKO=3.74569752498191;tissueKidney_BmalKO=4.78156872406365;Kidney_SV129,Kidney_BmalKO.amp=0.204657636842934;Kidney_SV129,Kidney_BmalKO.phase=4.4694882490048
2310033P09Rik	Liver_SV129,Kidney_SV129,Liver_BmalKO,Kidney_BmalKO	0.577726661671121	BIC	1	4	0.107532677598418	0	0	7.86080397127954	tissueLiver_SV129=2.60334353498908;tissueKidney_SV129=3.01127858268056;tissueLiver_BmalKO=2.72575328612543;tissueKidney_BmalKO=3.16286161366877;Liver_SV129,Kidney_SV129,Liver_BmalKO,Kidney_BmalKO.amp=0.107532677598418;Liver_SV129,Kidney_SV129,Liver_BmalKO,Kidney_BmalKO.phase=7.86080397127954
2310035C23Rik	Liver_SV129;Kidney_SV129,Kidney_BmalKO	0.532299597838537	BIC	2	3	0.186293010035681	1.58616140971815	4.75848422915444	5.17407547714639	tissueLiver_SV129=4.2489648969375;tissueKidney_SV129=3.66055324776262;tissueLiver_BmalKO=4.3545666744649;tissueKidney_BmalKO=3.84108478669047;Liver_SV129.amp=0.317491559394008;Kidney_SV129,Kidney_BmalKO.amp=0.120693735356517;Liver_SV129.phase=2.79483336256917;Kidney_SV129,Kidney_BmalKO.phase=7.55331759172361
2310036O22Rik	Kidney_SV129	0.187851791076691	BIC	1	1	0.179404839734466	0	0	23.1917574872297	tissueLiver_SV129=5.92674102740225;tissueKidney_SV129=6.22010536131702;tissueLiver_BmalKO=6.14772309496725;tissueKidney_BmalKO=6.62090087116933;Kidney_SV129.amp=0.179404839734466;Kidney_SV129.phase=23.1917574872297
2310039H08Rik	Kidney_BmalKO	0.151034618122009	BIC	1	1	0.168478896382848	0	0	3.16747969177003	tissueLiver_SV129=5.4553521935322;tissueKidney_SV129=5.36842350620834;tissueLiver_BmalKO=5.88304940292861;tissueKidney_BmalKO=5.14250826267997;Kidney_BmalKO.amp=0.168478896382848;Kidney_BmalKO.phase=3.16747969177003
2310057M21Rik	Liver_BmalKO;Liver_SV129,Kidney_SV129	0.277970527899206	BIC	2	3	0.208812599067667	0.641604391215544	1.92481317364663	16.2785754230963	tissueLiver_SV129=1.08963468138771;tissueKidney_SV129=1.47469857892183;tissueLiver_BmalKO=1.23410564670297;tissueKidney_BmalKO=1.61899432758278;Liver_BmalKO.amp=0.418333165575509;Liver_SV129,Kidney_SV129.amp=0.104052315813746;Liver_BmalKO.phase=15.316168836273;Liver_SV129,Kidney_SV129.phase=17.2409820099196
2310061I04Rik	Liver_SV129,Liver_BmalKO	0.834406509036524	BIC	1	2	0.206091276688476	0	0	14.4341599294994	tissueLiver_SV129=3.14195684121492;tissueKidney_SV129=5.6857523966893;tissueLiver_BmalKO=3.33162200528576;tissueKidney_BmalKO=5.98589143346896;Liver_SV129,Liver_BmalKO.amp=0.206091276688476;Liver_SV129,Liver_BmalKO.phase=14.4341599294994
2410002F23Rik	Liver_BmalKO;Liver_SV129,Kidney_SV129,Kidney_BmalKO	0.352444254576734	BIC	2	4	0.24563690552898	0.950594444491502	3.80237777796601	10.0938101296041	tissueLiver_SV129=2.71548826386975;tissueKidney_SV129=3.87790998548663;tissueLiver_BmalKO=3.01763587847822;tissueKidney_BmalKO=4.0553444349021;Liver_BmalKO.amp=0.314243593275113;Liver_SV129,Kidney_SV129,Kidney_BmalKO.amp=0.222768009613602;Liver_BmalKO.phase=11.9949990185871;Liver_SV129,Kidney_SV129,Kidney_BmalKO.phase=8.19262124062106
2410004B18Rik	Kidney_SV129;Liver_SV129,Liver_BmalKO	0.37168816001668	BIC	2	3	0.243327594869613	1.90364016560861	5.71092049682584	19.169584988369	tissueLiver_SV129=2.71851263425277;tissueKidney_SV129=3.70972815504624;tissueLiver_BmalKO=2.86697758495502;tissueKidney_BmalKO=3.92516291604297;Kidney_SV129.amp=0.216173580631447;Liver_SV129,Liver_BmalKO.amp=0.256904601988696;Kidney_SV129.phase=22.0250452367819;Liver_SV129,Liver_BmalKO.phase=16.3141247399561
2410004P03Rik		0.387490565777891	BIC	0	0	NA	NA	NA	NA	tissueLiver_SV129=1.22329811212437;tissueKidney_SV129=0.225163186705016;tissueLiver_BmalKO=1.06262665047561;tissueKidney_BmalKO=0.456678165864886
2410015M20Rik	Kidney_SV129,Liver_BmalKO	0.35852644298833	BIC	1	2	0.126048080309475	0	0	20.263930488916	tissueLiver_SV129=6.45345169118912;tissueKidney_SV129=6.99072191442206;tissueLiver_BmalKO=6.62731187463132;tissueKidney_BmalKO=7.10692242645539;Kidney_SV129,Liver_BmalKO.amp=0.126048080309475;Kidney_SV129,Liver_BmalKO.phase=20.263930488916
2410016O06Rik	Liver_SV129,Liver_BmalKO	0.780751365194438	BIC	1	2	0.281006372315057	0	0	15.2936623600809	tissueLiver_SV129=1.92644968023502;tissueKidney_SV129=1.79518459210379;tissueLiver_BmalKO=2.14406920168072;tissueKidney_BmalKO=1.94035236191071;Liver_SV129,Liver_BmalKO.amp=0.281006372315057;Liver_SV129,Liver_BmalKO.phase=15.2936623600809
2410089E03Rik	Liver_SV129,Kidney_SV129	0.10863908940349	BIC	1	2	0.159406774200036	0	0	5.82202570872189	tissueLiver_SV129=1.65063463999291;tissueKidney_SV129=1.57041702035728;tissueLiver_BmalKO=1.4769075212052;tissueKidney_BmalKO=1.63035401737225;Liver_SV129,Kidney_SV129.amp=0.159406774200036;Liver_SV129,Kidney_SV129.phase=5.82202570872189
2410131K14Rik		0.224219258777776	BIC	0	0	NA	NA	NA	NA	tissueLiver_SV129=1.5469749001314;tissueKidney_SV129=2.03917571704669;tissueLiver_BmalKO=2.41637772848864;tissueKidney_BmalKO=2.45014512634733
2510002D24Rik	Liver_SV129,Liver_BmalKO,Kidney_BmalKO	0.230589158817177	BIC	1	3	0.154728674796922	0	0	5.89413162278869	tissueLiver_SV129=4.08665675494397;tissueKidney_SV129=4.4369682352481;tissueLiver_BmalKO=4.13960397892767;tissueKidney_BmalKO=4.37167707866061;Liver_SV129,Liver_BmalKO,Kidney_BmalKO.amp=0.154728674796922;Liver_SV129,Liver_BmalKO,Kidney_BmalKO.phase=5.89413162278869
2510009E07Rik	Liver_SV129,Liver_BmalKO;Kidney_SV129,Kidney_BmalKO	0.254300443110699	BIC	2	4	0.190154881764443	4.52846132961963	4.52846132961963	9.93824045722117	tissueLiver_SV129=2.0440701892279;tissueKidney_SV129=2.95435478756148;tissueLiver_BmalKO=2.0268381606931;tissueKidney_BmalKO=2.91343197525517;Liver_SV129,Liver_BmalKO.amp=0.260824043997264;Kidney_SV129,Kidney_BmalKO.amp=0.119485719531622;Liver_SV129,Liver_BmalKO.phase=19.6740097924114;Kidney_SV129,Kidney_BmalKO.phase=0.202471122030985
2510039O18Rik	Liver_SV129;Liver_BmalKO	0.274579181313657	BIC	2	2	0.201184495763679	0.599100285128671	1.19820057025734	10.375717772984	tissueLiver_SV129=3.43131510933899;tissueKidney_SV129=3.9559871544579;tissueLiver_BmalKO=3.493682653815;tissueKidney_BmalKO=4.18199868930386;Liver_SV129.amp=0.283369308806328;Liver_BmalKO.amp=0.11899968272103;Liver_SV129.phase=9.77661748785537;Liver_BmalKO.phase=10.9748180581127
2610001J05Rik		0.31474954649727	BIC	0	0	NA	NA	NA	NA	tissueLiver_SV129=3.04092505480191;tissueKidney_SV129=4.9887502700334;tissueLiver_BmalKO=3.28470035919492;tissueKidney_BmalKO=5.42921654072786
2610002M06Rik		0.403031836622161	BIC	0	0	NA	NA	NA	NA	tissueLiver_SV129=2.93019135322455;tissueKidney_SV129=2.26488846856632;tissueLiver_BmalKO=2.87154069021869;tissueKidney_BmalKO=2.3836530587415
2610008E11Rik	Liver_SV129	0.30895749496045	BIC	1	1	0.374067572268156	0	0	1.39484848151829	tissueLiver_SV129=2.17777653793971;tissueKidney_SV129=1.91618764777152;tissueLiver_BmalKO=2.19139364977714;tissueKidney_BmalKO=2.14429742229297;Liver_SV129.amp=0.374067572268156;Liver_SV129.phase=1.39484848151829
2610020H08Rik		0.456740369814543	BIC	0	0	NA	NA	NA	NA	tissueLiver_SV129=2.08218567184663;tissueKidney_SV129=2.95577180681669;tissueLiver_BmalKO=2.16022404536269;tissueKidney_BmalKO=3.25175391639898
2610021A01Rik	Liver_SV129,Liver_BmalKO	0.335673224509461	BIC	1	2	0.320594703472503	0	0	15.6594725437696	tissueLiver_SV129=2.22247982602023;tissueKidney_SV129=1.28258733628417;tissueLiver_BmalKO=2.12098332680374;tissueKidney_BmalKO=1.64655355821083;Liver_SV129,Liver_BmalKO.amp=0.320594703472503;Liver_SV129,Liver_BmalKO.phase=15.6594725437696
2610044O15Rik8		0.249172420012326	BIC	0	0	NA	NA	NA	NA	tissueLiver_SV129=3.95266086788949;tissueKidney_SV129=3.736953581923;tissueLiver_BmalKO=3.79611409102111;tissueKidney_BmalKO=3.85352284319796
2610301B20Rik	Liver_SV129,Liver_BmalKO	0.337232158004863	BIC	1	2	0.207870597906688	0	0	16.1232614384667	tissueLiver_SV129=2.10494358460342;tissueKidney_SV129=3.00375350229412;tissueLiver_BmalKO=2.11905757491117;tissueKidney_BmalKO=2.95753018187734;Liver_SV129,Liver_BmalKO.amp=0.207870597906688;Liver_SV129,Liver_BmalKO.phase=16.1232614384667
2610305D13Rik	Liver_SV129	0.683551922483553	BIC	1	1	0.32933317580429	0	0	21.5153627388067	tissueLiver_SV129=1.09176888215468;tissueKidney_SV129=0.806765381671066;tissueLiver_BmalKO=0.409818769926366;tissueKidney_BmalKO=0.657738221607046;Liver_SV129.amp=0.32933317580429;Liver_SV129.phase=21.5153627388067
2610507B11Rik	Liver_BmalKO	0.46541655555341	BIC	1	1	0.172026639821688	0	0	17.7937801089154	tissueLiver_SV129=5.38527712342795;tissueKidney_SV129=6.31298582037858;tissueLiver_BmalKO=5.42736371239074;tissueKidney_BmalKO=6.41152038050784;Liver_BmalKO.amp=0.172026639821688;Liver_BmalKO.phase=17.7937801089154
2610524H06Rik	Kidney_SV129,Kidney_BmalKO	0.609851813748075	BIC	1	2	0.197082616651931	0	0	6.22154841136985	tissueLiver_SV129=1.17255907111343;tissueKidney_SV129=2.06843958383944;tissueLiver_BmalKO=1.07704084243498;tissueKidney_BmalKO=2.2052774202081;Kidney_SV129,Kidney_BmalKO.amp=0.197082616651931;Kidney_SV129,Kidney_BmalKO.phase=6.22154841136985
2610528J11Rik	Liver_SV129,Liver_BmalKO	0.502224694353175	BIC	1	2	0.37269425142554	0	0	1.52872187053797	tissueLiver_SV129=3.39915187034557;tissueKidney_SV129=5.9427128123292;tissueLiver_BmalKO=3.56794255614552;tissueKidney_BmalKO=5.92065985648355;Liver_SV129,Liver_BmalKO.amp=0.37269425142554;Liver_SV129,Liver_BmalKO.phase=1.52872187053797
2700029M09Rik	Liver_BmalKO	0.501949918647383	BIC	1	1	0.277183811083763	0	0	20.5185877667394	tissueLiver_SV129=2.7016029574472;tissueKidney_SV129=3.70297142463904;tissueLiver_BmalKO=2.94215070351965;tissueKidney_BmalKO=3.97219451784;Liver_BmalKO.amp=0.277183811083763;Liver_BmalKO.phase=20.5185877667394
2700049A03Rik	Liver_SV129,Kidney_SV129	0.258708226139432	BIC	1	2	0.232325618862319	0	0	4.10739098785449	tissueLiver_SV129=1.56645956904895;tissueKidney_SV129=1.5164167664759;tissueLiver_BmalKO=1.57142305514961;tissueKidney_BmalKO=1.53394193034332;Liver_SV129,Kidney_SV129.amp=0.232325618862319;Liver_SV129,Kidney_SV129.phase=4.10739098785449
2700060E02Rik	Liver_BmalKO	0.265288388300776	BIC	1	1	0.172069264685636	0	0	18.8312777738828	tissueLiver_SV129=5.53486792465218;tissueKidney_SV129=5.55481690863369;tissueLiver_BmalKO=5.80382054156047;tissueKidney_BmalKO=5.74569269351669;Liver_BmalKO.amp=0.172069264685636;Liver_BmalKO.phase=18.8312777738828
2700062C07Rik	Liver_BmalKO	0.540308999922258	BIC	1	1	0.192332185899878	0	0	18.2167401054816	tissueLiver_SV129=3.061480579751;tissueKidney_SV129=3.12802439636159;tissueLiver_BmalKO=3.22122333203589;tissueKidney_BmalKO=3.32053753394833;Liver_BmalKO.amp=0.192332185899878;Liver_BmalKO.phase=18.2167401054816
2700081O15Rik		0.548069306332675	BIC	0	0	NA	NA	NA	NA	tissueLiver_SV129=1.09707108284546;tissueKidney_SV129=1.8689726702381;tissueLiver_BmalKO=0.919537624412325;tissueKidney_BmalKO=2.00114568865705
2700094K13Rik	Kidney_SV129;Liver_SV129,Liver_BmalKO,Kidney_BmalKO	0.353099167070036	BIC	2	4	0.202284638869535	0.956993618791579	3.82797447516632	10.3399403895773	tissueLiver_SV129=3.2032010986347;tissueKidney_SV129=3.61099728938742;tissueLiver_BmalKO=3.83237287588044;tissueKidney_BmalKO=3.90303550375493;Kidney_SV129.amp=0.236097119804316;Liver_SV129,Liver_BmalKO,Kidney_BmalKO.amp=0.191013811891275;Kidney_SV129.phase=12.2539276271604;Liver_SV129,Liver_BmalKO,Kidney_BmalKO.phase=8.42595315199411
2700097O09Rik	Kidney_SV129;Liver_BmalKO	0.180481381343913	BIC	2	2	0.260131618614552	2.59655276423607	5.19310552847214	20.0391712052119	tissueLiver_SV129=2.51714850913139;tissueKidney_SV129=2.92899047400332;tissueLiver_BmalKO=2.46037524607715;tissueKidney_BmalKO=3.01597110532375;Kidney_SV129.amp=0.210805652796822;Liver_BmalKO.amp=0.309457584432283;Kidney_SV129.phase=22.635723969448;Liver_BmalKO.phase=17.4426184409759
2810004N23Rik	Kidney_SV129,Liver_BmalKO,Kidney_BmalKO	0.325639831170406	BIC	1	3	0.144212900458502	0	0	19.1561300002574	tissueLiver_SV129=4.29928780792089;tissueKidney_SV129=3.78451902272933;tissueLiver_BmalKO=4.49836136298078;tissueKidney_BmalKO=3.80871158677821;Kidney_SV129,Liver_BmalKO,Kidney_BmalKO.amp=0.144212900458502;Kidney_SV129,Liver_BmalKO,Kidney_BmalKO.phase=19.1561300002574
2810006K23Rik	Liver_BmalKO;Liver_SV129,Kidney_SV129	0.508465717118303	BIC	2	3	0.176706781138859	0.699043335631579	2.09713000689473	21.0865527499534	tissueLiver_SV129=2.8373064974226;tissueKidney_SV129=2.79621483938249;tissueLiver_BmalKO=2.95290516836246;tissueKidney_BmalKO=2.97975820658583;Liver_BmalKO.amp=0.286553133713369;Liver_SV129,Kidney_SV129.amp=0.121783604851604;Liver_BmalKO.phase=20.037987746506;Liver_SV129,Kidney_SV129.phase=22.1351177534007
2810021J22Rik	Liver_SV129;Liver_BmalKO	0.354793348663051	BIC	2	2	0.312031934177131	2.00936524624082	4.01873049248163	20.1612748383878	tissueLiver_SV129=1.50345127364202;tissueKidney_SV129=1.63775094995266;tissueLiver_BmalKO=1.3897248346139;tissueKidney_BmalKO=1.83141252708424;Liver_SV129.amp=0.357661696179302;Liver_BmalKO.amp=0.26640217217496;Liver_SV129.phase=22.1706400846286;Liver_BmalKO.phase=18.151909592147
2810403A07Rik	Liver_SV129,Liver_BmalKO	0.710940714231163	BIC	1	2	0.198153900933392	0	0	12.8802773778238	tissueLiver_SV129=4.07516329317013;tissueKidney_SV129=4.15104572727349;tissueLiver_BmalKO=4.08944250768424;tissueKidney_BmalKO=4.3554874770898;Liver_SV129,Liver_BmalKO.amp=0.198153900933392;Liver_SV129,Liver_BmalKO.phase=12.8802773778238
2810408A11Rik	Kidney_SV129	0.805401228946861	BIC	1	1	0.336425624759505	0	0	10.0960992302874	tissueLiver_SV129=0.129682224985236;tissueKidney_SV129=1.11617314648931;tissueLiver_BmalKO=0.145201876415452;tissueKidney_BmalKO=1.14499127701685;Kidney_SV129.amp=0.336425624759505;Kidney_SV129.phase=10.0960992302874
2810417H13Rik		0.460392214115169	BIC	0	0	NA	NA	NA	NA	tissueLiver_SV129=1.24024226953091;tissueKidney_SV129=1.02527433450953;tissueLiver_BmalKO=1.13335055885812;tissueKidney_BmalKO=1.03202382113126
2810428I15Rik		0.471809179483044	BIC	0	0	NA	NA	NA	NA	tissueLiver_SV129=5.09846648673282;tissueKidney_SV129=5.3624058905634;tissueLiver_BmalKO=5.35209573992245;tissueKidney_BmalKO=5.42969415584345
2810459M11Rik	Liver_SV129	0.283935891334583	BIC	1	1	0.341513895759707	0	0	4.97666194473323	tissueLiver_SV129=4.89647837979196;tissueKidney_SV129=0.533238727357719;tissueLiver_BmalKO=5.01921418109691;tissueKidney_BmalKO=0.34956962491319;Liver_SV129.amp=0.341513895759707;Liver_SV129.phase=4.97666194473323
2810474O19Rik	Liver_SV129,Liver_BmalKO,Kidney_BmalKO	0.278586540368438	BIC	1	3	0.275389971162544	0	0	11.2273417379479	tissueLiver_SV129=3.59977944865154;tissueKidney_SV129=3.04870242519219;tissueLiver_BmalKO=3.65068906983905;tissueKidney_BmalKO=2.98711601209963;Liver_SV129,Liver_BmalKO,Kidney_BmalKO.amp=0.275389971162544;Liver_SV129,Liver_BmalKO,Kidney_BmalKO.phase=11.2273417379479
2900026A02Rik	Liver_SV129;Liver_BmalKO	0.374631955638488	BIC	2	2	0.284714044999723	6.29264227014879	11.4147154597024	13.6986558388588	tissueLiver_SV129=3.75684228229448;tissueKidney_SV129=2.71237573497229;tissueLiver_BmalKO=3.23474811340099;tissueKidney_BmalKO=2.73657086543653;Liver_SV129.amp=0.24635014327785;Liver_BmalKO.amp=0.323077946721597;Liver_SV129.phase=7.40601356871003;Liver_BmalKO.phase=19.9912981090076
3010026O09Rik	Liver_SV129;Liver_BmalKO;Kidney_SV129,Kidney_BmalKO	0.328512738381678	BIC	3	4	0.512181142298139	1.89249641977284	5.20018157200577	4.14161800953846	tissueLiver_SV129=2.35792246738953;tissueKidney_SV129=3.06498105051122;tissueLiver_BmalKO=1.96857735472753;tissueKidney_BmalKO=3.59315857638498;Liver_SV129.amp=0.931982099642527;Liver_BmalKO.amp=0.419298817685525;Kidney_SV129,Kidney_BmalKO.amp=0.348721825932251;Liver_SV129.phase=3.66988843205177;Liver_BmalKO.phase=1.77739201227892;Kidney_SV129,Kidney_BmalKO.phase=6.9775735842847
3110001I22Rik	Liver_SV129;Liver_BmalKO	0.873668528790874	BIC	2	2	0.354854678162952	2.29842022413781	4.59684044827563	12.2611390451151	tissueLiver_SV129=1.73478722369541;tissueKidney_SV129=0.649689344468315;tissueLiver_BmalKO=1.53997080904852;tissueKidney_BmalKO=0.726967742657436;Liver_SV129.amp=0.390192425990833;Liver_BmalKO.amp=0.31951693033507;Liver_SV129.phase=9.96271882097731;Liver_BmalKO.phase=14.5595592692529
3110002H16Rik	Liver_SV129	0.591204175556816	BIC	1	1	0.215679868289473	0	0	10.9141331249809	tissueLiver_SV129=4.10452724407106;tissueKidney_SV129=3.65299200920191;tissueLiver_BmalKO=4.05604077253099;tissueKidney_BmalKO=3.81891268607499;Liver_SV129.amp=0.215679868289473;Liver_SV129.phase=10.9141331249809
3110009E18Rik		0.238558597714991	BIC	0	0	NA	NA	NA	NA	tissueLiver_SV129=1.45733282929656;tissueKidney_SV129=2.15677702984587;tissueLiver_BmalKO=1.49034963822188;tissueKidney_BmalKO=2.37319539711409
3110040N11Rik		0.230042755401752	BIC	0	0	NA	NA	NA	NA	tissueLiver_SV129=4.14906140457992;tissueKidney_SV129=4.68626654701747;tissueLiver_BmalKO=4.42980575765671;tissueKidney_BmalKO=4.75851701812153
3110043O21Rik		0.280657776231974	BIC	0	0	NA	NA	NA	NA	tissueLiver_SV129=2.64699623534797;tissueKidney_SV129=1.91996438046716;tissueLiver_BmalKO=2.74854057101567;tissueKidney_BmalKO=1.99298867296538
3110052M02Rik	Liver_SV129,Liver_BmalKO	0.421165855024797	BIC	1	2	0.373757572280443	0	0	18.9340542469787	tissueLiver_SV129=2.31924638481528;tissueKidney_SV129=1.38475899734243;tissueLiver_BmalKO=2.12678652503314;tissueKidney_BmalKO=1.59209766703227;Liver_SV129,Liver_BmalKO.amp=0.373757572280443;Liver_SV129,Liver_BmalKO.phase=18.9340542469787
3110062M04Rik	Liver_SV129,Liver_BmalKO	0.205463608986637	BIC	1	2	0.191916234888969	0	0	18.6001330149824	tissueLiver_SV129=2.09533309097098;tissueKidney_SV129=1.96597194337969;tissueLiver_BmalKO=1.85962311812016;tissueKidney_BmalKO=2.03292879692792;Liver_SV129,Liver_BmalKO.amp=0.191916234888969;Liver_SV129,Liver_BmalKO.phase=18.6001330149824
3110079O15Rik	Liver_SV129	0.313188597307796	BIC	1	1	0.286643274559	0	0	8.69246922574196	tissueLiver_SV129=0.818291459472461;tissueKidney_SV129=0.0663668898889326;tissueLiver_BmalKO=0.596281135338106;tissueKidney_BmalKO=0.0578653888318969;Liver_SV129.amp=0.286643274559;Liver_SV129.phase=8.69246922574196
3110082I17Rik	Liver_SV129	0.701788449763648	BIC	1	1	0.373953325650472	0	0	10.7353536323316	tissueLiver_SV129=2.11836158300523;tissueKidney_SV129=1.62202806250904;tissueLiver_BmalKO=1.62579599144324;tissueKidney_BmalKO=1.91570181322974;Liver_SV129.amp=0.373953325650472;Liver_SV129.phase=10.7353536323316
3300002I08Rik		0.394383093309313	BIC	0	0	NA	NA	NA	NA	tissueLiver_SV129=1.70708279993922;tissueKidney_SV129=1.23374178768603;tissueLiver_BmalKO=1.79458321460381;tissueKidney_BmalKO=0.895263429629791
3632451O06Rik	Liver_SV129,Liver_BmalKO	0.386172896345529	BIC	1	2	0.342625130630019	0	0	16.0364377071512	tissueLiver_SV129=1.54187504430109;tissueKidney_SV129=2.23096378734158;tissueLiver_BmalKO=1.22631047517634;tissueKidney_BmalKO=2.58800635978865;Liver_SV129,Liver_BmalKO.amp=0.342625130630019;Liver_SV129,Liver_BmalKO.phase=16.0364377071512
3830406C13Rik	Liver_SV129,Liver_BmalKO	0.145672181392501	BIC	1	2	0.110116954842761	0	0	0.500483917886555	tissueLiver_SV129=2.80051010673351;tissueKidney_SV129=3.413578720657;tissueLiver_BmalKO=2.932326836407;tissueKidney_BmalKO=3.62801707965034;Liver_SV129,Liver_BmalKO.amp=0.110116954842761;Liver_SV129,Liver_BmalKO.phase=0.500483917886555
4430402I18Rik	Liver_SV129,Liver_BmalKO	0.514513870791077	BIC	1	2	0.475587119026665	0	0	22.4353021287218	tissueLiver_SV129=1.62138547191774;tissueKidney_SV129=3.31753014315514;tissueLiver_BmalKO=1.018976273903;tissueKidney_BmalKO=3.55342824008938;Liver_SV129,Liver_BmalKO.amp=0.475587119026665;Liver_SV129,Liver_BmalKO.phase=22.4353021287218
4833420G17Rik	Liver_SV129,Liver_BmalKO;Kidney_SV129,Kidney_BmalKO	0.61796364587873	BIC	2	4	0.328994820721453	0.244654200232255	0.48930840046451	7.71002985944308	tissueLiver_SV129=3.50579936932836;tissueKidney_SV129=3.3753400749445;tissueLiver_BmalKO=3.35513318414211;tissueKidney_BmalKO=3.43364349360542;Liver_SV129,Liver_BmalKO.amp=0.424148127383337;Kidney_SV129,Kidney_BmalKO.amp=0.233841514059569;Liver_SV129,Liver_BmalKO.phase=7.46537565921082;Kidney_SV129,Kidney_BmalKO.phase=7.95468405967533
4833439L19Rik	Liver_SV129,Liver_BmalKO	0.493841841947732	BIC	1	2	0.265656698023112	0	0	16.4921776951979	tissueLiver_SV129=5.11219102561014;tissueKidney_SV129=8.45765491703685;tissueLiver_BmalKO=4.86200070422033;tissueKidney_BmalKO=8.20722290634504;Liver_SV129,Liver_BmalKO.amp=0.265656698023112;Liver_SV129,Liver_BmalKO.phase=16.4921776951979
4921506M07Rik		0.277859682731605	BIC	0	0	NA	NA	NA	NA	tissueLiver_SV129=0.963507008191668;tissueKidney_SV129=0.034711383271462;tissueLiver_BmalKO=1.31872093374772;tissueKidney_BmalKO=0.063149348552896
4921513D11Rik	Liver_BmalKO	0.283330545760903	BIC	1	1	0.456748323438881	0	0	17.1490090880469	tissueLiver_SV129=2.24146773288442;tissueKidney_SV129=0.0672809725945963;tissueLiver_BmalKO=2.01709905017276;tissueKidney_BmalKO=0.0807569445820951;Liver_BmalKO.amp=0.456748323438881;Liver_BmalKO.phase=17.1490090880469
4921524J17Rik	Liver_SV129,Liver_BmalKO	0.509436454236578	BIC	1	2	0.313707197058571	0	0	14.3322241006398	tissueLiver_SV129=2.81132927357118;tissueKidney_SV129=2.92878239903732;tissueLiver_BmalKO=2.73319793468626;tissueKidney_BmalKO=2.92815704371443;Liver_SV129,Liver_BmalKO.amp=0.313707197058571;Liver_SV129,Liver_BmalKO.phase=14.3322241006398
4930402H24Rik	Liver_SV129,Kidney_SV129,Liver_BmalKO	0.452273467031179	BIC	1	3	0.224541934849626	0	0	21.2566567381496	tissueLiver_SV129=4.33075998951318;tissueKidney_SV129=4.25204227172911;tissueLiver_BmalKO=3.86153061492744;tissueKidney_BmalKO=4.63605570235534;Liver_SV129,Kidney_SV129,Liver_BmalKO.amp=0.224541934849626;Liver_SV129,Kidney_SV129,Liver_BmalKO.phase=21.2566567381496
4930412O13Rik	Kidney_SV129;Kidney_BmalKO	0.412800695995922	BIC	2	2	0.246121038406383	3.97130740753117	7.94261481506235	18.1982544019677	tissueLiver_SV129=0;tissueKidney_SV129=1.07489871388995;tissueLiver_BmalKO=0;tissueKidney_BmalKO=1.48971828027382;Kidney_SV129.amp=0.162445979642235;Kidney_BmalKO.amp=0.329796097170531;Kidney_SV129.phase=22.1695618094989;Kidney_BmalKO.phase=14.2269469944366
4930415O20Rik	Liver_SV129,Kidney_SV129,Kidney_BmalKO	0.427846649555145	BIC	1	3	0.117186235505095	0	0	15.3151701174143	tissueLiver_SV129=0.180019274216695;tissueKidney_SV129=0.945260642612941;tissueLiver_BmalKO=0.19294902753582;tissueKidney_BmalKO=1.25505844080782;Liver_SV129,Kidney_SV129,Kidney_BmalKO.amp=0.117186235505095;Liver_SV129,Kidney_SV129,Kidney_BmalKO.phase=15.3151701174143
4930430F08Rik	Liver_SV129,Liver_BmalKO	0.707038938704025	BIC	1	2	0.250521082397662	0	0	18.4979596543876	tissueLiver_SV129=1.89153001042889;tissueKidney_SV129=2.01209151003797;tissueLiver_BmalKO=1.85331003688536;tissueKidney_BmalKO=2.32070900420967;Liver_SV129,Liver_BmalKO.amp=0.250521082397662;Liver_SV129,Liver_BmalKO.phase=18.4979596543876
4930452B06Rik	Kidney_SV129;Liver_BmalKO,Kidney_BmalKO	0.672480397725187	BIC	2	3	0.183434615215138	1.55207962063235	4.65623886189705	6.61583978366789	tissueLiver_SV129=0.454208235340127;tissueKidney_SV129=1.06562634046874;tissueLiver_BmalKO=0.670711403810341;tissueKidney_BmalKO=0.707484684948119;Kidney_SV129.amp=0.239805739126441;Liver_BmalKO,Kidney_BmalKO.amp=0.155249053259487;Kidney_SV129.phase=8.94395921461642;Liver_BmalKO,Kidney_BmalKO.phase=4.28772035271937
4930453N24Rik	Kidney_SV129,Liver_BmalKO,Kidney_BmalKO	0.139880542343886	BIC	1	3	0.116151781307941	0	0	20.1223530634768	tissueLiver_SV129=3.89784015741666;tissueKidney_SV129=3.28822523759039;tissueLiver_BmalKO=3.96016236489786;tissueKidney_BmalKO=3.34440816289765;Kidney_SV129,Liver_BmalKO,Kidney_BmalKO.amp=0.116151781307941;Kidney_SV129,Liver_BmalKO,Kidney_BmalKO.phase=20.1223530634768
4930502E18Rik	Kidney_SV129	0.461003202154282	BIC	1	1	0.484927063471959	0	0	11.1246652925326	tissueLiver_SV129=0.0296182754701056;tissueKidney_SV129=1.07424203439918;tissueLiver_BmalKO=0.0108217664542521;tissueKidney_BmalKO=0.173434658475772;Kidney_SV129.amp=0.484927063471959;Kidney_SV129.phase=11.1246652925326
4930503L19Rik		0.404042514656564	BIC	0	0	NA	NA	NA	NA	tissueLiver_SV129=1.31513507898887;tissueKidney_SV129=1.05369425514854;tissueLiver_BmalKO=1.22438294603414;tissueKidney_BmalKO=1.14106380662402
4930512M02Rik		0.280588586132584	BIC	0	0	NA	NA	NA	NA	tissueLiver_SV129=2.6960125038131;tissueKidney_SV129=1.81660416481657;tissueLiver_BmalKO=2.68548016349894;tissueKidney_BmalKO=1.84098808382914
4930518I15Rik		0.648043288253254	BIC	0	0	NA	NA	NA	NA	tissueLiver_SV129=1.20516446307314;tissueKidney_SV129=0.735301127793663;tissueLiver_BmalKO=1.06530358123519;tissueKidney_BmalKO=0.879026249369808
4930522L14Rik	Liver_SV129,Kidney_SV129,Liver_BmalKO,Kidney_BmalKO	0.45340183941641	BIC	1	4	0.125812700717822	0	0	21.6470656250616	tissueLiver_SV129=2.9661723803532;tissueKidney_SV129=2.29923440419322;tissueLiver_BmalKO=2.94610425044602;tissueKidney_BmalKO=2.34096674037376;Liver_SV129,Kidney_SV129,Liver_BmalKO,Kidney_BmalKO.amp=0.125812700717822;Liver_SV129,Kidney_SV129,Liver_BmalKO,Kidney_BmalKO.phase=21.6470656250616
4930523C07Rik	Liver_SV129,Liver_BmalKO	0.517310311328125	BIC	1	2	0.342126122849402	0	0	6.84250976280898	tissueLiver_SV129=2.93753981746997;tissueKidney_SV129=3.1227250753354;tissueLiver_BmalKO=2.71323540514739;tissueKidney_BmalKO=3.64946102679873;Liver_SV129,Liver_BmalKO.amp=0.342126122849402;Liver_SV129,Liver_BmalKO.phase=6.84250976280898
4930524J08Rik		0.374062094833374	BIC	0	0	NA	NA	NA	NA	tissueLiver_SV129=0.119500957176734;tissueKidney_SV129=0.81038574179894;tissueLiver_BmalKO=0.166123371236512;tissueKidney_BmalKO=1.47713708035047
4930539E08Rik	Liver_SV129,Kidney_SV129,Kidney_BmalKO	0.300200294346041	BIC	1	3	0.0878092043702551	0	0	7.04406582564691	tissueLiver_SV129=1.12892735282015;tissueKidney_SV129=0.64055343798769;tissueLiver_BmalKO=1.10676766625923;tissueKidney_BmalKO=0.77130227614439;Liver_SV129,Kidney_SV129,Kidney_BmalKO.amp=0.0878092043702551;Liver_SV129,Kidney_SV129,Kidney_BmalKO.phase=7.04406582564691
4930550C14Rik	Kidney_SV129	0.394448564706731	BIC	1	1	0.26415596841653	0	0	3.3742620930854	tissueLiver_SV129=0.107113427344919;tissueKidney_SV129=1.39736904975932;tissueLiver_BmalKO=0.0740414513429046;tissueKidney_BmalKO=2.29837540274819;Kidney_SV129.amp=0.26415596841653;Kidney_SV129.phase=3.3742620930854
4930562C15Rik	Liver_SV129,Liver_BmalKO	0.479436531282329	BIC	1	2	0.17897956303802	0	0	12.4439056368925	tissueLiver_SV129=0.715612617327777;tissueKidney_SV129=1.11230665079678;tissueLiver_BmalKO=0.627264322013205;tissueKidney_BmalKO=1.2345462183512;Liver_SV129,Liver_BmalKO.amp=0.17897956303802;Liver_SV129,Liver_BmalKO.phase=12.4439056368925
4930578G10Rik		0.553110393722682	BIC	0	0	NA	NA	NA	NA	tissueLiver_SV129=1.54144052873458;tissueKidney_SV129=0.40568225156327;tissueLiver_BmalKO=1.07358383334774;tissueKidney_BmalKO=0.361535792369792
4931406C07Rik	Liver_SV129,Kidney_BmalKO	0.438770352609843	BIC	1	2	0.287406767603976	0	0	1.55109334934142	tissueLiver_SV129=5.42171130392561;tissueKidney_SV129=8.25339272461712;tissueLiver_BmalKO=5.16740703355653;tissueKidney_BmalKO=7.26897631403373;Liver_SV129,Kidney_BmalKO.amp=0.287406767603976;Liver_SV129,Kidney_BmalKO.phase=1.55109334934142
4931406P16Rik	Liver_SV129;Liver_BmalKO	0.275903713922633	BIC	2	2	0.243933168321929	2.96326755023304	5.92653510046607	11.1129997085483	tissueLiver_SV129=3.31771245379783;tissueKidney_SV129=3.0407397041792;tissueLiver_BmalKO=3.05259412286231;tissueKidney_BmalKO=3.14364638024635;Liver_SV129.amp=0.264556246246534;Liver_BmalKO.amp=0.223310090397324;Liver_SV129.phase=8.14973215831531;Liver_BmalKO.phase=14.0762672587814
4931414P19Rik	Kidney_SV129;Liver_SV129,Liver_BmalKO	0.358270530271667	BIC	2	3	0.217927768301521	1.50012447200472	4.50037341601417	20.8950275918342	tissueLiver_SV129=1.34857507683978;tissueKidney_SV129=1.5781195225538;tissueLiver_BmalKO=1.25256843696618;tissueKidney_BmalKO=1.74420354795203;Kidney_SV129.amp=0.212510910669778;Liver_SV129,Liver_BmalKO.amp=0.220636197117393;Kidney_SV129.phase=23.1452142998413;Liver_SV129,Liver_BmalKO.phase=18.6448408838271
4931422A03Rik		0.308440344496816	BIC	0	0	NA	NA	NA	NA	tissueLiver_SV129=1.53121842375955;tissueKidney_SV129=1.12805678757114;tissueLiver_BmalKO=1.47789893437895;tissueKidney_BmalKO=0.960014787349358
4931428L18Rik		0.202972689411524	BIC	0	0	NA	NA	NA	NA	tissueLiver_SV129=1.50697197026941;tissueKidney_SV129=0.470277386047924;tissueLiver_BmalKO=1.50073309715931;tissueKidney_BmalKO=0.540155089711625
4932414N04Rik	Liver_SV129	0.41927814324803	BIC	1	1	0.424859196528643	0	0	1.09760178126364	tissueLiver_SV129=2.12628718436369;tissueKidney_SV129=0.716687453339805;tissueLiver_BmalKO=1.88580877771821;tissueKidney_BmalKO=0.766533111105822;Liver_SV129.amp=0.424859196528643;Liver_SV129.phase=1.09760178126364
4932438A13Rik	Liver_SV129,Kidney_SV129	0.574581233947944	BIC	1	2	0.274641388542503	0	0	0.916981438788597	tissueLiver_SV129=4.54678292525224;tissueKidney_SV129=3.58303929931352;tissueLiver_BmalKO=4.82523701621883;tissueKidney_BmalKO=3.94708499625933;Liver_SV129,Kidney_SV129.amp=0.274641388542503;Liver_SV129,Kidney_SV129.phase=0.916981438788597
4933411K16Rik	Liver_SV129,Liver_BmalKO	0.424509019354935	BIC	1	2	0.280035835990666	0	0	0.369055905390011	tissueLiver_SV129=2.82757187449086;tissueKidney_SV129=1.19872643153963;tissueLiver_BmalKO=2.547116404381;tissueKidney_BmalKO=1.44226410152474;Liver_SV129,Liver_BmalKO.amp=0.280035835990666;Liver_SV129,Liver_BmalKO.phase=0.369055905390011
4933417A18Rik	Kidney_SV129;Kidney_BmalKO	0.676219032672295	BIC	2	2	0.154714511744407	7.3690080485355	9.26198390292901	13.8925220100158	tissueLiver_SV129=0;tissueKidney_SV129=1.52549889454315;tissueLiver_BmalKO=0.00511554136273206;tissueKidney_BmalKO=1.36237703162099;Kidney_SV129.amp=0.0952275810112624;Kidney_BmalKO.amp=0.214201442477552;Kidney_SV129.phase=21.2615300585513;Kidney_BmalKO.phase=6.52351396148029
4933427D14Rik	Liver_SV129,Kidney_SV129,Kidney_BmalKO	0.195958878478283	BIC	1	3	0.164621027567552	0	0	7.58338990008589	tissueLiver_SV129=1.30220717452599;tissueKidney_SV129=1.81608685832069;tissueLiver_BmalKO=1.25904374004735;tissueKidney_BmalKO=1.9866983712668;Liver_SV129,Kidney_SV129,Kidney_BmalKO.amp=0.164621027567552;Liver_SV129,Kidney_SV129,Kidney_BmalKO.phase=7.58338990008589
4933434E20Rik	Kidney_SV129,Liver_BmalKO	0.134404699247216	BIC	1	2	0.0965593323866618	0	0	0.542849344666107	tissueLiver_SV129=5.02871069999903;tissueKidney_SV129=5.77344183770206;tissueLiver_BmalKO=5.07667455963297;tissueKidney_BmalKO=5.74016948320095;Kidney_SV129,Liver_BmalKO.amp=0.0965593323866618;Kidney_SV129,Liver_BmalKO.phase=0.542849344666107
5031439G07Rik	Liver_SV129,Kidney_SV129	0.236920286513469	BIC	1	2	0.312765603860566	0	0	8.29879111263051	tissueLiver_SV129=3.56739050913185;tissueKidney_SV129=3.69741811436261;tissueLiver_BmalKO=3.32774252610499;tissueKidney_BmalKO=3.77540292122775;Liver_SV129,Kidney_SV129.amp=0.312765603860566;Liver_SV129,Kidney_SV129.phase=8.29879111263051
5430403G16Rik		0.273462240971621	BIC	0	0	NA	NA	NA	NA	tissueLiver_SV129=1.58399227418369;tissueKidney_SV129=0.931427237040878;tissueLiver_BmalKO=1.50561957336101;tissueKidney_BmalKO=1.04681745921681
5730409E04Rik		0.326744988606866	BIC	0	0	NA	NA	NA	NA	tissueLiver_SV129=1.62541787903956;tissueKidney_SV129=1.48884190788385;tissueLiver_BmalKO=2.00395159600643;tissueKidney_BmalKO=1.83503448134693
5730455P16Rik		0.530390140590228	BIC	0	0	NA	NA	NA	NA	tissueLiver_SV129=3.39946961900132;tissueKidney_SV129=3.1252125383127;tissueLiver_BmalKO=3.3574483083911;tissueKidney_BmalKO=3.30593945540289
5730507C01Rik	Kidney_SV129,Liver_BmalKO	0.289728886240887	BIC	1	2	0.178646154568118	0	0	12.4821609252723	tissueLiver_SV129=1.23197884987641;tissueKidney_SV129=1.56167648684891;tissueLiver_BmalKO=1.25073374390806;tissueKidney_BmalKO=1.24249855036499;Kidney_SV129,Liver_BmalKO.amp=0.178646154568118;Kidney_SV129,Liver_BmalKO.phase=12.4821609252723
5730508B09Rik	Liver_BmalKO	0.305780568466208	BIC	1	1	0.29714728769074	0	0	17.1797781943212	tissueLiver_SV129=1.84594950328133;tissueKidney_SV129=2.28138636659137;tissueLiver_BmalKO=1.77893970087522;tissueKidney_BmalKO=2.64305031741856;Liver_BmalKO.amp=0.29714728769074;Liver_BmalKO.phase=17.1797781943212
5730522E02Rik		0.494882176678958	BIC	0	0	NA	NA	NA	NA	tissueLiver_SV129=1.49094706269479;tissueKidney_SV129=0.248101951735951;tissueLiver_BmalKO=1.24192611218701;tissueKidney_BmalKO=0.343130886067966
5730559C18Rik	Liver_SV129;Kidney_SV129;Kidney_BmalKO	0.314217612740396	BIC	3	3	0.348064126665299	1.0873048599648	7.35882862969062	18.9132877395264	tissueLiver_SV129=0.149880810842632;tissueKidney_SV129=2.64818901913298;tissueLiver_BmalKO=0.0694815899613763;tissueKidney_BmalKO=3.06088747377754;Liver_SV129.amp=0.206264674126289;Kidney_SV129.amp=0.516001926629085;Kidney_BmalKO.amp=0.321925779240523;Liver_SV129.phase=14.6902209946987;Kidney_SV129.phase=22.0490496243894;Kidney_BmalKO.phase=20.0005925994912
5830454E08Rik		0.46296242204667	BIC	0	0	NA	NA	NA	NA	tissueLiver_SV129=0.911883737206282;tissueKidney_SV129=1.42872811302606;tissueLiver_BmalKO=1.1455022553458;tissueKidney_BmalKO=1.76469208620775
5830473C10Rik	Liver_SV129,Liver_BmalKO	0.223540223464186	BIC	1	2	0.241798956549113	0	0	5.64939447248929	tissueLiver_SV129=4.80975711059172;tissueKidney_SV129=0.390104655690519;tissueLiver_BmalKO=4.71554247532754;tissueKidney_BmalKO=0.722909854879763;Liver_SV129,Liver_BmalKO.amp=0.241798956549113;Liver_SV129,Liver_BmalKO.phase=5.64939447248929
6030458C11Rik	Liver_SV129,Liver_BmalKO	0.352135915453018	BIC	1	2	0.144130728747133	0	0	12.9836138266315	tissueLiver_SV129=2.80399400096218;tissueKidney_SV129=2.39038686500611;tissueLiver_BmalKO=2.85765609165504;tissueKidney_BmalKO=2.4986900796838;Liver_SV129,Liver_BmalKO.amp=0.144130728747133;Liver_SV129,Liver_BmalKO.phase=12.9836138266315
6330408A02Rik		0.529178717662491	BIC	0	0	NA	NA	NA	NA	tissueLiver_SV129=1.13507952065882;tissueKidney_SV129=3.53547974212554;tissueLiver_BmalKO=1.08654903709346;tissueKidney_BmalKO=3.59857680399034
6330416G13Rik	Liver_SV129	0.423895321855744	BIC	1	1	0.358115361526079	0	0	15.3745805147403	tissueLiver_SV129=2.29657677725513;tissueKidney_SV129=2.7477704559031;tissueLiver_BmalKO=1.97141276301422;tissueKidney_BmalKO=2.6107890930028;Liver_SV129.amp=0.358115361526079;Liver_SV129.phase=15.3745805147403
6430548M08Rik	Liver_SV129,Liver_BmalKO	0.360748799854162	BIC	1	2	0.37553238328183	0	0	15.3409752262107	tissueLiver_SV129=2.10254608000861;tissueKidney_SV129=1.60064116286801;tissueLiver_BmalKO=1.9241625742297;tissueKidney_BmalKO=1.74598935251511;Liver_SV129,Liver_BmalKO.amp=0.37553238328183;Liver_SV129,Liver_BmalKO.phase=15.3409752262107
6430550D23Rik		0.223993427302112	BIC	0	0	NA	NA	NA	NA	tissueLiver_SV129=1.83879649770886;tissueKidney_SV129=1.5536514387596;tissueLiver_BmalKO=1.81766178074333;tissueKidney_BmalKO=1.48386741351574
6430571L13Rik	Liver_SV129,Kidney_SV129,Kidney_BmalKO	0.198416053276182	BIC	1	3	0.144397294218117	0	0	1.70885792105431	tissueLiver_SV129=0.751521762784078;tissueKidney_SV129=1.39876849971177;tissueLiver_BmalKO=0.919074848686116;tissueKidney_BmalKO=1.74753142311533;Liver_SV129,Kidney_SV129,Kidney_BmalKO.amp=0.144397294218117;Liver_SV129,Kidney_SV129,Kidney_BmalKO.phase=1.70885792105431
6430573F11Rik	Liver_SV129	0.483104462756087	BIC	1	1	0.854110771611791	0	0	2.59568622817624	tissueLiver_SV129=2.10406759432736;tissueKidney_SV129=1.3468822795802;tissueLiver_BmalKO=3.34483164128992;tissueKidney_BmalKO=2.36261010422691;Liver_SV129.amp=0.854110771611791;Liver_SV129.phase=2.59568622817624
6720489N17Rik		0.267191322206381	BIC	0	0	NA	NA	NA	NA	tissueLiver_SV129=0.167706764578049;tissueKidney_SV129=0.812528961115487;tissueLiver_BmalKO=0.219969337808141;tissueKidney_BmalKO=0.762793561680874
8030462N17Rik	Liver_SV129;Liver_BmalKO	0.406590380100092	BIC	2	2	0.204287619332559	2.33775479872678	4.67550959745357	12.1215829205772	tissueLiver_SV129=2.54274403176201;tissueKidney_SV129=2.00295643520731;tissueLiver_BmalKO=2.41801177491909;tissueKidney_BmalKO=1.9772844908386;Liver_SV129.amp=0.18254407480703;Liver_BmalKO.amp=0.226031163858088;Liver_SV129.phase=9.78382812185045;Liver_BmalKO.phase=14.459337719304
8430408G22Rik	Liver_SV129,Liver_BmalKO;Kidney_SV129,Kidney_BmalKO	0.485042952062058	BIC	2	4	1.43593100244584	2.58970924829259	5.17941849658517	6.36317785061072	tissueLiver_SV129=5.12067453104403;tissueKidney_SV129=2.45283188009933;tissueLiver_BmalKO=4.06534086167945;tissueKidney_BmalKO=3.20990613991905;Liver_SV129,Liver_BmalKO.amp=1.79068586199243;Kidney_SV129,Kidney_BmalKO.amp=1.08117614289926;Liver_SV129,Liver_BmalKO.phase=3.77346860231813;Kidney_SV129,Kidney_BmalKO.phase=8.9528870989033
9030617O03Rik	Liver_BmalKO;Kidney_BmalKO	0.874440255448896	BIC	2	2	0.308245494798121	5.92051896623026	5.92051896623026	13.3185269574763	tissueLiver_SV129=3.95249603849049;tissueKidney_SV129=5.89482246064482;tissueLiver_BmalKO=3.82993776273584;tissueKidney_BmalKO=5.45347404319461;Liver_BmalKO.amp=0.317205856826971;Kidney_BmalKO.amp=0.29928513276927;Liver_BmalKO.phase=22.3582674743612;Kidney_BmalKO.phase=4.27878644059146
9030624J02Rik	Liver_SV129,Kidney_SV129	0.688827616681491	BIC	1	2	0.209044256468349	0	0	6.50928985799074	tissueLiver_SV129=4.03622671876333;tissueKidney_SV129=4.82770314431855;tissueLiver_BmalKO=4.06802869589415;tissueKidney_BmalKO=4.51346321274829;Liver_SV129,Kidney_SV129.amp=0.209044256468349;Liver_SV129,Kidney_SV129.phase=6.50928985799074
9130008F23Rik		0.429685156295529	BIC	0	0	NA	NA	NA	NA	tissueLiver_SV129=0.424864369666225;tissueKidney_SV129=0.986050061967647;tissueLiver_BmalKO=0.4196009644213;tissueKidney_BmalKO=1.18801760228132
9130011E15Rik	Liver_SV129	0.449081775042406	BIC	1	1	0.170886919827746	0	0	4.54996508650425	tissueLiver_SV129=1.8646658261513;tissueKidney_SV129=2.31796468969809;tissueLiver_BmalKO=1.96899701822689;tissueKidney_BmalKO=2.56943061677626;Liver_SV129.amp=0.170886919827746;Liver_SV129.phase=4.54996508650425
9130019O22Rik		0.355312045194542	BIC	0	0	NA	NA	NA	NA	tissueLiver_SV129=1.16929476541811;tissueKidney_SV129=1.0113807743267;tissueLiver_BmalKO=1.15237346020432;tissueKidney_BmalKO=1.15952133917547
9130023H24Rik	Liver_SV129,Kidney_SV129,Liver_BmalKO	0.350133865124043	BIC	1	3	0.149026515259111	0	0	17.1031432689712	tissueLiver_SV129=1.50410064469463;tissueKidney_SV129=1.74240156644639;tissueLiver_BmalKO=1.69137936553143;tissueKidney_BmalKO=1.68682145013062;Liver_SV129,Kidney_SV129,Liver_BmalKO.amp=0.149026515259111;Liver_SV129,Kidney_SV129,Liver_BmalKO.phase=17.1031432689712
9130401M01Rik		0.378366538816032	BIC	0	0	NA	NA	NA	NA	tissueLiver_SV129=3.45151567292233;tissueKidney_SV129=2.89283848187252;tissueLiver_BmalKO=3.48036912047455;tissueKidney_BmalKO=3.08108871039756
9130409I23Rik	Liver_SV129,Liver_BmalKO	0.861219106791674	BIC	1	2	0.405307464261295	0	0	7.34294889677463	tissueLiver_SV129=3.60749677217575;tissueKidney_SV129=0.110940579177578;tissueLiver_BmalKO=4.28995342281856;tissueKidney_BmalKO=0.154866052354;Liver_SV129,Liver_BmalKO.amp=0.405307464261295;Liver_SV129,Liver_BmalKO.phase=7.34294889677463
9230102O04Rik		0.487805764001838	BIC	0	0	NA	NA	NA	NA	tissueLiver_SV129=0;tissueKidney_SV129=1.7921049427886;tissueLiver_BmalKO=0;tissueKidney_BmalKO=2.26037131766688
9230110C19Rik	Liver_SV129,Kidney_SV129,Kidney_BmalKO	0.68083106662104	BIC	1	3	0.158312320282899	0	0	9.29857561715714	tissueLiver_SV129=0.440356743826808;tissueKidney_SV129=1.76728519497926;tissueLiver_BmalKO=0.527946296271469;tissueKidney_BmalKO=2.03006151456844;Liver_SV129,Kidney_SV129,Kidney_BmalKO.amp=0.158312320282899;Liver_SV129,Kidney_SV129,Kidney_BmalKO.phase=9.29857561715714
9330151L19Rik		0.402465307076646	BIC	0	0	NA	NA	NA	NA	tissueLiver_SV129=1.55691225875742;tissueKidney_SV129=1.83086190540575;tissueLiver_BmalKO=1.49335370183662;tissueKidney_BmalKO=2.08318372556188
9430015G10Rik		0.405326244669476	BIC	0	0	NA	NA	NA	NA	tissueLiver_SV129=1.74477688200521;tissueKidney_SV129=1.63798612581034;tissueLiver_BmalKO=1.92244064923953;tissueKidney_BmalKO=1.91881803389523
9430016H08Rik	Liver_SV129,Kidney_SV129,Kidney_BmalKO	0.284185559786161	BIC	1	3	0.104394520129126	0	0	4.98172559121393	tissueLiver_SV129=3.02498233496998;tissueKidney_SV129=2.85135005781601;tissueLiver_BmalKO=2.97794593737219;tissueKidney_BmalKO=2.9219634267988;Liver_SV129,Kidney_SV129,Kidney_BmalKO.amp=0.104394520129126;Liver_SV129,Kidney_SV129,Kidney_BmalKO.phase=4.98172559121393
9430020K01Rik	Kidney_SV129,Liver_BmalKO,Kidney_BmalKO	0.254537159679715	BIC	1	3	0.112516740280089	0	0	20.1102896250193	tissueLiver_SV129=1.65533516015919;tissueKidney_SV129=1.70981687049422;tissueLiver_BmalKO=1.66982017208439;tissueKidney_BmalKO=1.79773513515721;Kidney_SV129,Liver_BmalKO,Kidney_BmalKO.amp=0.112516740280089;Kidney_SV129,Liver_BmalKO,Kidney_BmalKO.phase=20.1102896250193
9430038I01Rik	Liver_BmalKO;Liver_SV129,Kidney_SV129,Kidney_BmalKO	0.359888097110821	BIC	2	4	0.298957358409371	1.21359574377108	4.85438297508432	3.67189842841434	tissueLiver_SV129=2.91646272168882;tissueKidney_SV129=1.9901863085466;tissueLiver_BmalKO=2.91014904252264;tissueKidney_BmalKO=2.28080750840774;Liver_BmalKO.amp=0.331238034543975;Liver_SV129,Kidney_SV129,Kidney_BmalKO.amp=0.28819713303117;Liver_BmalKO.phase=1.24470694087218;Liver_SV129,Kidney_SV129,Kidney_BmalKO.phase=6.0990899159565
9530068E07Rik	Liver_SV129;Kidney_SV129,Liver_BmalKO,Kidney_BmalKO	0.339038744310759	BIC	2	4	0.128234023667312	0.234190707404182	0.936762829616732	6.72595384937002	tissueLiver_SV129=5.8092861853553;tissueKidney_SV129=6.62427832774607;tissueLiver_BmalKO=5.89669756565267;tissueKidney_BmalKO=6.79155126839841;Liver_SV129.amp=0.296404565328905;Kidney_SV129,Liver_BmalKO,Kidney_BmalKO.amp=0.0721771764467813;Liver_SV129.phase=7.19433526417839;Kidney_SV129,Liver_BmalKO,Kidney_BmalKO.phase=6.25757243456165
9830147E19Rik	Liver_BmalKO	0.259233732222125	BIC	1	1	0.19174149877077	0	0	17.658253006046	tissueLiver_SV129=1.85814492354383;tissueKidney_SV129=1.15529484303853;tissueLiver_BmalKO=1.56729096391498;tissueKidney_BmalKO=1.10507672501794;Liver_BmalKO.amp=0.19174149877077;Liver_BmalKO.phase=17.658253006046
9930012K11Rik	Kidney_SV129,Kidney_BmalKO	0.438948637268222	BIC	1	2	0.122252816099588	0	0	23.7002908437328	tissueLiver_SV129=0.433548792784966;tissueKidney_SV129=0.931087082918397;tissueLiver_BmalKO=0.378545032026484;tissueKidney_BmalKO=1.02929189227144;Kidney_SV129,Kidney_BmalKO.amp=0.122252816099588;Kidney_SV129,Kidney_BmalKO.phase=23.7002908437328
9930021J03Rik	Liver_SV129	0.489511704170319	BIC	1	1	0.275800775209264	0	0	2.68164046334247	tissueLiver_SV129=2.98162177995007;tissueKidney_SV129=2.36908622393677;tissueLiver_BmalKO=2.86798841901994;tissueKidney_BmalKO=2.65198924374444;Liver_SV129.amp=0.275800775209264;Liver_SV129.phase=2.68164046334247
9930111J21Rik1		0.482171415722595	BIC	0	0	NA	NA	NA	NA	tissueLiver_SV129=1.05118356577126;tissueKidney_SV129=0.349726713262865;tissueLiver_BmalKO=0.998860022537597;tissueKidney_BmalKO=0.319229666911518
9930111J21Rik2	Liver_BmalKO	0.210625353752866	BIC	1	1	0.280603775897355	0	0	16.7708037855584	tissueLiver_SV129=3.72584423429897;tissueKidney_SV129=2.25748434961195;tissueLiver_BmalKO=3.57819088558062;tissueKidney_BmalKO=2.33962616792637;Liver_BmalKO.amp=0.280603775897355;Liver_BmalKO.phase=16.7708037855584
A130010J15Rik		0.305465625814108	BIC	0	0	NA	NA	NA	NA	tissueLiver_SV129=2.21657973127085;tissueKidney_SV129=1.60294837231547;tissueLiver_BmalKO=2.32872924674113;tissueKidney_BmalKO=1.67896143774688
A1cf	Liver_SV129,Kidney_SV129	0.195926367989163	BIC	1	2	0.261239807841936	0	0	0.601851742544516	tissueLiver_SV129=5.09259501474943;tissueKidney_SV129=4.07383730952417;tissueLiver_BmalKO=4.94076140634704;tissueKidney_BmalKO=4.34388268261897;Liver_SV129,Kidney_SV129.amp=0.261239807841936;Liver_SV129,Kidney_SV129.phase=0.601851742544516
A230046K03Rik	Liver_BmalKO	0.721275537416396	BIC	1	1	0.235806527580247	0	0	16.9138830014432	tissueLiver_SV129=3.56271466291993;tissueKidney_SV129=3.12569251406945;tissueLiver_BmalKO=3.53025759803296;tissueKidney_BmalKO=2.99629080800648;Liver_BmalKO.amp=0.235806527580247;Liver_BmalKO.phase=16.9138830014432
A230050P20Rik	Liver_SV129	0.68086911905749	BIC	1	1	0.741741671126612	0	0	23.0804480889138	tissueLiver_SV129=5.15587762693807;tissueKidney_SV129=2.58098125910685;tissueLiver_BmalKO=5.57035622676539;tissueKidney_BmalKO=2.79346496653719;Liver_SV129.amp=0.741741671126612;Liver_SV129.phase=23.0804480889138
A430005L14Rik	Liver_SV129,Kidney_SV129,Liver_BmalKO	0.182852277435203	BIC	1	3	0.0848689586421837	0	0	17.2526022554724	tissueLiver_SV129=4.68560902505741;tissueKidney_SV129=4.31261199310229;tissueLiver_BmalKO=4.8936626302275;tissueKidney_BmalKO=4.33623678118685;Liver_SV129,Kidney_SV129,Liver_BmalKO.amp=0.0848689586421837;Liver_SV129,Kidney_SV129,Liver_BmalKO.phase=17.2526022554724
A430033K04Rik		0.383242851302701	BIC	0	0	NA	NA	NA	NA	tissueLiver_SV129=2.24472650050448;tissueKidney_SV129=1.82391599419479;tissueLiver_BmalKO=2.09770980255081;tissueKidney_BmalKO=2.01530812378644
A430078G23Rik	Liver_SV129,Liver_BmalKO	0.754642316285366	BIC	1	2	0.226824447882223	0	0	5.16394441439421	tissueLiver_SV129=1.21128447162872;tissueKidney_SV129=0.282164135491188;tissueLiver_BmalKO=1.13563257935666;tissueKidney_BmalKO=0.311459515803393;Liver_SV129,Liver_BmalKO.amp=0.226824447882223;Liver_SV129,Liver_BmalKO.phase=5.16394441439421
A430105I19Rik	Kidney_SV129	0.40530530136899	BIC	1	1	0.178591876897959	0	0	11.7657790614937	tissueLiver_SV129=1.27670885906799;tissueKidney_SV129=1.45130477775827;tissueLiver_BmalKO=1.14248555179236;tissueKidney_BmalKO=1.34914049420985;Kidney_SV129.amp=0.178591876897959;Kidney_SV129.phase=11.7657790614937
A4galt	Kidney_SV129,Kidney_BmalKO	0.100232959183057	BIC	1	2	0.194330368123041	0	0	10.4210957454806	tissueLiver_SV129=0.392299804837473;tissueKidney_SV129=2.95933452924957;tissueLiver_BmalKO=0.441097523329783;tissueKidney_BmalKO=3.2818842725677;Kidney_SV129,Kidney_BmalKO.amp=0.194330368123041;Kidney_SV129,Kidney_BmalKO.phase=10.4210957454806
A4gnt	Kidney_SV129	0.313397595659448	BIC	1	1	0.150924113177412	0	0	19.1050455683541	tissueLiver_SV129=0.0033963613592007;tissueKidney_SV129=2.39717246316981;tissueLiver_BmalKO=0;tissueKidney_BmalKO=2.74569628107685;Kidney_SV129.amp=0.150924113177412;Kidney_SV129.phase=19.1050455683541
A530064D06Rik		0.635517069384671	BIC	0	0	NA	NA	NA	NA	tissueLiver_SV129=0.809097304324504;tissueKidney_SV129=0.304990861535991;tissueLiver_BmalKO=0.986846487981732;tissueKidney_BmalKO=0.305901880930491
A630001G21Rik		0.497744763722595	BIC	0	0	NA	NA	NA	NA	tissueLiver_SV129=2.09981478138658;tissueKidney_SV129=1.77428243207713;tissueLiver_BmalKO=1.97970523375566;tissueKidney_BmalKO=1.84596344101221
A630010A05Rik		0.489287658440877	BIC	0	0	NA	NA	NA	NA	tissueLiver_SV129=1.42356110484691;tissueKidney_SV129=0.633949004411313;tissueLiver_BmalKO=1.29312556630597;tissueKidney_BmalKO=0.726164936740794
A630076J17Rik	Liver_BmalKO;Liver_SV129,Kidney_BmalKO	0.610544195167469	BIC	2	3	0.571586731790915	2.23192765854085	6.69578297562254	19.882435905058	tissueLiver_SV129=2.09605665942074;tissueKidney_SV129=3.07355490367365;tissueLiver_BmalKO=1.67995568797489;tissueKidney_BmalKO=2.224327541333;Liver_BmalKO.amp=0.73921379559875;Liver_SV129,Kidney_BmalKO.amp=0.487773199886998;Liver_BmalKO.phase=16.5345444172467;Liver_SV129,Kidney_BmalKO.phase=23.2303273928693
A730049H05Rik	Kidney_SV129;Kidney_BmalKO	0.511777397651291	BIC	2	2	0.225436428789214	7.78832129101948	8.42335741796104	10.0569397573332	tissueLiver_SV129=0.187266721768355;tissueKidney_SV129=1.62956829671329;tissueLiver_BmalKO=0.123288736287488;tissueKidney_BmalKO=1.46909654962934;Kidney_SV129.amp=0.161785905903242;Kidney_BmalKO.amp=0.289086951675187;Kidney_SV129.phase=17.8452610483527;Kidney_BmalKO.phase=2.2686184663137
A730061H03Rik		0.379286246539172	BIC	0	0	NA	NA	NA	NA	tissueLiver_SV129=1.49990780320401;tissueKidney_SV129=1.4126721566642;tissueLiver_BmalKO=1.59791380307714;tissueKidney_BmalKO=1.70871458564347
A830010M20Rik	Liver_SV129,Liver_BmalKO	0.431062715195463	BIC	1	2	0.236501026193877	0	0	1.27528742353523	tissueLiver_SV129=1.20419656548012;tissueKidney_SV129=1.26938379574172;tissueLiver_BmalKO=0.887236057525963;tissueKidney_BmalKO=1.13133681305302;Liver_SV129,Liver_BmalKO.amp=0.236501026193877;Liver_SV129,Liver_BmalKO.phase=1.27528742353523
A830080D01Rik		0.533750429101613	BIC	0	0	NA	NA	NA	NA	tissueLiver_SV129=1.46831507935938;tissueKidney_SV129=1.75741667803544;tissueLiver_BmalKO=1.32382096346201;tissueKidney_BmalKO=1.95276025536966
A930004D18Rik	Liver_BmalKO	0.397431662805621	BIC	1	1	0.313648514040955	0	0	19.3206806025332	tissueLiver_SV129=1.10786340500943;tissueKidney_SV129=2.04560798643116;tissueLiver_BmalKO=1.00803039669451;tissueKidney_BmalKO=2.49611719595821;Liver_BmalKO.amp=0.313648514040955;Liver_BmalKO.phase=19.3206806025332
A930017K11Rik	Kidney_BmalKO	0.83951175753387	BIC	1	1	0.166759262810722	0	0	13.0436558591708	tissueLiver_SV129=0.00185302239636064;tissueKidney_SV129=1.35060773627587;tissueLiver_BmalKO=0;tissueKidney_BmalKO=1.70935564114397;Kidney_BmalKO.amp=0.166759262810722;Kidney_BmalKO.phase=13.0436558591708
A930033H14Rik	Liver_SV129	0.426029352122349	BIC	1	1	0.629927385010955	0	0	12.0403083535867	tissueLiver_SV129=1.35998266658416;tissueKidney_SV129=0.663746636375214;tissueLiver_BmalKO=0.855963274881002;tissueKidney_BmalKO=0.310238609061842;Liver_SV129.amp=0.629927385010955;Liver_SV129.phase=12.0403083535867
AA415398		0.495405325843388	BIC	0	0	NA	NA	NA	NA	tissueLiver_SV129=2.82050634678864;tissueKidney_SV129=2.68225971326289;tissueLiver_BmalKO=2.93930814574238;tissueKidney_BmalKO=2.87326945643758
AA474331	Liver_SV129	0.218279591504042	BIC	1	1	0.160662681346176	0	0	21.8303148056332	tissueLiver_SV129=1.47241325126613;tissueKidney_SV129=1.64383135045338;tissueLiver_BmalKO=1.51392895150461;tissueKidney_BmalKO=1.85417729439963;Liver_SV129.amp=0.160662681346176;Liver_SV129.phase=21.8303148056332
AA474408		0.574677192298348	BIC	0	0	NA	NA	NA	NA	tissueLiver_SV129=8.05814593161015;tissueKidney_SV129=3.11717463958256;tissueLiver_BmalKO=8.5652554851689;tissueKidney_BmalKO=3.18542503635448
AA986860	Liver_SV129;Liver_BmalKO	0.614322283309739	BIC	2	2	0.786233090418189	0.79478326786232	1.58956653572464	12.0782924565499	tissueLiver_SV129=1.21103215462074;tissueKidney_SV129=2.50501077332268;tissueLiver_BmalKO=0.994579164290324;tissueKidney_BmalKO=3.16786508494709;Liver_SV129.amp=1.02146915217004;Liver_BmalKO.amp=0.550997028666339;Liver_SV129.phase=12.8730757244122;Liver_BmalKO.phase=11.2835091886876
Aaas	Liver_SV129,Kidney_SV129	0.198487928519481	BIC	1	2	0.127508130753619	0	0	7.52541348869533	tissueLiver_SV129=2.32472152942445;tissueKidney_SV129=2.87236182516573;tissueLiver_BmalKO=2.62498013176515;tissueKidney_BmalKO=3.01797583709557;Liver_SV129,Kidney_SV129.amp=0.127508130753619;Liver_SV129,Kidney_SV129.phase=7.52541348869533
Aacs	Kidney_BmalKO;Liver_SV129,Liver_BmalKO	0.513178362733218	BIC	2	3	0.911469964092868	5.01216371255923	8.96350886232231	9.66935068475336	tissueLiver_SV129=5.59594171764608;tissueKidney_SV129=5.91717940231336;tissueLiver_BmalKO=4.6296009849958;tissueKidney_BmalKO=3.955471977904;Kidney_BmalKO.amp=0.683936702098264;Liver_SV129,Liver_BmalKO.amp=1.02523659509017;Kidney_BmalKO.phase=2.15110511591452;Liver_SV129,Liver_BmalKO.phase=17.1875962535922
Aadac	Liver_BmalKO	0.315827072859089	BIC	1	1	0.166442586488917	0	0	20.7584100013822	tissueLiver_SV129=9.13525943686254;tissueKidney_SV129=7.08721175993108;tissueLiver_BmalKO=8.83410568043568;tissueKidney_BmalKO=7.32999700418815;Liver_BmalKO.amp=0.166442586488917;Liver_BmalKO.phase=20.7584100013822
Aadat	Liver_SV129,Kidney_SV129,Liver_BmalKO,Kidney_BmalKO	0.275406790596484	BIC	1	4	0.259444836064411	0	0	10.3807070260734	tissueLiver_SV129=6.07201474688301;tissueKidney_SV129=7.19320090834549;tissueLiver_BmalKO=6.49654862912247;tissueKidney_BmalKO=7.62538697483613;Liver_SV129,Kidney_SV129,Liver_BmalKO,Kidney_BmalKO.amp=0.259444836064411;Liver_SV129,Kidney_SV129,Liver_BmalKO,Kidney_BmalKO.phase=10.3807070260734
Aaed1	Liver_SV129,Liver_BmalKO	0.404744181986967	BIC	1	2	0.26043755198305	0	0	7.54205166399382	tissueLiver_SV129=5.7148982651222;tissueKidney_SV129=4.34194112014315;tissueLiver_BmalKO=5.84927777676392;tissueKidney_BmalKO=4.41021401634709;Liver_SV129,Liver_BmalKO.amp=0.26043755198305;Liver_SV129,Liver_BmalKO.phase=7.54205166399382
Aagab	Liver_SV129;Kidney_SV129,Liver_BmalKO	0.278843007594683	BIC	2	3	0.153807688780869	5.97054183593521	6.08837449219437	12.8848655459115	tissueLiver_SV129=3.87414637107989;tissueKidney_SV129=3.84248152662085;tissueLiver_BmalKO=4.14304327347365;tissueKidney_BmalKO=4.05774194187329;Liver_SV129.amp=0.254923531033262;Kidney_SV129,Liver_BmalKO.amp=0.103249767654672;Liver_SV129.phase=3.92905279200866;Kidney_SV129,Liver_BmalKO.phase=21.8406782998143
Aak1	Liver_SV129,Liver_BmalKO,Kidney_BmalKO	0.285464240442046	BIC	1	3	0.177561746723834	0	0	15.3121927852586	tissueLiver_SV129=1.95539163963798;tissueKidney_SV129=2.28362876156464;tissueLiver_BmalKO=1.82401146386059;tissueKidney_BmalKO=2.14819390909915;Liver_SV129,Liver_BmalKO,Kidney_BmalKO.amp=0.177561746723834;Liver_SV129,Liver_BmalKO,Kidney_BmalKO.phase=15.3121927852586
Aamdc	Liver_SV129	0.482029430537355	BIC	1	1	0.22543060306871	0	0	11.0312049110372	tissueLiver_SV129=4.30272910001799;tissueKidney_SV129=5.36133609660309;tissueLiver_BmalKO=4.15471913278934;tissueKidney_BmalKO=5.42338331633436;Liver_SV129.amp=0.22543060306871;Liver_SV129.phase=11.0312049110372
Aamp	Liver_SV129	0.677795564155129	BIC	1	1	0.295955257020814	0	0	10.8688033995384	tissueLiver_SV129=6.11685757469901;tissueKidney_SV129=6.36725651752582;tissueLiver_BmalKO=6.20077821111585;tissueKidney_BmalKO=6.41130849559463;Liver_SV129.amp=0.295955257020814;Liver_SV129.phase=10.8688033995384
Aar2	Liver_BmalKO	0.507724625564647	BIC	1	1	0.231258218512914	0	0	16.5810884738399	tissueLiver_SV129=3.19559952536171;tissueKidney_SV129=3.11547317662805;tissueLiver_BmalKO=3.29408181835284;tissueKidney_BmalKO=3.31088373876071;Liver_BmalKO.amp=0.231258218512914;Liver_BmalKO.phase=16.5810884738399
Aars	Liver_BmalKO;Liver_SV129,Kidney_SV129,Kidney_BmalKO	0.801341092140701	BIC	2	4	0.249103082211196	0.889825499711218	3.55930199884486	19.9238121465724	tissueLiver_SV129=5.73858610395803;tissueKidney_SV129=4.73253392841986;tissueLiver_BmalKO=5.83552622250293;tissueKidney_BmalKO=4.65862268205573;Liver_BmalKO.amp=0.454822251292003;Liver_SV129,Kidney_SV129,Kidney_BmalKO.amp=0.180530025850927;Liver_BmalKO.phase=18.1441611471499;Liver_SV129,Kidney_SV129,Kidney_BmalKO.phase=21.7034631459948
Aars2	Kidney_SV129,Liver_BmalKO,Kidney_BmalKO	0.390719050743721	BIC	1	3	0.139712921569868	0	0	22.3349101205075	tissueLiver_SV129=2.84726941975488;tissueKidney_SV129=2.6609237046847;tissueLiver_BmalKO=3.06970866396462;tissueKidney_BmalKO=2.79167297719472;Kidney_SV129,Liver_BmalKO,Kidney_BmalKO.amp=0.139712921569868;Kidney_SV129,Liver_BmalKO,Kidney_BmalKO.phase=22.3349101205075
Aarsd1	Liver_SV129,Liver_BmalKO	0.437088255166201	BIC	1	2	0.134199515632014	0	0	16.5701585877523	tissueLiver_SV129=4.00808773069504;tissueKidney_SV129=4.24288062273401;tissueLiver_BmalKO=4.23304676937528;tissueKidney_BmalKO=4.40289096144755;Liver_SV129,Liver_BmalKO.amp=0.134199515632014;Liver_SV129,Liver_BmalKO.phase=16.5701585877523
Aasdh	Liver_SV129	0.535611081769512	BIC	1	1	0.272100931002871	0	0	0.715714324616899	tissueLiver_SV129=2.95348711898855;tissueKidney_SV129=3.03460831112007;tissueLiver_BmalKO=3.24981552478079;tissueKidney_BmalKO=3.28881681180923;Liver_SV129.amp=0.272100931002871;Liver_SV129.phase=0.715714324616899
Aasdhppt	Liver_SV129;Liver_BmalKO	0.268189527397154	BIC	2	2	0.20810010845955	7.68263465519596	8.63473068960808	9.20977557161575	tissueLiver_SV129=3.84223735527833;tissueKidney_SV129=3.25972047228528;tissueLiver_BmalKO=4.31035053658728;tissueKidney_BmalKO=3.36277874449593;Liver_SV129.amp=0.216899910828985;Liver_BmalKO.amp=0.199300306090114;Liver_SV129.phase=1.52714091641979;Liver_BmalKO.phase=16.8924102268117
Aass	Liver_BmalKO	0.38330481707144	BIC	1	1	0.277031223033608	0	0	18.4276439205765	tissueLiver_SV129=7.07410262810251;tissueKidney_SV129=7.06678375555975;tissueLiver_BmalKO=7.42254718394932;tissueKidney_BmalKO=6.80968788782102;Liver_BmalKO.amp=0.277031223033608;Liver_BmalKO.phase=18.4276439205765
Aatf	Liver_BmalKO,Kidney_BmalKO	0.359528897453058	BIC	1	2	0.167441322212056	0	0	13.4115994688711	tissueLiver_SV129=3.6611373260495;tissueKidney_SV129=3.42719613282328;tissueLiver_BmalKO=3.76031399612147;tissueKidney_BmalKO=3.67501762462999;Liver_BmalKO,Kidney_BmalKO.amp=0.167441322212056;Liver_BmalKO,Kidney_BmalKO.phase=13.4115994688711
Aatk		0.622824594236631	BIC	0	0	NA	NA	NA	NA	tissueLiver_SV129=1.18686645912943;tissueKidney_SV129=0.844741360641032;tissueLiver_BmalKO=0.799740018257547;tissueKidney_BmalKO=0.888602422709057
AB124611	Liver_SV129,Kidney_SV129	0.414790090427789	BIC	1	2	0.207587422857209	0	0	10.3136971610366	tissueLiver_SV129=1.75650430316656;tissueKidney_SV129=0.790329840547511;tissueLiver_BmalKO=1.65021232636372;tissueKidney_BmalKO=0.759972737533664;Liver_SV129,Kidney_SV129.amp=0.207587422857209;Liver_SV129,Kidney_SV129.phase=10.3136971610366
Abat	Liver_SV129;Liver_BmalKO	0.37282794631318	BIC	2	2	0.187496136358147	5.31678616282236	5.31678616282236	13.6568684847483	tissueLiver_SV129=6.85917511783452;tissueKidney_SV129=6.3869553496064;tissueLiver_BmalKO=7.00306074338338;tissueKidney_BmalKO=6.64997229306197;Liver_SV129.amp=0.225641878231663;Liver_BmalKO.amp=0.149350394484632;Liver_SV129.phase=4.31526156615953;Liver_BmalKO.phase=22.9984754033372
Abca1	Liver_BmalKO,Kidney_BmalKO	0.417830783719159	BIC	1	2	0.22703901394115	0	0	18.9000607388444	tissueLiver_SV129=5.63018079760599;tissueKidney_SV129=2.06735043609374;tissueLiver_BmalKO=5.45870195057813;tissueKidney_BmalKO=2.00149503035856;Liver_BmalKO,Kidney_BmalKO.amp=0.22703901394115;Liver_BmalKO,Kidney_BmalKO.phase=18.9000607388444
Abca13	Kidney_SV129,Kidney_BmalKO	0.750306717328554	BIC	1	2	0.184380951629438	0	0	16.1972094882685	tissueLiver_SV129=0.108386002948897;tissueKidney_SV129=3.71235049577544;tissueLiver_BmalKO=0.11806149507317;tissueKidney_BmalKO=3.91793453109309;Kidney_SV129,Kidney_BmalKO.amp=0.184380951629438;Kidney_SV129,Kidney_BmalKO.phase=16.1972094882685
Abca2	Liver_SV129	0.29290024214377	BIC	1	1	0.206007723124919	0	0	1.32002297135077	tissueLiver_SV129=3.29676852432705;tissueKidney_SV129=4.33692741195822;tissueLiver_BmalKO=3.6363603889818;tissueKidney_BmalKO=4.73048340910524;Liver_SV129.amp=0.206007723124919;Liver_SV129.phase=1.32002297135077
Abca3	Liver_BmalKO;Liver_SV129,Kidney_SV129,Kidney_BmalKO	0.300879167912626	BIC	2	4	0.149937502222657	4.67900641721673	4.67900641721673	12.0461965425877	tissueLiver_SV129=4.07795651820306;tissueKidney_SV129=6.32073262903616;tissueLiver_BmalKO=4.73651015722887;tissueKidney_BmalKO=6.49580552608938;Liver_BmalKO.amp=0.310379585140819;Liver_SV129,Kidney_SV129,Kidney_BmalKO.amp=0.0964568079166032;Liver_BmalKO.phase=21.7066933339794;Liver_SV129,Kidney_SV129,Kidney_BmalKO.phase=2.38569975119611
Abca4	Liver_SV129,Liver_BmalKO	0.397001854699183	BIC	1	2	0.249997932843051	0	0	23.8975954621471	tissueLiver_SV129=2.04596740763986;tissueKidney_SV129=2.46740734357691;tissueLiver_BmalKO=1.89155026619045;tissueKidney_BmalKO=3.12141725240747;Liver_SV129,Liver_BmalKO.amp=0.249997932843051;Liver_SV129,Liver_BmalKO.phase=23.8975954621471
Abca5	Kidney_SV129,Kidney_BmalKO	0.301113497967752	BIC	1	2	0.172624461508751	0	0	11.4139017811142	tissueLiver_SV129=1.64297028918966;tissueKidney_SV129=1.68047594644583;tissueLiver_BmalKO=1.7592808506497;tissueKidney_BmalKO=1.89580899631562;Kidney_SV129,Kidney_BmalKO.amp=0.172624461508751;Kidney_SV129,Kidney_BmalKO.phase=11.4139017811142
Abca6	Liver_SV129;Kidney_SV129,Liver_BmalKO	0.323864456470709	BIC	2	3	0.243816944632802	0.172832140400347	0.518496421201037	9.33195326506817	tissueLiver_SV129=6.50414984998805;tissueKidney_SV129=0.264358624265823;tissueLiver_BmalKO=6.55600899798148;tissueKidney_BmalKO=0.204747410734251;Liver_SV129.amp=0.43316113118143;Kidney_SV129,Liver_BmalKO.amp=0.149144851358488;Liver_SV129.phase=9.07270505446765;Kidney_SV129,Liver_BmalKO.phase=9.59120147566869
Abca7	Liver_BmalKO,Kidney_BmalKO	0.2226726075915	BIC	1	2	0.132063486913923	0	0	18.6768520472918	tissueLiver_SV129=1.48024302963372;tissueKidney_SV129=1.85924992058902;tissueLiver_BmalKO=1.69935472345888;tissueKidney_BmalKO=2.10313097658603;Liver_BmalKO,Kidney_BmalKO.amp=0.132063486913923;Liver_BmalKO,Kidney_BmalKO.phase=18.6768520472918
Abca8a	Liver_SV129,Liver_BmalKO	0.441155752522736	BIC	1	2	0.33364618032505	0	0	6.82884293135232	tissueLiver_SV129=5.78699748011406;tissueKidney_SV129=3.42496206061234;tissueLiver_BmalKO=5.4080364448668;tissueKidney_BmalKO=2.97097680991942;Liver_SV129,Liver_BmalKO.amp=0.33364618032505;Liver_SV129,Liver_BmalKO.phase=6.82884293135232
Abca8b	Liver_SV129;Liver_BmalKO	0.506570275297095	BIC	2	2	0.407412266091236	0.713497116273503	1.42699423254701	6.08508446651862	tissueLiver_SV129=4.22228991245349;tissueKidney_SV129=0.66322413413488;tissueLiver_BmalKO=4.87240839702959;tissueKidney_BmalKO=0.471115372119856;Liver_SV129.amp=0.614614932755132;Liver_BmalKO.amp=0.20020959942734;Liver_SV129.phase=5.37158735024512;Liver_BmalKO.phase=6.79858158279213
Abca9	Liver_SV129,Kidney_SV129,Liver_BmalKO,Kidney_BmalKO	0.209107252007481	BIC	1	4	0.125156399063665	0	0	18.073542663551	tissueLiver_SV129=1.45855578917916;tissueKidney_SV129=1.50958798490579;tissueLiver_BmalKO=1.30718836135258;tissueKidney_BmalKO=1.28082464968352;Liver_SV129,Kidney_SV129,Liver_BmalKO,Kidney_BmalKO.amp=0.125156399063665;Liver_SV129,Kidney_SV129,Liver_BmalKO,Kidney_BmalKO.phase=18.073542663551
Abcb10	Liver_SV129,Liver_BmalKO	0.304528762157811	BIC	1	2	0.160185441163717	0	0	20.0702312012213	tissueLiver_SV129=3.84477053747043;tissueKidney_SV129=3.21601465061257;tissueLiver_BmalKO=3.43578713853083;tissueKidney_BmalKO=3.32827043283729;Liver_SV129,Liver_BmalKO.amp=0.160185441163717;Liver_SV129,Liver_BmalKO.phase=20.0702312012213
Abcb11	Liver_SV129	0.595713850970637	BIC	1	1	0.552149202068774	0	0	3.48348866658256	tissueLiver_SV129=7.49366112551736;tissueKidney_SV129=0.0214705179218801;tissueLiver_BmalKO=7.90537647898796;tissueKidney_BmalKO=0.0211120105802085;Liver_SV129.amp=0.552149202068774;Liver_SV129.phase=3.48348866658256
Abcb1a	Liver_SV129,Kidney_BmalKO	0.386445635870335	BIC	1	2	0.48553533831125	0	0	13.1214016783288	tissueLiver_SV129=1.30221458968674;tissueKidney_SV129=1.12423504571172;tissueLiver_BmalKO=0.627014642442882;tissueKidney_BmalKO=1.46689482352707;Liver_SV129,Kidney_BmalKO.amp=0.48553533831125;Liver_SV129,Kidney_BmalKO.phase=13.1214016783288
Abcb1b	Kidney_BmalKO	0.684010228520255	BIC	1	1	0.468170081052367	0	0	15.4428481521554	tissueLiver_SV129=0.794070602655907;tissueKidney_SV129=1.21860752871262;tissueLiver_BmalKO=0.226035481319729;tissueKidney_BmalKO=2.72779605208752;Kidney_BmalKO.amp=0.468170081052367;Kidney_BmalKO.phase=15.4428481521554
Abcb4	Liver_SV129;Liver_BmalKO	0.387395061522258	BIC	2	2	0.289187504943092	1.30603591256054	2.61207182512107	9.01366358552895	tissueLiver_SV129=6.29762046823332;tissueKidney_SV129=0.0900166331886267;tissueLiver_BmalKO=6.73806077819773;tissueKidney_BmalKO=0.112479492279461;Liver_SV129.amp=0.405178118808306;Liver_BmalKO.amp=0.173196891077879;Liver_SV129.phase=7.70762767296841;Liver_BmalKO.phase=10.3196994980895
Abcb6	Liver_SV129,Kidney_BmalKO	0.739441672391828	BIC	1	2	0.182549839418299	0	0	8.86007749859909	tissueLiver_SV129=5.15079699123392;tissueKidney_SV129=4.42670617769055;tissueLiver_BmalKO=5.06357330598412;tissueKidney_BmalKO=4.54758602985164;Liver_SV129,Kidney_BmalKO.amp=0.182549839418299;Liver_SV129,Kidney_BmalKO.phase=8.86007749859909
Abcb7		0.133168368934431	BIC	0	0	NA	NA	NA	NA	tissueLiver_SV129=4.21019266130609;tissueKidney_SV129=3.61426313005579;tissueLiver_BmalKO=4.23251162190361;tissueKidney_BmalKO=3.58603206596448
Abcb8	Liver_SV129,Kidney_SV129,Kidney_BmalKO	0.320058620710978	BIC	1	3	0.134899956456063	0	0	8.51421791999489	tissueLiver_SV129=3.72455327707127;tissueKidney_SV129=4.57425575997317;tissueLiver_BmalKO=3.79553275321288;tissueKidney_BmalKO=4.71126252897356;Liver_SV129,Kidney_SV129,Kidney_BmalKO.amp=0.134899956456063;Liver_SV129,Kidney_SV129,Kidney_BmalKO.phase=8.51421791999489
Abcb9	Liver_BmalKO	0.34550457618073	BIC	1	1	0.194145121890745	0	0	20.9925198257634	tissueLiver_SV129=1.07609776833892;tissueKidney_SV129=1.83412115830575;tissueLiver_BmalKO=1.10951890173336;tissueKidney_BmalKO=2.03296506437193;Liver_BmalKO.amp=0.194145121890745;Liver_BmalKO.phase=20.9925198257634
Abcc1		0.329805971608633	BIC	0	0	NA	NA	NA	NA	tissueLiver_SV129=1.54807984549039;tissueKidney_SV129=2.2160745618096;tissueLiver_BmalKO=1.6197759907985;tissueKidney_BmalKO=2.73038437924792
Abcc10	Kidney_SV129,Liver_BmalKO,Kidney_BmalKO	0.265020004546701	BIC	1	3	0.126805792252343	0	0	12.5793995968803	tissueLiver_SV129=2.02176815770217;tissueKidney_SV129=2.26010760455617;tissueLiver_BmalKO=1.91535758397715;tissueKidney_BmalKO=2.51818455163567;Kidney_SV129,Liver_BmalKO,Kidney_BmalKO.amp=0.126805792252343;Kidney_SV129,Liver_BmalKO,Kidney_BmalKO.phase=12.5793995968803
Abcc2	Liver_SV129,Kidney_SV129	0.380950346767006	BIC	1	2	0.273488619154198	0	0	7.78825300025754	tissueLiver_SV129=7.5765080881301;tissueKidney_SV129=5.87062627081489;tissueLiver_BmalKO=7.28827247951116;tissueKidney_BmalKO=5.60032023194419;Liver_SV129,Kidney_SV129.amp=0.273488619154198;Liver_SV129,Kidney_SV129.phase=7.78825300025754
Abcc3	Kidney_BmalKO	0.762107729459927	BIC	1	1	0.709650058617993	0	0	13.6427109346705	tissueLiver_SV129=6.52275916862726;tissueKidney_SV129=0.873228880366463;tissueLiver_BmalKO=6.89600451368944;tissueKidney_BmalKO=2.339944024539;Kidney_BmalKO.amp=0.709650058617993;Kidney_BmalKO.phase=13.6427109346705
Abcc4	Kidney_BmalKO	0.484897957334083	BIC	1	1	0.544118666623713	0	0	14.281940914446	tissueLiver_SV129=1.14049720199997;tissueKidney_SV129=3.12363960407543;tissueLiver_BmalKO=0.824314729090891;tissueKidney_BmalKO=3.76392127146249;Kidney_BmalKO.amp=0.544118666623713;Kidney_BmalKO.phase=14.281940914446
Abcc5	Liver_BmalKO,Kidney_BmalKO	0.492098011178717	BIC	1	2	0.193406339174143	0	0	16.7550727723238	tissueLiver_SV129=2.05710693297093;tissueKidney_SV129=4.25526284304737;tissueLiver_BmalKO=1.76604167373612;tissueKidney_BmalKO=4.53279612867466;Liver_BmalKO,Kidney_BmalKO.amp=0.193406339174143;Liver_BmalKO,Kidney_BmalKO.phase=16.7550727723238
Abcc6	Kidney_SV129,Liver_BmalKO,Kidney_BmalKO	0.249847926273786	BIC	1	3	0.32053466452538	0	0	10.374817659951	tissueLiver_SV129=4.38793928470961;tissueKidney_SV129=1.26502763873783;tissueLiver_BmalKO=4.12250665534212;tissueKidney_BmalKO=1.43198847520115;Kidney_SV129,Liver_BmalKO,Kidney_BmalKO.amp=0.32053466452538;Kidney_SV129,Liver_BmalKO,Kidney_BmalKO.phase=10.374817659951
Abcc9		0.358292910433138	BIC	0	0	NA	NA	NA	NA	tissueLiver_SV129=3.1039929527302;tissueKidney_SV129=1.96385360391418;tissueLiver_BmalKO=2.86213342863799;tissueKidney_BmalKO=1.97700712870505
Abcd1	Liver_BmalKO	0.72510999678582	BIC	1	1	0.225994361427685	0	0	20.3845955112548	tissueLiver_SV129=2.91931506973499;tissueKidney_SV129=2.46140518004468;tissueLiver_BmalKO=3.10491715987792;tissueKidney_BmalKO=2.46001074677365;Liver_BmalKO.amp=0.225994361427685;Liver_BmalKO.phase=20.3845955112548
Abcd2	Liver_SV129	0.778993622861608	BIC	1	1	1.07827530319976	0	0	9.12499974385889	tissueLiver_SV129=2.42474288438412;tissueKidney_SV129=0.150467086863054;tissueLiver_BmalKO=1.74213812272591;tissueKidney_BmalKO=0.167512564820358;Liver_SV129.amp=1.07827530319976;Liver_SV129.phase=9.12499974385889
Abcd3	Liver_BmalKO;Kidney_BmalKO	0.557487577314159	BIC	2	2	0.226032598451323	4.81977950173399	9.63955900346798	16.6061017398093	tissueLiver_SV129=8.12881925734828;tissueKidney_SV129=6.8196589858503;tissueLiver_BmalKO=7.83278507751941;tissueKidney_BmalKO=6.64563329777176;Liver_BmalKO.amp=0.220266520628743;Kidney_BmalKO.amp=0.231798676273904;Liver_BmalKO.phase=21.4258812415432;Kidney_BmalKO.phase=11.7863222380753
Abcd4	Kidney_SV129,Kidney_BmalKO	0.860161322886047	BIC	1	2	0.328936592039392	0	0	8.53937593202789	tissueLiver_SV129=2.06588605576852;tissueKidney_SV129=3.35165669681266;tissueLiver_BmalKO=2.17555417282334;tissueKidney_BmalKO=3.94268525204607;Kidney_SV129,Kidney_BmalKO.amp=0.328936592039392;Kidney_SV129,Kidney_BmalKO.phase=8.53937593202789
Abce1	Liver_BmalKO;Liver_SV129,Kidney_SV129,Kidney_BmalKO	0.549153909672561	BIC	2	4	0.190971934702967	0.622863167254835	2.49145266901933	19.2473612004101	tissueLiver_SV129=5.16554977986362;tissueKidney_SV129=4.37614912552341;tissueLiver_BmalKO=5.31322958415696;tissueKidney_BmalKO=4.44910064510242;Liver_BmalKO.amp=0.345684306746007;Liver_SV129,Kidney_SV129,Kidney_BmalKO.amp=0.139401144021954;Liver_BmalKO.phase=18.0016348659005;Liver_SV129,Kidney_SV129,Kidney_BmalKO.phase=20.4930875349198
Abcf1	Liver_SV129,Liver_BmalKO	0.780813064586997	BIC	1	2	0.258996472707255	0	0	14.9294014832874	tissueLiver_SV129=4.77914112362194;tissueKidney_SV129=4.69499727144953;tissueLiver_BmalKO=4.9046872270634;tissueKidney_BmalKO=4.81746768049156;Liver_SV129,Liver_BmalKO.amp=0.258996472707255;Liver_SV129,Liver_BmalKO.phase=14.9294014832874
Abcf2	Liver_SV129,Liver_BmalKO	0.542341808125917	BIC	1	2	0.272679756858695	0	0	15.7911235369523	tissueLiver_SV129=4.17770316525726;tissueKidney_SV129=4.00700698582317;tissueLiver_BmalKO=4.26987109961004;tissueKidney_BmalKO=4.08911457136597;Liver_SV129,Liver_BmalKO.amp=0.272679756858695;Liver_SV129,Liver_BmalKO.phase=15.7911235369523
Abcf3	Liver_SV129,Liver_BmalKO	0.359515065539113	BIC	1	2	0.212919477808431	0	0	14.5663664624053	tissueLiver_SV129=4.78438492914824;tissueKidney_SV129=4.62331660661647;tissueLiver_BmalKO=4.78057776565623;tissueKidney_BmalKO=4.79768106271728;Liver_SV129,Liver_BmalKO.amp=0.212919477808431;Liver_SV129,Liver_BmalKO.phase=14.5663664624053
Abcg1	Kidney_SV129,Kidney_BmalKO	0.400319795489093	BIC	1	2	0.333781180081419	0	0	18.7957938237323	tissueLiver_SV129=2.40005819100299;tissueKidney_SV129=1.58737068988374;tissueLiver_BmalKO=2.40267743144833;tissueKidney_BmalKO=1.65666875537323;Kidney_SV129,Kidney_BmalKO.amp=0.333781180081419;Kidney_SV129,Kidney_BmalKO.phase=18.7957938237323
Abcg2	Liver_SV129,Kidney_SV129,Kidney_BmalKO	0.341002560130365	BIC	1	3	0.116736587726785	0	0	3.87669577699101	tissueLiver_SV129=6.09104883411693;tissueKidney_SV129=7.60252118231322;tissueLiver_BmalKO=5.78022881229282;tissueKidney_BmalKO=7.68642058033623;Liver_SV129,Kidney_SV129,Kidney_BmalKO.amp=0.116736587726785;Liver_SV129,Kidney_SV129,Kidney_BmalKO.phase=3.87669577699101
Abcg3		0.393058313389166	BIC	0	0	NA	NA	NA	NA	tissueLiver_SV129=1.56816679504062;tissueKidney_SV129=0.3761215065914;tissueLiver_BmalKO=1.28843522616331;tissueKidney_BmalKO=0.266298014536098
Abcg5	Liver_SV129;Liver_BmalKO	0.579188331829951	BIC	2	2	0.714642911283665	0.967371513018882	1.93474302603776	8.49109068470875	tissueLiver_SV129=4.97916254642048;tissueKidney_SV129=0.0515226275422284;tissueLiver_BmalKO=5.86843836597988;tissueKidney_BmalKO=0.192393766382176;Liver_SV129.amp=1.13160472280356;Liver_BmalKO.amp=0.297681099763765;Liver_SV129.phase=9.45846219772763;Liver_BmalKO.phase=7.52371917168987
Abcg8	Liver_SV129;Liver_BmalKO	0.922498361185637	BIC	2	2	0.8860878266407	0.830840590467452	1.6616811809349	7.49345904360872	tissueLiver_SV129=4.68782713126012;tissueKidney_SV129=0.0438995932557614;tissueLiver_BmalKO=5.42996748321387;tissueKidney_BmalKO=0.156317114597463;Liver_SV129.amp=1.29432213118545;Liver_BmalKO.amp=0.477853522095948;Liver_SV129.phase=8.32429963407618;Liver_BmalKO.phase=6.66261845314127
Abhd10	Liver_SV129;Liver_BmalKO	0.657841661989227	BIC	2	2	0.275904757066345	6.71497544595049	6.71497544595049	14.2631458299113	tissueLiver_SV129=2.36104447651412;tissueKidney_SV129=2.84681998666767;tissueLiver_BmalKO=2.42640937246133;tissueKidney_BmalKO=3.05339433055906;Liver_SV129.amp=0.335780208580418;Liver_BmalKO.amp=0.216029305552272;Liver_SV129.phase=5.62063355288656;Liver_BmalKO.phase=22.9056581069361
Abhd11	Liver_BmalKO	0.319061704692487	BIC	1	1	0.17182513509877	0	0	17.9269461874101	tissueLiver_SV129=4.62098095906873;tissueKidney_SV129=5.16147692427593;tissueLiver_BmalKO=4.56791469592296;tissueKidney_BmalKO=5.06706477794001;Liver_BmalKO.amp=0.17182513509877;Liver_BmalKO.phase=17.9269461874101
Abhd12		0.400942160101359	BIC	0	0	NA	NA	NA	NA	tissueLiver_SV129=4.44364236487491;tissueKidney_SV129=4.75502896813315;tissueLiver_BmalKO=4.79512018269441;tissueKidney_BmalKO=5.02476092174896
Abhd13	Liver_SV129;Liver_BmalKO	0.390876233683734	BIC	2	2	0.194506838367126	1.55488580520186	3.10977161040371	13.8725058646896	tissueLiver_SV129=3.13984429785741;tissueKidney_SV129=2.77287327224847;tissueLiver_BmalKO=3.05827609959543;tissueKidney_BmalKO=2.85295806527952;Liver_SV129.amp=0.186240196521089;Liver_BmalKO.amp=0.202773480213164;Liver_SV129.phase=12.3176200594878;Liver_BmalKO.phase=15.4273916698915
Abhd14a	Liver_SV129,Liver_BmalKO;Kidney_SV129,Kidney_BmalKO	0.212758668147264	BIC	2	4	0.156010546307713	7.59988778735348	8.80022442529303	13.4888087364705	tissueLiver_SV129=3.20782753246945;tissueKidney_SV129=5.16981223894503;tissueLiver_BmalKO=3.16969814547782;tissueKidney_BmalKO=5.20439692864868;Liver_SV129,Liver_BmalKO.amp=0.184179890670303;Kidney_SV129,Kidney_BmalKO.amp=0.127841201945122;Liver_SV129,Liver_BmalKO.phase=21.088696523824;Kidney_SV129,Kidney_BmalKO.phase=5.888920949117
Abhd14b	Kidney_BmalKO;Liver_SV129,Kidney_SV129	0.797626726078295	BIC	2	3	0.16242240730307	1.82317469004608	5.46952407013824	7.11593263371882	tissueLiver_SV129=6.96159118007326;tissueKidney_SV129=7.60071453545103;tissueLiver_BmalKO=7.0847286247689;tissueKidney_BmalKO=7.36011928726918;Kidney_BmalKO.amp=0.185306323878366;Liver_SV129,Kidney_SV129.amp=0.150980449015422;Kidney_BmalKO.phase=4.3811705986497;Liver_SV129,Kidney_SV129.phase=9.85069466878794
Abhd15	Liver_BmalKO	0.323859790214384	BIC	1	1	0.230441287993496	0	0	18.9362400405264	tissueLiver_SV129=4.50972707145463;tissueKidney_SV129=0.846634766956554;tissueLiver_BmalKO=4.68853121013311;tissueKidney_BmalKO=0.962750104997171;Liver_BmalKO.amp=0.230441287993496;Liver_BmalKO.phase=18.9362400405264
Abhd16a	Liver_BmalKO,Kidney_BmalKO	0.189325304345227	BIC	1	2	0.111940173817121	0	0	15.7066860523516	tissueLiver_SV129=4.65477884511762;tissueKidney_SV129=5.40126129949472;tissueLiver_BmalKO=4.83669012607949;tissueKidney_BmalKO=5.76368254552581;Liver_BmalKO,Kidney_BmalKO.amp=0.111940173817121;Liver_BmalKO,Kidney_BmalKO.phase=15.7066860523516
Abhd17a	Liver_SV129	0.381681666302992	BIC	1	1	0.173684780978421	0	0	12.2117912496547	tissueLiver_SV129=5.05761036766662;tissueKidney_SV129=5.40274166051915;tissueLiver_BmalKO=5.13585081766736;tissueKidney_BmalKO=5.42644365728293;Liver_SV129.amp=0.173684780978421;Liver_SV129.phase=12.2117912496547
Abhd17b	Liver_SV129;Liver_BmalKO	0.6378682991168	BIC	2	2	0.435919082682656	1.94241643750546	3.88483287501091	12.3020006597335	tissueLiver_SV129=3.78889645032353;tissueKidney_SV129=3.67752371131597;tissueLiver_BmalKO=3.62180265531196;tissueKidney_BmalKO=3.78249696769404;Liver_SV129.amp=0.478758710615767;Liver_BmalKO.amp=0.393079454749545;Liver_SV129.phase=10.3595842222281;Liver_BmalKO.phase=14.244417097239
Abhd17c	Liver_SV129	0.529688791203388	BIC	1	1	0.399762833026492	0	0	4.42988163058861	tissueLiver_SV129=4.9329993968043;tissueKidney_SV129=5.63026896921405;tissueLiver_BmalKO=5.2336628537983;tissueKidney_BmalKO=5.93930036387784;Liver_SV129.amp=0.399762833026492;Liver_SV129.phase=4.42988163058861
Abhd18	Liver_SV129,Kidney_SV129,Kidney_BmalKO	0.23282961170209	BIC	1	3	0.13653853464516	0	0	4.45913712268256	tissueLiver_SV129=3.22477387620394;tissueKidney_SV129=2.10062505505961;tissueLiver_BmalKO=3.14021927210214;tissueKidney_BmalKO=2.23145198847846;Liver_SV129,Kidney_SV129,Kidney_BmalKO.amp=0.13653853464516;Liver_SV129,Kidney_SV129,Kidney_BmalKO.phase=4.45913712268256
Abhd2	Liver_BmalKO	0.303990755341329	BIC	1	1	0.419313746607329	0	0	21.0578403437259	tissueLiver_SV129=5.36250422111378;tissueKidney_SV129=4.75009181427212;tissueLiver_BmalKO=4.91478236624778;tissueKidney_BmalKO=4.64470509974561;Liver_BmalKO.amp=0.419313746607329;Liver_BmalKO.phase=21.0578403437259
Abhd3	Kidney_SV129,Liver_BmalKO	0.220757940693411	BIC	1	2	0.123949164904849	0	0	21.1518874446228	tissueLiver_SV129=5.28091531533601;tissueKidney_SV129=5.67658865025068;tissueLiver_BmalKO=5.17675646244288;tissueKidney_BmalKO=5.27482394691034;Kidney_SV129,Liver_BmalKO.amp=0.123949164904849;Kidney_SV129,Liver_BmalKO.phase=21.1518874446228
Abhd4	Liver_BmalKO;Kidney_BmalKO;Liver_SV129,Kidney_SV129	0.767648117332599	BIC	3	4	0.194907950961873	4.51535487710541	11.5915957543471	13.4457081957868	tissueLiver_SV129=3.95306086776785;tissueKidney_SV129=4.37091948874787;tissueLiver_BmalKO=3.97459975885713;tissueKidney_BmalKO=4.73619540326884;Liver_BmalKO.amp=0.166711173988783;Kidney_BmalKO.amp=0.161382348673617;Liver_SV129,Kidney_SV129.amp=0.225769140592546;Liver_BmalKO.phase=22.6785569910533;Kidney_BmalKO.phase=11.0869612367062;Liver_SV129,Kidney_SV129.phase=6.57160635960079
Abhd5	Liver_SV129;Liver_BmalKO	0.725412487875886	BIC	2	2	0.308976365682933	2.43121819371617	4.86243638743233	20.0587022479906	tissueLiver_SV129=4.74098970648074;tissueKidney_SV129=4.80530012433681;tissueLiver_BmalKO=4.80894821593409;tissueKidney_BmalKO=4.54473783168943;Liver_SV129.amp=0.265737920331385;Liver_BmalKO.amp=0.352214811034481;Liver_SV129.phase=22.4899204417068;Liver_BmalKO.phase=17.6274840542745
Abhd6	Liver_SV129;Kidney_SV129,Liver_BmalKO	0.402465662755044	BIC	2	3	0.35576302255893	1.24001780232605	3.72005340697815	18.5912762775703	tissueLiver_SV129=4.39420281235828;tissueKidney_SV129=3.5033499393873;tissueLiver_BmalKO=3.45379402290764;tissueKidney_BmalKO=4.06675516505092;Liver_SV129.amp=0.385805265751177;Kidney_SV129,Liver_BmalKO.amp=0.340741900962807;Liver_SV129.phase=16.7312495740813;Kidney_SV129,Liver_BmalKO.phase=20.4513029810594
Abhd8	Liver_SV129,Liver_BmalKO;Kidney_SV129,Kidney_BmalKO	0.208605184887223	BIC	2	4	0.317140845315266	0.36178748407383	0.723574968147663	19.4034057543747	tissueLiver_SV129=1.92529999369314;tissueKidney_SV129=2.96946390409732;tissueLiver_BmalKO=1.72303819161958;tissueKidney_BmalKO=3.31326307185949;Liver_SV129,Liver_BmalKO.amp=0.467791844372113;Kidney_SV129,Kidney_BmalKO.amp=0.166489846258418;Liver_SV129,Liver_BmalKO.phase=19.0416182703008;Kidney_SV129,Kidney_BmalKO.phase=19.7651932384485
Abi1	Liver_SV129	0.597874645149637	BIC	1	1	0.255608331963693	0	0	6.57161572013162	tissueLiver_SV129=4.79276619532571;tissueKidney_SV129=5.0270978181312;tissueLiver_BmalKO=4.67429643087974;tissueKidney_BmalKO=5.06293381549156;Liver_SV129.amp=0.255608331963693;Liver_SV129.phase=6.57161572013162
Abi2	Liver_SV129,Kidney_SV129	0.429113498311487	BIC	1	2	0.24378967477202	0	0	6.93172113430912	tissueLiver_SV129=2.09492081322065;tissueKidney_SV129=2.23721578493436;tissueLiver_BmalKO=1.75961025825252;tissueKidney_BmalKO=2.32537609909654;Liver_SV129,Kidney_SV129.amp=0.24378967477202;Liver_SV129,Kidney_SV129.phase=6.93172113430912
Abi3	Liver_SV129;Liver_BmalKO,Kidney_BmalKO	0.259372245946513	BIC	2	3	0.200199501446242	2.07034659989828	6.21103979969483	15.0301992515703	tissueLiver_SV129=1.86274511151905;tissueKidney_SV129=2.32198159221863;tissueLiver_BmalKO=1.72530124053235;tissueKidney_BmalKO=2.56305560090626;Liver_SV129.amp=0.217186794703075;Liver_BmalKO,Kidney_BmalKO.amp=0.191705854817825;Liver_SV129.phase=11.9246793517228;Liver_BmalKO,Kidney_BmalKO.phase=18.1357191514177
Abi3bp		0.243903858753907	BIC	0	0	NA	NA	NA	NA	tissueLiver_SV129=1.54390540238598;tissueKidney_SV129=1.39849402102293;tissueLiver_BmalKO=1.21299695234586;tissueKidney_BmalKO=1.02061183729388
Abl1		0.173788788872182	BIC	0	0	NA	NA	NA	NA	tissueLiver_SV129=3.54458523411405;tissueKidney_SV129=3.38534972400934;tissueLiver_BmalKO=3.33858167563962;tissueKidney_BmalKO=3.53328255925344
Abl2	Liver_BmalKO	0.546774788600136	BIC	1	1	0.217201545586768	0	0	15.1931818503583	tissueLiver_SV129=2.0010510618779;tissueKidney_SV129=2.09546902824889;tissueLiver_BmalKO=2.08971622260147;tissueKidney_BmalKO=1.99110812604276;Liver_BmalKO.amp=0.217201545586768;Liver_BmalKO.phase=15.1931818503583
Ablim1	Liver_SV129;Liver_BmalKO	0.59030829005605	BIC	2	2	0.583981306835867	1.13348365165285	2.26696730330569	22.2598345987125	tissueLiver_SV129=3.7559783071258;tissueKidney_SV129=4.01713583604284;tissueLiver_BmalKO=3.57580429030891;tissueKidney_BmalKO=4.02356461837266;Liver_SV129.amp=0.443851208248974;Liver_BmalKO.amp=0.724111405422759;Liver_SV129.phase=23.3933182503653;Liver_BmalKO.phase=21.1263509470596
Ablim2	Kidney_SV129	0.514623012054713	BIC	1	1	0.290423430295923	0	0	9.33388627295387	tissueLiver_SV129=1.29815990502064;tissueKidney_SV129=1.35462819920581;tissueLiver_BmalKO=1.38044365980388;tissueKidney_BmalKO=1.61794972900938;Kidney_SV129.amp=0.290423430295923;Kidney_SV129.phase=9.33388627295387
Ablim3	Liver_SV129;Liver_BmalKO	0.460355194138341	BIC	2	2	0.299430754869111	4.66517643938382	9.33035287876764	17.5679087295098	tissueLiver_SV129=3.00044948468522;tissueKidney_SV129=1.36588212786577;tissueLiver_BmalKO=3.51497097143326;tissueKidney_BmalKO=1.64979245159979;Liver_SV129.amp=0.24349487216813;Liver_BmalKO.amp=0.355366637570091;Liver_SV129.phase=22.2330851688936;Liver_BmalKO.phase=12.9027322901259
Abr	Liver_BmalKO,Kidney_BmalKO	0.217683774109388	BIC	1	2	0.120727907030774	0	0	15.6228353308516	tissueLiver_SV129=1.75445850212289;tissueKidney_SV129=3.79541572513556;tissueLiver_BmalKO=1.71691372883738;tissueKidney_BmalKO=4.02677820894227;Liver_BmalKO,Kidney_BmalKO.amp=0.120727907030774;Liver_BmalKO,Kidney_BmalKO.phase=15.6228353308516
Abracl	Liver_SV129,Kidney_SV129,Liver_BmalKO	0.337336408926979	BIC	1	3	0.205700834371063	0	0	8.89853326729331	tissueLiver_SV129=3.09778249150929;tissueKidney_SV129=4.62834616591565;tissueLiver_BmalKO=3.25375629027618;tissueKidney_BmalKO=4.75749793697877;Liver_SV129,Kidney_SV129,Liver_BmalKO.amp=0.205700834371063;Liver_SV129,Kidney_SV129,Liver_BmalKO.phase=8.89853326729331
Abt1	Liver_BmalKO	0.332004219462953	BIC	1	1	0.308097355359637	0	0	14.5118534429626	tissueLiver_SV129=3.25493314511484;tissueKidney_SV129=2.96582837827542;tissueLiver_BmalKO=3.32881392752387;tissueKidney_BmalKO=3.1049573249878;Liver_BmalKO.amp=0.308097355359637;Liver_BmalKO.phase=14.5118534429626
Abtb1	Liver_SV129;Kidney_SV129,Liver_BmalKO,Kidney_BmalKO	0.725447715715724	BIC	2	4	0.359660110492046	0.226123900453713	0.904495601814852	7.28021764489849	tissueLiver_SV129=3.50570371167194;tissueKidney_SV129=3.40234917065864;tissueLiver_BmalKO=3.666761015399;tissueKidney_BmalKO=3.54663977892441;Liver_SV129.amp=0.503883029943638;Kidney_SV129,Liver_BmalKO,Kidney_BmalKO.amp=0.311585804008182;Liver_SV129.phase=6.82796984399107;Kidney_SV129,Liver_BmalKO,Kidney_BmalKO.phase=7.73246544580592
Abtb2	Liver_SV129	0.420955077164481	BIC	1	1	0.904177890313697	0	0	22.6158211679423	tissueLiver_SV129=2.87817220750053;tissueKidney_SV129=1.97165166346108;tissueLiver_BmalKO=3.60568027092957;tissueKidney_BmalKO=2.31736221799098;Liver_SV129.amp=0.904177890313697;Liver_SV129.phase=22.6158211679423
AC125149.1		0.614282604852156	BIC	0	0	NA	NA	NA	NA	tissueLiver_SV129=0.144783405179651;tissueKidney_SV129=0.91534656654688;tissueLiver_BmalKO=0.072298483631992;tissueKidney_BmalKO=0.644950250601454
AC132444.6	Liver_SV129	0.549955012107715	BIC	1	1	0.446459886294283	0	0	2.00168582476189	tissueLiver_SV129=5.08236872098655;tissueKidney_SV129=2.84552229770838;tissueLiver_BmalKO=4.90871575984168;tissueKidney_BmalKO=2.88251976501546;Liver_SV129.amp=0.446459886294283;Liver_SV129.phase=2.00168582476189
AC151602.2	Kidney_SV129,Kidney_BmalKO	0.758681290504615	BIC	1	2	1.07376818175952	0	0	20.7527274706983	tissueLiver_SV129=0.00450303753636393;tissueKidney_SV129=0.999454995646456;tissueLiver_BmalKO=0;tissueKidney_BmalKO=1.4507203513842;Kidney_SV129,Kidney_BmalKO.amp=1.07376818175952;Kidney_SV129,Kidney_BmalKO.phase=20.7527274706983
AC152063.2	Liver_SV129;Liver_BmalKO	0.586623732973074	BIC	2	2	0.312820373600965	6.04931962285755	11.9013607542849	16.8013204724125	tissueLiver_SV129=1.0621255607608;tissueKidney_SV129=0.612955981896646;tissueLiver_BmalKO=0.784030594696315;tissueKidney_BmalKO=0.938647801941896;Liver_SV129.amp=0.333787749132629;Liver_BmalKO.amp=0.291852998069301;Liver_SV129.phase=22.8506400952701;Liver_BmalKO.phase=10.752000849555
AC182748.1		0.384383218960308	BIC	0	0	NA	NA	NA	NA	tissueLiver_SV129=1.62817039594167;tissueKidney_SV129=1.27441042206206;tissueLiver_BmalKO=1.50197221931701;tissueKidney_BmalKO=1.36433620897832
Acaa1a	Liver_SV129,Kidney_SV129,Kidney_BmalKO	0.339389648782793	BIC	1	3	0.15228843693777	0	0	11.1311968927512	tissueLiver_SV129=6.70677900927415;tissueKidney_SV129=6.056520542753;tissueLiver_BmalKO=6.10033329020866;tissueKidney_BmalKO=5.99531070364229;Liver_SV129,Kidney_SV129,Kidney_BmalKO.amp=0.15228843693777;Liver_SV129,Kidney_SV129,Kidney_BmalKO.phase=11.1311968927512
Acaa1b	Kidney_BmalKO	0.417876669199493	BIC	1	1	0.400306699058719	0	0	11.9603798164433	tissueLiver_SV129=9.32690349491151;tissueKidney_SV129=7.25988693486116;tissueLiver_BmalKO=8.5311907656136;tissueKidney_BmalKO=6.84835158855294;Kidney_BmalKO.amp=0.400306699058719;Kidney_BmalKO.phase=11.9603798164433
Acaa2	Kidney_BmalKO	0.64194445802783	BIC	1	1	0.2724898699999	0	0	15.4009885503225	tissueLiver_SV129=9.30953060103218;tissueKidney_SV129=6.87726408167877;tissueLiver_BmalKO=9.21704288140558;tissueKidney_BmalKO=7.45122514464633;Kidney_BmalKO.amp=0.2724898699999;Kidney_BmalKO.phase=15.4009885503225
Acaca	Liver_SV129;Liver_BmalKO,Kidney_BmalKO	0.449048599141935	BIC	2	3	0.422179993527874	1.89749914474885	5.69249743424655	19.1068318810049	tissueLiver_SV129=5.73464996277842;tissueKidney_SV129=2.63215922095064;tissueLiver_BmalKO=5.44891297599317;tissueKidney_BmalKO=2.26083170592119;Liver_SV129.amp=0.33288879730294;Liver_BmalKO,Kidney_BmalKO.amp=0.466825591640342;Liver_SV129.phase=16.2605831638816;Liver_BmalKO,Kidney_BmalKO.phase=21.9530805981282
Acacb	Liver_SV129,Liver_BmalKO	0.784659970777031	BIC	1	2	0.815632471197524	0	0	21.8617964290371	tissueLiver_SV129=4.45005325729807;tissueKidney_SV129=2.51847274380087;tissueLiver_BmalKO=2.9543112579845;tissueKidney_BmalKO=2.6372598117852;Liver_SV129,Liver_BmalKO.amp=0.815632471197524;Liver_SV129,Liver_BmalKO.phase=21.8617964290371
Acad10		0.157016063652228	BIC	0	0	NA	NA	NA	NA	tissueLiver_SV129=3.66192101941545;tissueKidney_SV129=4.86080841277358;tissueLiver_BmalKO=3.90334995228853;tissueKidney_BmalKO=4.81676566715221
Acad11	Liver_SV129;Liver_BmalKO,Kidney_BmalKO	0.144769024424764	BIC	2	3	0.132150710895511	1.87317398461397	5.61952195384192	12.9207737460296	tissueLiver_SV129=7.31652253817329;tissueKidney_SV129=6.34661848296313;tissueLiver_BmalKO=7.25226752825782;tissueKidney_BmalKO=6.33462896385554;Liver_SV129.amp=0.144074538279356;Liver_BmalKO,Kidney_BmalKO.amp=0.126188797203588;Liver_SV129.phase=10.1110127691086;Liver_BmalKO,Kidney_BmalKO.phase=15.7305347229505
Acad12		0.320202736621465	BIC	0	0	NA	NA	NA	NA	tissueLiver_SV129=2.43473734511793;tissueKidney_SV129=3.94526332639062;tissueLiver_BmalKO=2.38352649394541;tissueKidney_BmalKO=4.09247758613116
Acad8	Liver_SV129	0.58920824493297	BIC	1	1	0.213547658495037	0	0	5.36204682204101	tissueLiver_SV129=5.05251638918915;tissueKidney_SV129=5.15284983568881;tissueLiver_BmalKO=5.49888793224159;tissueKidney_BmalKO=5.23042532893114;Liver_SV129.amp=0.213547658495037;Liver_SV129.phase=5.36204682204101
Acad9	Liver_BmalKO;Liver_SV129,Kidney_BmalKO	0.478193732694687	BIC	2	3	0.163641170665131	4.6622424854775	4.6622424854775	12.4017259806222	tissueLiver_SV129=3.92268187121068;tissueKidney_SV129=4.50070581604046;tissueLiver_BmalKO=4.1671870446625;tissueKidney_BmalKO=4.53274846687032;Liver_BmalKO.amp=0.16351344443083;Liver_SV129,Kidney_BmalKO.amp=0.163705033782281;Liver_BmalKO.phase=22.0706047378834;Liver_SV129,Kidney_BmalKO.phase=2.73284722336092
Acadl	Liver_SV129,Kidney_BmalKO	0.415733299058592	BIC	1	2	0.143655391901806	0	0	10.4892508065798	tissueLiver_SV129=6.34039052451633;tissueKidney_SV129=7.1664487935693;tissueLiver_BmalKO=6.43154755354972;tissueKidney_BmalKO=6.76783625499973;Liver_SV129,Kidney_BmalKO.amp=0.143655391901806;Liver_SV129,Kidney_BmalKO.phase=10.4892508065798
Acadm	Liver_SV129,Kidney_BmalKO;Kidney_SV129,Liver_BmalKO	0.344436212356493	BIC	2	4	0.136303360324914	7.96327076221325	8.0734584755735	13.6285964512207	tissueLiver_SV129=7.35674926079468;tissueKidney_SV129=8.52601684470623;tissueLiver_BmalKO=7.55288638920647;tissueKidney_BmalKO=8.30697077701417;Liver_SV129,Kidney_BmalKO.amp=0.13407658694433;Kidney_SV129,Liver_BmalKO.amp=0.138530133705498;Liver_SV129,Kidney_BmalKO.phase=5.6653256890075;Kidney_SV129,Liver_BmalKO.phase=21.591867213434
Acads		0.267374095673877	BIC	0	0	NA	NA	NA	NA	tissueLiver_SV129=6.44170989157305;tissueKidney_SV129=6.62108059216859;tissueLiver_BmalKO=6.51559341941353;tissueKidney_BmalKO=6.20170943487087
Acadsb	Kidney_SV129,Liver_BmalKO,Kidney_BmalKO	0.224814111402127	BIC	1	3	0.113126832007035	0	0	16.4727552338924	tissueLiver_SV129=6.45057654739169;tissueKidney_SV129=6.98214823933073;tissueLiver_BmalKO=6.60457321026331;tissueKidney_BmalKO=7.30968533218254;Kidney_SV129,Liver_BmalKO,Kidney_BmalKO.amp=0.113126832007035;Kidney_SV129,Liver_BmalKO,Kidney_BmalKO.phase=16.4727552338924
Acadvl	Liver_SV129,Kidney_BmalKO	0.510697338538619	BIC	1	2	0.133240023981856	0	0	11.4058817477613	tissueLiver_SV129=7.57993225550749;tissueKidney_SV129=6.8385091287995;tissueLiver_BmalKO=7.81328412029913;tissueKidney_BmalKO=6.97793679704352;Liver_SV129,Kidney_BmalKO.amp=0.133240023981856;Liver_SV129,Kidney_BmalKO.phase=11.4058817477613
Acap1		0.616813310774943	BIC	0	0	NA	NA	NA	NA	tissueLiver_SV129=1.24999044778902;tissueKidney_SV129=0.783741130651273;tissueLiver_BmalKO=1.04263152695118;tissueKidney_BmalKO=0.835260187566746
Acap2	Liver_SV129,Kidney_SV129	0.621468148165885	BIC	1	2	0.139640669313024	0	0	8.79289674647852	tissueLiver_SV129=2.92288223304241;tissueKidney_SV129=2.59051849830369;tissueLiver_BmalKO=2.77808492265522;tissueKidney_BmalKO=2.69821934137048;Liver_SV129,Kidney_SV129.amp=0.139640669313024;Liver_SV129,Kidney_SV129.phase=8.79289674647852
Acap3	Liver_SV129,Liver_BmalKO	0.189066862033468	BIC	1	2	0.213676858551224	0	0	14.9070396059981	tissueLiver_SV129=1.86722498108024;tissueKidney_SV129=2.13256895208743;tissueLiver_BmalKO=1.85116222091078;tissueKidney_BmalKO=2.21105242682006;Liver_SV129,Liver_BmalKO.amp=0.213676858551224;Liver_SV129,Liver_BmalKO.phase=14.9070396059981
Acat1	Liver_SV129,Kidney_BmalKO	0.822722962854445	BIC	1	2	0.220144228906299	0	0	4.31689462619326	tissueLiver_SV129=7.21121097915212;tissueKidney_SV129=8.52876240887271;tissueLiver_BmalKO=7.2305459548464;tissueKidney_BmalKO=8.10151279290884;Liver_SV129,Kidney_BmalKO.amp=0.220144228906299;Liver_SV129,Kidney_BmalKO.phase=4.31689462619326
Acat2	Liver_BmalKO;Liver_SV129,Kidney_SV129,Kidney_BmalKO	0.360683575450027	BIC	2	4	0.315254372732757	0.0580297087840513	0.232118835136195	22.6446059565779	tissueLiver_SV129=5.4560383696997;tissueKidney_SV129=5.63117656425384;tissueLiver_BmalKO=5.48725874764358;tissueKidney_BmalKO=5.33693326470118;Liver_BmalKO.amp=0.69920031934328;Liver_SV129,Kidney_SV129,Kidney_BmalKO.amp=0.18727239052925;Liver_BmalKO.phase=22.5285465390098;Liver_SV129,Kidney_SV129,Kidney_BmalKO.phase=22.760665374146
Acat3	Liver_SV129;Kidney_BmalKO	0.389253728766664	BIC	2	2	0.337349182066803	6.72611392199724	10.5477721560055	10.0383416778416	tissueLiver_SV129=7.14563916904963;tissueKidney_SV129=3.41840250566949;tissueLiver_BmalKO=7.60445925952058;tissueKidney_BmalKO=3.31078180760916;Liver_SV129.amp=0.346669897319319;Kidney_BmalKO.amp=0.328028466814287;Liver_SV129.phase=3.31222775584434;Kidney_BmalKO.phase=16.7644555998388
Acbd3	Liver_BmalKO	0.514202969827838	BIC	1	1	0.19563129752095	0	0	13.8965311898255	tissueLiver_SV129=3.16658336467576;tissueKidney_SV129=3.24199195654458;tissueLiver_BmalKO=3.191290695173;tissueKidney_BmalKO=3.42690240301805;Liver_BmalKO.amp=0.19563129752095;Liver_BmalKO.phase=13.8965311898255
Acbd4	Liver_SV129;Liver_BmalKO	0.725515571634912	BIC	2	2	0.319274802982535	2.7616742945725	5.52334858914501	20.3102154892894	tissueLiver_SV129=5.85743078693516;tissueKidney_SV129=6.95780331875031;tissueLiver_BmalKO=5.86149149438356;tissueKidney_BmalKO=6.93457372346235;Liver_SV129.amp=0.263865500403636;Liver_BmalKO.amp=0.374684105561434;Liver_SV129.phase=23.0718897838619;Liver_BmalKO.phase=17.5485411947169
Acbd5	Liver_SV129,Liver_BmalKO	0.530998820053667	BIC	1	2	0.320371724871206	0	0	7.55016487864597	tissueLiver_SV129=6.84907277175268;tissueKidney_SV129=4.85761858594764;tissueLiver_BmalKO=6.74294531960806;tissueKidney_BmalKO=4.77930170404775;Liver_SV129,Liver_BmalKO.amp=0.320371724871206;Liver_SV129,Liver_BmalKO.phase=7.55016487864597
Acbd6	Liver_SV129,Kidney_SV129,Kidney_BmalKO	0.188926316479458	BIC	1	3	0.106990229884149	0	0	8.26478881930011	tissueLiver_SV129=4.57219888590464;tissueKidney_SV129=4.81494882007564;tissueLiver_BmalKO=4.66370607021974;tissueKidney_BmalKO=5.02482792607764;Liver_SV129,Kidney_SV129,Kidney_BmalKO.amp=0.106990229884149;Liver_SV129,Kidney_SV129,Kidney_BmalKO.phase=8.26478881930011
Accs	Kidney_SV129;Liver_SV129,Liver_BmalKO,Kidney_BmalKO	0.439208419032732	BIC	2	4	0.342261886957079	0.65186939497875	2.607477579915	8.12280240875376	tissueLiver_SV129=1.68180740259901;tissueKidney_SV129=2.22100696316244;tissueLiver_BmalKO=2.02665026604879;tissueKidney_BmalKO=2.44001347333786;Kidney_SV129.amp=0.530454248944849;Liver_SV129,Liver_BmalKO,Kidney_BmalKO.amp=0.279531099627822;Kidney_SV129.phase=9.42654119871126;Liver_SV129,Liver_BmalKO,Kidney_BmalKO.phase=6.81906361879626
Acd	Liver_SV129,Kidney_SV129	0.351655549806001	BIC	1	2	0.192566560032755	0	0	8.57303566397591	tissueLiver_SV129=2.93409211712594;tissueKidney_SV129=3.6332708581761;tissueLiver_BmalKO=3.11901521042354;tissueKidney_BmalKO=3.87269846586397;Liver_SV129,Kidney_SV129.amp=0.192566560032755;Liver_SV129,Kidney_SV129.phase=8.57303566397591
Ace	Kidney_BmalKO	0.250682306515607	BIC	1	1	0.278376025680611	0	0	5.16243857951486	tissueLiver_SV129=0.465399556598908;tissueKidney_SV129=5.94910534413364;tissueLiver_BmalKO=0.450842926352408;tissueKidney_BmalKO=5.47999858472984;Kidney_BmalKO.amp=0.278376025680611;Kidney_BmalKO.phase=5.16243857951486
Ace2		0.403723735827185	BIC	0	0	NA	NA	NA	NA	tissueLiver_SV129=0.281502969370729;tissueKidney_SV129=3.77208736096134;tissueLiver_BmalKO=0.34145558766007;tissueKidney_BmalKO=4.94525136596869
Acer2	Liver_SV129,Kidney_SV129,Kidney_BmalKO	0.214665665828728	BIC	1	3	0.179615168050042	0	0	9.6117942096618	tissueLiver_SV129=2.90737595726376;tissueKidney_SV129=2.77642744966809;tissueLiver_BmalKO=2.82909621682225;tissueKidney_BmalKO=3.16084834235758;Liver_SV129,Kidney_SV129,Kidney_BmalKO.amp=0.179615168050042;Liver_SV129,Kidney_SV129,Kidney_BmalKO.phase=9.6117942096618
Acer3	Liver_BmalKO	0.58258403118382	BIC	1	1	0.379846885558853	0	0	18.3837555704232	tissueLiver_SV129=3.18995633627712;tissueKidney_SV129=2.64328589966145;tissueLiver_BmalKO=3.41320836715653;tissueKidney_BmalKO=2.66253592875856;Liver_BmalKO.amp=0.379846885558853;Liver_BmalKO.phase=18.3837555704232
Ache	Kidney_SV129;Liver_BmalKO,Kidney_BmalKO	0.776788606195207	BIC	2	3	0.246561961207563	1.86456101855851	5.59368305567552	13.0612248308311	tissueLiver_SV129=0.306260637306924;tissueKidney_SV129=1.60842635126375;tissueLiver_BmalKO=0.284834528054935;tissueKidney_BmalKO=1.57400659029506;Kidney_SV129.amp=0.311413902074117;Liver_BmalKO,Kidney_BmalKO.amp=0.214135990774286;Kidney_SV129.phase=10.2643833029933;Liver_BmalKO,Kidney_BmalKO.phase=15.8580663586688
Acin1	Liver_BmalKO	0.168476419938281	BIC	1	1	0.150523554032344	0	0	19.3716686068124	tissueLiver_SV129=5.09715552248039;tissueKidney_SV129=5.61033413478724;tissueLiver_BmalKO=5.08747894056271;tissueKidney_BmalKO=5.85560286063154;Liver_BmalKO.amp=0.150523554032344;Liver_BmalKO.phase=19.3716686068124
Ackr2	Liver_SV129;Liver_BmalKO	0.376403479006123	BIC	2	2	0.236134756980245	2.06990325777747	4.13980651555495	4.9399932734086	tissueLiver_SV129=1.42045498427726;tissueKidney_SV129=0.155209536062318;tissueLiver_BmalKO=1.49248175657035;tissueKidney_BmalKO=0.146001548751699;Liver_SV129.amp=0.197930870973836;Liver_BmalKO.amp=0.274338642986653;Liver_SV129.phase=2.87009001563113;Liver_BmalKO.phase=7.00989653118607
Ackr3	Kidney_SV129	0.811899214890829	BIC	1	1	0.530596188748112	0	0	20.5572217469516	tissueLiver_SV129=0.266479267485616;tissueKidney_SV129=3.8752987805115;tissueLiver_BmalKO=0.319056812778675;tissueKidney_BmalKO=4.2852341640181;Kidney_SV129.amp=0.530596188748112;Kidney_SV129.phase=20.5572217469516
Ackr4		0.421569312868195	BIC	0	0	NA	NA	NA	NA	tissueLiver_SV129=2.27065252151561;tissueKidney_SV129=0.26717375290558;tissueLiver_BmalKO=1.85747056380586;tissueKidney_BmalKO=0.426030170367478
Acly	Kidney_BmalKO;Liver_SV129,Liver_BmalKO	0.296496320194491	BIC	2	3	0.662059434498075	0.154175511481675	0.462526534445033	20.6055972435325	tissueLiver_SV129=7.10211008673476;tissueKidney_SV129=5.58609205735831;tissueLiver_BmalKO=6.61848061656613;tissueKidney_BmalKO=5.55638578485522;Kidney_BmalKO.amp=0.280042243157156;Liver_SV129,Liver_BmalKO.amp=0.853068030168534;Kidney_BmalKO.phase=20.836860510755;Liver_SV129,Liver_BmalKO.phase=20.37433397631
Acmsd	Liver_SV129;Liver_BmalKO;Kidney_SV129,Kidney_BmalKO	0.88083603160641	BIC	3	4	0.814027898180229	2.66013050545076	5.903646074517	13.7307321714819	tissueLiver_SV129=4.1994429547734;tissueKidney_SV129=5.59462332160979;tissueLiver_BmalKO=3.98476944202007;tissueKidney_BmalKO=5.4948933655554;Liver_SV129.amp=0.598393420546254;Liver_BmalKO.amp=1.07384818886271;Kidney_SV129,Kidney_BmalKO.amp=0.791934991655978;Liver_SV129.phase=18.8761399781593;Liver_BmalKO.phase=21.5362704836101;Kidney_SV129,Kidney_BmalKO.phase=0.779786052676318
Acnat1	Liver_SV129,Kidney_SV129	0.427116093111136	BIC	1	2	0.47004167499237	0	0	23.2733298888085	tissueLiver_SV129=5.89312054977029;tissueKidney_SV129=3.75360578991297;tissueLiver_BmalKO=6.44900188147895;tissueKidney_BmalKO=4.70361108234989;Liver_SV129,Kidney_SV129.amp=0.47004167499237;Liver_SV129,Kidney_SV129.phase=23.2733298888085
Acnat2	Liver_SV129,Kidney_SV129;Liver_BmalKO,Kidney_BmalKO	0.305058488590027	BIC	2	4	0.664963228816547	2.07641806113786	4.15283612227573	19.4441301362967	tissueLiver_SV129=3.32550877843072;tissueKidney_SV129=5.54209411419787;tissueLiver_BmalKO=5.80752425453009;tissueKidney_BmalKO=6.68515168981449;Liver_SV129,Kidney_SV129.amp=0.711206155700429;Liver_BmalKO,Kidney_BmalKO.amp=0.618720301932665;Liver_SV129,Kidney_SV129.phase=21.5205481974346;Liver_BmalKO,Kidney_BmalKO.phase=17.3677120751588
Aco1	Liver_BmalKO	0.324838283758143	BIC	1	1	0.198816461717452	0	0	21.3896222122597	tissueLiver_SV129=6.71249038619261;tissueKidney_SV129=6.35042680424273;tissueLiver_BmalKO=6.4338045300576;tissueKidney_BmalKO=6.49085549507384;Liver_BmalKO.amp=0.198816461717452;Liver_BmalKO.phase=21.3896222122597
Aco2	Liver_SV129;Liver_BmalKO	0.639856875687262	BIC	2	2	0.315138457601569	2.49866166196259	4.99732332392518	16.7817726670006	tissueLiver_SV129=6.63428783786636;tissueKidney_SV129=8.38144006717339;tissueLiver_BmalKO=6.40479082378702;tissueKidney_BmalKO=8.37568780414497;Liver_SV129.amp=0.326758199368634;Liver_BmalKO.amp=0.303518715834504;Liver_SV129.phase=14.283111005038;Liver_BmalKO.phase=19.2804343289631
Acot1	Kidney_BmalKO;Liver_SV129,Kidney_SV129,Liver_BmalKO	0.697621054942814	BIC	2	4	0.464599662190547	2.64540408577558	10.5816163431023	17.6989235000922	tissueLiver_SV129=4.64294903704802;tissueKidney_SV129=5.19363868843816;tissueLiver_BmalKO=4.47535536300207;tissueKidney_BmalKO=5.54558822909962;Kidney_BmalKO.amp=0.714865538915433;Liver_SV129,Kidney_SV129,Liver_BmalKO.amp=0.381177703282251;Kidney_BmalKO.phase=12.4081153285411;Liver_SV129,Kidney_SV129,Liver_BmalKO.phase=22.9897316716434
Acot11	Liver_SV129	0.438780972294821	BIC	1	1	0.548883116278457	0	0	19.2795239660156	tissueLiver_SV129=2.03550037310207;tissueKidney_SV129=3.27746516175543;tissueLiver_BmalKO=2.1176608100068;tissueKidney_BmalKO=2.92302849803669;Liver_SV129.amp=0.548883116278457;Liver_SV129.phase=19.2795239660156
Acot12	Liver_SV129,Kidney_SV129,Liver_BmalKO,Kidney_BmalKO	0.536649225017639	BIC	1	4	0.291281478845929	0	0	9.57093034866245	tissueLiver_SV129=5.99109757282153;tissueKidney_SV129=6.19068777472235;tissueLiver_BmalKO=6.17520361912296;tissueKidney_BmalKO=5.77351611504396;Liver_SV129,Kidney_SV129,Liver_BmalKO,Kidney_BmalKO.amp=0.291281478845929;Liver_SV129,Kidney_SV129,Liver_BmalKO,Kidney_BmalKO.phase=9.57093034866245
Acot13	Kidney_BmalKO;Kidney_SV129,Liver_BmalKO	0.730061729692221	BIC	2	3	0.200446969819358	5.28912985165241	5.28912985165241	12.7866322087267	tissueLiver_SV129=5.84690114168476;tissueKidney_SV129=7.12008321211189;tissueLiver_BmalKO=5.61555005113893;tissueKidney_BmalKO=7.04638780719159;Kidney_BmalKO.amp=0.269441626759679;Kidney_SV129,Liver_BmalKO.amp=0.165949641349198;Kidney_BmalKO.phase=3.43119713455288;Kidney_SV129,Liver_BmalKO.phase=22.1420672829005
Acot2	Kidney_BmalKO;Liver_SV129,Kidney_SV129,Liver_BmalKO	0.406892050631679	BIC	2	4	0.30311645738588	2.48642635135531	9.94570540542125	7.27915486415466	tissueLiver_SV129=2.28298852325861;tissueKidney_SV129=3.55877503335917;tissueLiver_BmalKO=2.51812798752092;tissueKidney_BmalKO=4.32719255311047;Kidney_BmalKO.amp=0.64432788412764;Liver_SV129,Kidney_SV129,Liver_BmalKO.amp=0.189379315138626;Kidney_BmalKO.phase=12.2520075668653;Liver_SV129,Kidney_SV129,Liver_BmalKO.phase=2.30630216144403
Acot3	Liver_BmalKO;Liver_SV129,Kidney_BmalKO	0.827427696920246	BIC	2	3	0.795153494253668	2.68646943913347	8.05940831740042	17.7028535385065	tissueLiver_SV129=2.63070822641164;tissueKidney_SV129=2.88174236211293;tissueLiver_BmalKO=1.21649300928164;tissueKidney_BmalKO=3.68942526664473;Liver_BmalKO.amp=0.852898687273678;Liver_SV129,Kidney_BmalKO.amp=0.766280897743663;Liver_BmalKO.phase=21.7325576972067;Liver_SV129,Kidney_BmalKO.phase=13.6731493798063
Acot4	Liver_BmalKO	0.347064255577587	BIC	1	1	0.528087024316336	0	0	20.8863564994174	tissueLiver_SV129=3.66769230883326;tissueKidney_SV129=4.52564590833096;tissueLiver_BmalKO=3.11388531197214;tissueKidney_BmalKO=4.68735885046334;Liver_BmalKO.amp=0.528087024316336;Liver_BmalKO.phase=20.8863564994174
Acot6	Liver_SV129,Liver_BmalKO	0.662549601484348	BIC	1	2	0.21149486760375	0	0	21.3795442338528	tissueLiver_SV129=0.480002839609499;tissueKidney_SV129=2.11201453562877;tissueLiver_BmalKO=0.97964162272265;tissueKidney_BmalKO=2.39387960646035;Liver_SV129,Liver_BmalKO.amp=0.21149486760375;Liver_SV129,Liver_BmalKO.phase=21.3795442338528
Acot7	Liver_SV129,Kidney_SV129,Liver_BmalKO	0.393435504224069	BIC	1	3	0.238631128702007	0	0	17.6100025794223	tissueLiver_SV129=3.83633562542083;tissueKidney_SV129=3.34632473728763;tissueLiver_BmalKO=3.56358281893545;tissueKidney_BmalKO=3.43831380323564;Liver_SV129,Kidney_SV129,Liver_BmalKO.amp=0.238631128702007;Liver_SV129,Kidney_SV129,Liver_BmalKO.phase=17.6100025794223
Acot8	Liver_BmalKO,Kidney_BmalKO	0.332446779959535	BIC	1	2	0.154711690153894	0	0	15.4648925770697	tissueLiver_SV129=3.85078735366817;tissueKidney_SV129=4.3191031503005;tissueLiver_BmalKO=3.90415758256861;tissueKidney_BmalKO=4.4261746820865;Liver_BmalKO,Kidney_BmalKO.amp=0.154711690153894;Liver_BmalKO,Kidney_BmalKO.phase=15.4648925770697
Acot9	Liver_SV129;Liver_BmalKO	0.287952200130252	BIC	2	2	0.215460960592204	6.55996986751324	10.8800602649735	14.9257899125819	tissueLiver_SV129=2.07356787178125;tissueKidney_SV129=4.59014792106515;tissueLiver_BmalKO=2.09438186328546;tissueKidney_BmalKO=4.66255761893996;Liver_SV129.amp=0.228018211341198;Liver_BmalKO.amp=0.202903709843209;Liver_SV129.phase=8.36582004506864;Liver_BmalKO.phase=21.4857597800951
Acox1		0.55280176963609	BIC	0	0	NA	NA	NA	NA	tissueLiver_SV129=9.87798630059126;tissueKidney_SV129=8.39808189657028;tissueLiver_BmalKO=9.09126057965831;tissueKidney_BmalKO=7.68269565710179
Acox2	Liver_SV129	0.365399640187234	BIC	1	1	0.333669182187429	0	0	2.92983403089359	tissueLiver_SV129=6.97069210825799;tissueKidney_SV129=5.7091032608815;tissueLiver_BmalKO=7.36331224483919;tissueKidney_BmalKO=6.32979151122345;Liver_SV129.amp=0.333669182187429;Liver_SV129.phase=2.92983403089359
Acox3	Kidney_BmalKO;Liver_SV129,Kidney_SV129,Liver_BmalKO	0.269941458068737	BIC	2	4	0.204455214510822	1.29000634599156	5.16002538396623	7.53887736827186	tissueLiver_SV129=4.00855819793802;tissueKidney_SV129=6.40943689318779;tissueLiver_BmalKO=4.13280258698379;tissueKidney_BmalKO=5.84788982899309;Kidney_BmalKO.amp=0.276162637889841;Liver_SV129,Kidney_SV129,Liver_BmalKO.amp=0.180552740051149;Kidney_BmalKO.phase=4.95886467628874;Liver_SV129,Kidney_SV129,Liver_BmalKO.phase=10.118890060255
Acp1		0.286387396172068	BIC	0	0	NA	NA	NA	NA	tissueLiver_SV129=4.61468151732137;tissueKidney_SV129=3.99334999089585;tissueLiver_BmalKO=4.67800332840082;tissueKidney_BmalKO=4.06174727293685
Acp2	Liver_SV129,Kidney_SV129,Liver_BmalKO	0.316805039733793	BIC	1	3	0.136419368197248	0	0	20.4164928241584	tissueLiver_SV129=4.51615996005854;tissueKidney_SV129=3.67583230523002;tissueLiver_BmalKO=4.56999216140723;tissueKidney_BmalKO=3.74122048619056;Liver_SV129,Kidney_SV129,Liver_BmalKO.amp=0.136419368197248;Liver_SV129,Kidney_SV129,Liver_BmalKO.phase=20.4164928241584
Acp5	Liver_BmalKO	0.275633795575455	BIC	1	1	0.168296515150418	0	0	16.5420950264237	tissueLiver_SV129=6.07314542786364;tissueKidney_SV129=4.97468174573017;tissueLiver_BmalKO=5.85936362812492;tissueKidney_BmalKO=4.78202042641674;Liver_BmalKO.amp=0.168296515150418;Liver_BmalKO.phase=16.5420950264237
Acp6	Liver_SV129;Kidney_SV129	0.280728314071798	BIC	2	2	0.268452856784324	1.60292236770929	3.20584473541858	7.02009535591551	tissueLiver_SV129=4.62930317717499;tissueKidney_SV129=5.23748053907773;tissueLiver_BmalKO=4.68738945720964;tissueKidney_BmalKO=5.3919276582761;Liver_SV129.amp=0.231445317242871;Kidney_SV129.amp=0.305460396325777;Liver_SV129.phase=5.41717298820622;Kidney_SV129.phase=8.62301772362481
Acpp	Liver_SV129,Liver_BmalKO	0.815892417234522	BIC	1	2	0.365186257607279	0	0	3.45502157960058	tissueLiver_SV129=1.70848431148536;tissueKidney_SV129=1.41601899864975;tissueLiver_BmalKO=2.15545140542346;tissueKidney_BmalKO=1.77230640263347;Liver_SV129,Liver_BmalKO.amp=0.365186257607279;Liver_SV129,Liver_BmalKO.phase=3.45502157960058
Acrbp	Liver_SV129,Kidney_SV129;Liver_BmalKO,Kidney_BmalKO	0.367877226322579	BIC	2	4	0.195426472761231	5.05448993586225	10.1089798717245	17.1828148939193	tissueLiver_SV129=1.81944381256097;tissueKidney_SV129=2.31774596854145;tissueLiver_BmalKO=1.78694677954654;tissueKidney_BmalKO=2.64505230823586;Liver_SV129,Kidney_SV129.amp=0.175841242637856;Liver_BmalKO,Kidney_BmalKO.amp=0.215011702884606;Liver_SV129,Kidney_SV129.phase=22.2373048297816;Liver_BmalKO,Kidney_BmalKO.phase=12.1283249580571
Acsf2		0.402185145817195	BIC	0	0	NA	NA	NA	NA	tissueLiver_SV129=5.73524185170498;tissueKidney_SV129=3.00662182016315;tissueLiver_BmalKO=5.54448603292701;tissueKidney_BmalKO=3.60930141999979
Acsf3	Liver_SV129	0.434495042516933	BIC	1	1	0.185411676000499	0	0	4.28661619553394	tissueLiver_SV129=3.51842455706665;tissueKidney_SV129=4.71781934291895;tissueLiver_BmalKO=3.73450878554652;tissueKidney_BmalKO=4.83800120402563;Liver_SV129.amp=0.185411676000499;Liver_SV129.phase=4.28661619553394
Acsl1	Kidney_SV129;Liver_BmalKO,Kidney_BmalKO	0.326179236123454	BIC	2	3	0.410683221675094	4.78926687527236	9.63219937418292	7.24434895234226	tissueLiver_SV129=9.00056329603544;tissueKidney_SV129=5.74906240856684;tissueLiver_BmalKO=8.87584942044107;tissueKidney_BmalKO=6.84704711007208;Kidney_SV129.amp=0.395533952263402;Liver_BmalKO,Kidney_BmalKO.amp=0.41825785638094;Kidney_SV129.phase=0.0604486394337266;Liver_BmalKO,Kidney_BmalKO.phase=14.4282492652508
Acsl3	Liver_BmalKO;Kidney_SV129,Kidney_BmalKO	0.456254028123527	BIC	2	3	0.488299846014575	0.681709753122934	2.0451292593688	21.9036130809001	tissueLiver_SV129=4.6857487412935;tissueKidney_SV129=3.68014999745835;tissueLiver_BmalKO=4.20054008494002;tissueKidney_BmalKO=3.52999829112116;Liver_BmalKO.amp=0.752243605476957;Kidney_SV129,Kidney_BmalKO.amp=0.356327966283385;Liver_BmalKO.phase=20.8810484512157;Kidney_SV129,Kidney_BmalKO.phase=22.9261777105845
Acsl4	Liver_SV129;Liver_BmalKO	0.437506135388627	BIC	2	2	0.456108025965594	0.338959348493283	0.677918696986566	18.1988665260447	tissueLiver_SV129=4.93855962641002;tissueKidney_SV129=3.48031573888849;tissueLiver_BmalKO=4.75676250114365;tissueKidney_BmalKO=3.50128918312255;Liver_SV129.amp=0.29353537082353;Liver_BmalKO.amp=0.618680681107658;Liver_SV129.phase=17.8599071775515;Liver_BmalKO.phase=18.537825874538
Acsl5	Liver_BmalKO;Liver_SV129,Kidney_SV129	0.640504631355269	BIC	2	3	0.230254020855291	3.87021902567849	3.87021902567849	12.4347719861368	tissueLiver_SV129=7.37970313201201;tissueKidney_SV129=4.41908863063128;tissueLiver_BmalKO=7.23901228121205;tissueKidney_BmalKO=5.06111822404147;Liver_BmalKO.amp=0.313650634007823;Liver_SV129,Kidney_SV129.amp=0.188555714279026;Liver_BmalKO.phase=22.4996624732975;Liver_SV129,Kidney_SV129.phase=2.36988149897602
Acsm1		0.378274662912677	BIC	0	0	NA	NA	NA	NA	tissueLiver_SV129=7.67464987921747;tissueKidney_SV129=6.35415650156261;tissueLiver_BmalKO=7.65628455035703;tissueKidney_BmalKO=6.86656110448083
Acsm2	Liver_SV129,Kidney_BmalKO	0.745354636318568	BIC	1	2	0.332583417088805	0	0	3.46625617875041	tissueLiver_SV129=1.0408534778745;tissueKidney_SV129=10.6632708184378;tissueLiver_BmalKO=1.26860616916896;tissueKidney_BmalKO=9.98557266550207;Liver_SV129,Kidney_BmalKO.amp=0.332583417088805;Liver_SV129,Kidney_BmalKO.phase=3.46625617875041
Acsm3	Kidney_BmalKO	0.828601959696752	BIC	1	1	1.46368859953321	0	0	2.76734694229083	tissueLiver_SV129=6.18662955141151;tissueKidney_SV129=10.0859602529785;tissueLiver_BmalKO=6.19318972032372;tissueKidney_BmalKO=7.22918764810524;Kidney_BmalKO.amp=1.46368859953321;Kidney_BmalKO.phase=2.76734694229083
Acsm5	Kidney_SV129;Liver_BmalKO;Liver_SV129,Kidney_BmalKO	0.366512756945998	BIC	3	4	0.309202959752073	0.187903880308661	4.7569586565904	7.64411232872257	tissueLiver_SV129=5.97039775585859;tissueKidney_SV129=5.18284470751108;tissueLiver_BmalKO=5.66285513775347;tissueKidney_BmalKO=5.16320652896246;Kidney_SV129.amp=0.441985898819759;Liver_BmalKO.amp=0.203318568594472;Liver_SV129,Kidney_BmalKO.amp=0.295753685797031;Kidney_SV129.phase=9.89732240347866;Liver_BmalKO.phase=5.14036374688826;Liver_SV129,Kidney_BmalKO.phase=7.89465083580078
Acss1		0.375746848331521	BIC	0	0	NA	NA	NA	NA	tissueLiver_SV129=0.290401611843406;tissueKidney_SV129=6.272393177092;tissueLiver_BmalKO=0.251767355712696;tissueKidney_BmalKO=6.96178030103084
Acss2	Liver_SV129,Liver_BmalKO	0.749346847327048	BIC	1	2	0.458708725599536	0	0	23.3490742304984	tissueLiver_SV129=6.760885085645;tissueKidney_SV129=6.52262265559412;tissueLiver_BmalKO=6.41160265404518;tissueKidney_BmalKO=6.47997115223526;Liver_SV129,Liver_BmalKO.amp=0.458708725599536;Liver_SV129,Liver_BmalKO.phase=23.3490742304984
Acss3	Liver_SV129,Kidney_SV129,Liver_BmalKO	0.220614895480776	BIC	1	3	0.310989305054708	0	0	23.305318426665	tissueLiver_SV129=4.14005568193336;tissueKidney_SV129=3.00705384809037;tissueLiver_BmalKO=5.07418155067456;tissueKidney_BmalKO=3.76823450219982;Liver_SV129,Kidney_SV129,Liver_BmalKO.amp=0.310989305054708;Liver_SV129,Kidney_SV129,Liver_BmalKO.phase=23.305318426665
Acta2		0.551540740408694	BIC	0	0	NA	NA	NA	NA	tissueLiver_SV129=1.29597709908632;tissueKidney_SV129=4.43670840146432;tissueLiver_BmalKO=1.77843634566252;tissueKidney_BmalKO=4.77735412761921
Actb	Liver_SV129,Kidney_SV129,Liver_BmalKO,Kidney_BmalKO	0.722282824243814	BIC	1	4	0.29538741539093	0	0	21.9915380775201	tissueLiver_SV129=9.41495871823815;tissueKidney_SV129=8.08960939988952;tissueLiver_BmalKO=9.55493062834001;tissueKidney_BmalKO=8.26416804196954;Liver_SV129,Kidney_SV129,Liver_BmalKO,Kidney_BmalKO.amp=0.29538741539093;Liver_SV129,Kidney_SV129,Liver_BmalKO,Kidney_BmalKO.phase=21.9915380775201
Actg1	Liver_SV129,Liver_BmalKO;Kidney_SV129,Kidney_BmalKO	0.418164217981407	BIC	2	4	0.50111077389806	1.01104485153927	2.02208970307855	19.9436160416288	tissueLiver_SV129=6.48609017821905;tissueKidney_SV129=8.7624929525045;tissueLiver_BmalKO=6.85499432459131;tissueKidney_BmalKO=9.09544851901201;Liver_SV129,Liver_BmalKO.amp=0.71846376825888;Kidney_SV129,Kidney_BmalKO.amp=0.283757779537239;Liver_SV129,Liver_BmalKO.phase=18.9325711900896;Kidney_SV129,Kidney_BmalKO.phase=20.9546608931681
Actl6a	Liver_SV129;Liver_BmalKO	0.35495384976034	BIC	2	2	0.144650685829931	2.67145997630154	5.34291995260309	13.8139543972022	tissueLiver_SV129=3.97473187821021;tissueKidney_SV129=4.41188662189227;tissueLiver_BmalKO=3.85958941102928;tissueKidney_BmalKO=4.41396502324562;Liver_SV129.amp=0.142101862435349;Liver_BmalKO.amp=0.147199509224513;Liver_SV129.phase=11.1424944209006;Liver_BmalKO.phase=16.4854143735037
Actn1	Liver_SV129;Kidney_SV129	0.545796660660385	BIC	2	2	0.292583194292135	4.65545905441656	9.31091810883312	14.3052155464543	tissueLiver_SV129=3.50681588289042;tissueKidney_SV129=3.25814447099629;tissueLiver_BmalKO=2.91003894132768;tissueKidney_BmalKO=3.11254821036031;Liver_SV129.amp=0.392122587467152;Kidney_SV129.amp=0.193043801117117;Liver_SV129.phase=9.64975649203774;Kidney_SV129.phase=18.9606746008709
Actn2		0.679475783588984	BIC	0	0	NA	NA	NA	NA	tissueLiver_SV129=1.04925628823672;tissueKidney_SV129=0.338507893501869;tissueLiver_BmalKO=0.943744716559638;tissueKidney_BmalKO=0.414134946974558
Actn4	Liver_SV129,Kidney_SV129;Liver_BmalKO,Kidney_BmalKO	0.501354718309838	BIC	2	4	0.180806156330897	1.64532511062375	3.2906502212475	21.4292479550769	tissueLiver_SV129=5.32950372695684;tissueKidney_SV129=6.71769197466646;tissueLiver_BmalKO=5.36504828151817;tissueKidney_BmalKO=6.89056244317947;Liver_SV129,Kidney_SV129.amp=0.1731141508576;Liver_BmalKO,Kidney_BmalKO.amp=0.188498161804195;Liver_SV129,Kidney_SV129.phase=23.0745730657006;Liver_BmalKO,Kidney_BmalKO.phase=19.7839228444531
Actr10	Liver_BmalKO	0.411206049175389	BIC	1	1	0.176418392811441	0	0	18.0509815795629	tissueLiver_SV129=3.52863501543847;tissueKidney_SV129=3.74913161461073;tissueLiver_BmalKO=3.68236564381574;tissueKidney_BmalKO=3.85767632684125;Liver_BmalKO.amp=0.176418392811441;Liver_BmalKO.phase=18.0509815795629
Actr1a	Liver_BmalKO	0.618277875802414	BIC	1	1	0.237714747664516	0	0	17.185644886271	tissueLiver_SV129=4.60200771349603;tissueKidney_SV129=4.93832975494936;tissueLiver_BmalKO=4.71453696862989;tissueKidney_BmalKO=4.97742802536015;Liver_BmalKO.amp=0.237714747664516;Liver_BmalKO.phase=17.185644886271
Actr1b	Liver_BmalKO	0.460737652558369	BIC	1	1	0.1696265675356	0	0	18.1024979033117	tissueLiver_SV129=4.92703151809754;tissueKidney_SV129=5.49854049667936;tissueLiver_BmalKO=4.97772053570726;tissueKidney_BmalKO=5.61203319986023;Liver_BmalKO.amp=0.1696265675356;Liver_BmalKO.phase=18.1024979033117
Actr2	Liver_BmalKO	0.321626256618692	BIC	1	1	0.109033851591854	0	0	17.235493804074	tissueLiver_SV129=5.24884347329454;tissueKidney_SV129=5.4631715439314;tissueLiver_BmalKO=5.2131903808736;tissueKidney_BmalKO=5.41252910077443;Liver_BmalKO.amp=0.109033851591854;Liver_BmalKO.phase=17.235493804074
Actr3		0.262974322659775	BIC	0	0	NA	NA	NA	NA	tissueLiver_SV129=5.4424955049083;tissueKidney_SV129=6.04044313253132;tissueLiver_BmalKO=5.42242780008807;tissueKidney_BmalKO=6.21105125969494
Actr5	Liver_SV129,Liver_BmalKO	0.344294671715538	BIC	1	2	0.148224940754278	0	0	15.9736325422591	tissueLiver_SV129=2.3427216760051;tissueKidney_SV129=2.29255945600216;tissueLiver_BmalKO=2.391148963824;tissueKidney_BmalKO=2.4701103842356;Liver_SV129,Liver_BmalKO.amp=0.148224940754278;Liver_SV129,Liver_BmalKO.phase=15.9736325422591
Actr6	Liver_SV129	0.481916173132932	BIC	1	1	0.248786867410034	0	0	13.8888300332275	tissueLiver_SV129=3.15787955057027;tissueKidney_SV129=2.37857574153063;tissueLiver_BmalKO=3.21487220785585;tissueKidney_BmalKO=2.37544958889275;Liver_SV129.amp=0.248786867410034;Liver_SV129.phase=13.8888300332275
Actr8	Liver_SV129	0.761333828184477	BIC	1	1	0.199659256564996	0	0	9.67367907501613	tissueLiver_SV129=3.88115440469409;tissueKidney_SV129=3.82802336781314;tissueLiver_BmalKO=3.83861241882766;tissueKidney_BmalKO=3.89126236729284;Liver_SV129.amp=0.199659256564996;Liver_SV129.phase=9.67367907501613
Acvr1	Kidney_SV129,Liver_BmalKO	0.440194062438907	BIC	1	2	0.296856501031992	0	0	17.4192506154419	tissueLiver_SV129=2.58407363122131;tissueKidney_SV129=2.1116674736398;tissueLiver_BmalKO=2.57920523281882;tissueKidney_BmalKO=2.18966681833162;Kidney_SV129,Liver_BmalKO.amp=0.296856501031992;Kidney_SV129,Liver_BmalKO.phase=17.4192506154419
Acvr1b		0.345581907444957	BIC	0	0	NA	NA	NA	NA	tissueLiver_SV129=2.32269116825388;tissueKidney_SV129=3.55143354294543;tissueLiver_BmalKO=2.37829105122284;tissueKidney_BmalKO=3.97771060441028
Acvr2a		0.36404112243537	BIC	0	0	NA	NA	NA	NA	tissueLiver_SV129=3.36209111464547;tissueKidney_SV129=2.52640193073581;tissueLiver_BmalKO=3.23113454470187;tissueKidney_BmalKO=2.64632058139104
Acvr2b	Kidney_SV129;Liver_SV129,Liver_BmalKO,Kidney_BmalKO	0.211463562265861	BIC	2	4	0.160245688489864	1.27643399612427	5.10573598449707	10.4213718682019	tissueLiver_SV129=1.56430533376728;tissueKidney_SV129=1.63251825174839;tissueLiver_BmalKO=1.12148182677308;tissueKidney_BmalKO=1.25625364260502;Kidney_SV129.amp=0.213197397175107;Liver_SV129,Liver_BmalKO,Kidney_BmalKO.amp=0.142595118928117;Kidney_SV129.phase=12.9742398604505;Liver_SV129,Liver_BmalKO,Kidney_BmalKO.phase=7.8685038759534
Acvrl1		0.511170505637825	BIC	0	0	NA	NA	NA	NA	tissueLiver_SV129=1.98730294731281;tissueKidney_SV129=3.15246468336973;tissueLiver_BmalKO=1.69581939876767;tissueKidney_BmalKO=3.11053576427263
Acy1	Kidney_BmalKO;Liver_SV129,Kidney_SV129	0.448563896148367	BIC	2	3	0.257160729208564	2.73145186368325	8.19435559104975	9.59986540857493	tissueLiver_SV129=4.82307704792706;tissueKidney_SV129=6.42851881563768;tissueLiver_BmalKO=4.65214879150167;tissueKidney_BmalKO=6.11409217454375;Kidney_BmalKO.amp=0.253678684676833;Liver_SV129,Kidney_SV129.amp=0.258901751474429;Kidney_BmalKO.phase=5.50268761305006;Liver_SV129,Kidney_SV129.phase=13.6970432040998
Acy3	Kidney_BmalKO	0.569125338333849	BIC	1	1	0.741593390721511	0	0	3.32737354538176	tissueLiver_SV129=5.18494146835173;tissueKidney_SV129=10.1063949783361;tissueLiver_BmalKO=5.03912257428492;tissueKidney_BmalKO=8.61060375989343;Kidney_BmalKO.amp=0.741593390721511;Kidney_BmalKO.phase=3.32737354538176
Acyp1	Kidney_SV129,Liver_BmalKO	0.311350745333969	BIC	1	2	0.142386155283879	0	0	21.4537741336162	tissueLiver_SV129=3.6518459785205;tissueKidney_SV129=4.31262842941195;tissueLiver_BmalKO=3.88875777031507;tissueKidney_BmalKO=4.67226416959254;Kidney_SV129,Liver_BmalKO.amp=0.142386155283879;Kidney_SV129,Liver_BmalKO.phase=21.4537741336162
Acyp2	Liver_SV129,Kidney_BmalKO	0.215800208146971	BIC	1	2	0.182993229708836	0	0	6.16267603683144	tissueLiver_SV129=1.35746849780043;tissueKidney_SV129=4.79175272120116;tissueLiver_BmalKO=1.55386976527047;tissueKidney_BmalKO=4.58032836767883;Liver_SV129,Kidney_BmalKO.amp=0.182993229708836;Liver_SV129,Kidney_BmalKO.phase=6.16267603683144
Ada	Liver_BmalKO	0.405020390110088	BIC	1	1	0.232658706460728	0	0	15.5584102986363	tissueLiver_SV129=1.39781889879555;tissueKidney_SV129=0.97287062977239;tissueLiver_BmalKO=1.71907268707816;tissueKidney_BmalKO=1.24015953668379;Liver_BmalKO.amp=0.232658706460728;Liver_BmalKO.phase=15.5584102986363
Adal		0.607007002186979	BIC	0	0	NA	NA	NA	NA	tissueLiver_SV129=3.2956460524747;tissueKidney_SV129=3.12280053885074;tissueLiver_BmalKO=3.53613330776466;tissueKidney_BmalKO=3.06388272604024
Adam10		0.413309877073863	BIC	0	0	NA	NA	NA	NA	tissueLiver_SV129=3.43401988371319;tissueKidney_SV129=4.01972620299181;tissueLiver_BmalKO=3.31455507968187;tissueKidney_BmalKO=4.08529751046835
Adam11	Liver_SV129	0.414035278835226	BIC	1	1	0.756423857796321	0	0	23.5195082319318	tissueLiver_SV129=1.81925059175876;tissueKidney_SV129=1.79115349588;tissueLiver_BmalKO=3.37476750260319;tissueKidney_BmalKO=1.74661149869497;Liver_SV129.amp=0.756423857796321;Liver_SV129.phase=23.5195082319318
Adam15		0.460845624581093	BIC	0	0	NA	NA	NA	NA	tissueLiver_SV129=1.64357780531545;tissueKidney_SV129=5.52746086827156;tissueLiver_BmalKO=1.67539978586656;tissueKidney_BmalKO=5.67926885678746
Adam17	Kidney_SV129,Liver_BmalKO	0.366843952326466	BIC	1	2	0.178282041604586	0	0	20.1905066412065	tissueLiver_SV129=3.29375098423374;tissueKidney_SV129=3.21698053196997;tissueLiver_BmalKO=3.22103144000251;tissueKidney_BmalKO=3.44324483595479;Kidney_SV129,Liver_BmalKO.amp=0.178282041604586;Kidney_SV129,Liver_BmalKO.phase=20.1905066412065
Adam1a	Liver_SV129,Liver_BmalKO	0.365263819365286	BIC	1	2	0.140088656758339	0	0	16.4048540103159	tissueLiver_SV129=0.709852585047969;tissueKidney_SV129=1.39937141481901;tissueLiver_BmalKO=0.54920979813654;tissueKidney_BmalKO=1.57717917774927;Liver_SV129,Liver_BmalKO.amp=0.140088656758339;Liver_SV129,Liver_BmalKO.phase=16.4048540103159
Adam23		0.674795884669187	BIC	0	0	NA	NA	NA	NA	tissueLiver_SV129=3.45957962364272;tissueKidney_SV129=0.264024612561446;tissueLiver_BmalKO=3.71610231127039;tissueKidney_BmalKO=0.320651461498242
Adam33	Liver_BmalKO	0.355583182496656	BIC	1	1	0.21270935789796	0	0	15.0277483528726	tissueLiver_SV129=0.909498892436185;tissueKidney_SV129=0.530712856632514;tissueLiver_BmalKO=0.714221369328206;tissueKidney_BmalKO=0.487803099872633;Liver_BmalKO.amp=0.21270935789796;Liver_BmalKO.phase=15.0277483528726
Adam9	Liver_BmalKO	0.318488628688755	BIC	1	1	0.113324283479444	0	0	18.5806914771391	tissueLiver_SV129=4.84317394360761;tissueKidney_SV129=5.01077505276605;tissueLiver_BmalKO=4.79751254599056;tissueKidney_BmalKO=5.00706503417714;Liver_BmalKO.amp=0.113324283479444;Liver_BmalKO.phase=18.5806914771391
Adamdec1	Liver_SV129,Liver_BmalKO	0.347204990293519	BIC	1	2	0.167682521007994	0	0	12.0271294227595	tissueLiver_SV129=1.02953884526781;tissueKidney_SV129=0.0948419199290322;tissueLiver_BmalKO=1.02551691957018;tissueKidney_BmalKO=0.0820242873801951;Liver_SV129,Liver_BmalKO.amp=0.167682521007994;Liver_SV129,Liver_BmalKO.phase=12.0271294227595
Adamts1	Kidney_BmalKO;Kidney_SV129,Liver_BmalKO	0.646743407456591	BIC	2	3	0.356113193109095	1.33674071127651	4.01022213382952	21.6045195030766	tissueLiver_SV129=2.53005826298843;tissueKidney_SV129=3.1551611821172;tissueLiver_BmalKO=2.6036438927438;tissueKidney_BmalKO=3.01541332635061;Kidney_BmalKO.amp=0.462567280610772;Kidney_SV129,Liver_BmalKO.amp=0.302886149358257;Kidney_BmalKO.phase=23.6096305699913;Kidney_SV129,Liver_BmalKO.phase=19.5994084361618
Adamts10		0.456319116194446	BIC	0	0	NA	NA	NA	NA	tissueLiver_SV129=2.22197723809024;tissueKidney_SV129=2.60487279973997;tissueLiver_BmalKO=1.7389393025731;tissueKidney_BmalKO=2.57380987557902
Adamts13		0.31278220456643	BIC	0	0	NA	NA	NA	NA	tissueLiver_SV129=2.00393190064558;tissueKidney_SV129=0.149096091616318;tissueLiver_BmalKO=1.70650385619938;tissueKidney_BmalKO=0.238541694177747
Adamts15	Kidney_SV129,Kidney_BmalKO	0.440091987563355	BIC	1	2	0.201441228107061	0	0	22.143206708294	tissueLiver_SV129=0.36132000925072;tissueKidney_SV129=2.31687295684537;tissueLiver_BmalKO=0.280871943327998;tissueKidney_BmalKO=2.44106923850431;Kidney_SV129,Kidney_BmalKO.amp=0.201441228107061;Kidney_SV129,Kidney_BmalKO.phase=22.143206708294
Adamts2		0.316922116950213	BIC	0	0	NA	NA	NA	NA	tissueLiver_SV129=1.55979720538966;tissueKidney_SV129=1.14713527804421;tissueLiver_BmalKO=1.52071538910379;tissueKidney_BmalKO=1.18321482298243
Adamts5	Kidney_SV129,Kidney_BmalKO	0.301244317180097	BIC	1	2	0.247581189366887	0	0	1.27287803670181	tissueLiver_SV129=0.549203006197672;tissueKidney_SV129=1.7416107525117;tissueLiver_BmalKO=0.568891773400399;tissueKidney_BmalKO=1.46042002318753;Kidney_SV129,Kidney_BmalKO.amp=0.247581189366887;Kidney_SV129,Kidney_BmalKO.phase=1.27287803670181
Adamts7	Liver_BmalKO	0.33022939448972	BIC	1	1	0.470632998363089	0	0	23.0226674382108	tissueLiver_SV129=2.13475677438836;tissueKidney_SV129=0.935617881610439;tissueLiver_BmalKO=1.73000339054915;tissueKidney_BmalKO=1.132592562125;Liver_BmalKO.amp=0.470632998363089;Liver_BmalKO.phase=23.0226674382108
Adamts9	Liver_SV129	0.458777861570598	BIC	1	1	0.210847190357478	0	0	4.87040422573541	tissueLiver_SV129=0.985967222704738;tissueKidney_SV129=1.86427077731627;tissueLiver_BmalKO=0.895065185443006;tissueKidney_BmalKO=2.0597987787718;Liver_SV129.amp=0.210847190357478;Liver_SV129.phase=4.87040422573541
Adamtsl1	Liver_SV129,Liver_BmalKO	0.679864427812761	BIC	1	2	0.232762883401894	0	0	17.9127980134263	tissueLiver_SV129=0.728436086077318;tissueKidney_SV129=0.852565578492588;tissueLiver_BmalKO=0.626838604964457;tissueKidney_BmalKO=0.740474643877927;Liver_SV129,Liver_BmalKO.amp=0.232762883401894;Liver_SV129,Liver_BmalKO.phase=17.9127980134263
Adamtsl2	Kidney_SV129	0.486967452674377	BIC	1	1	0.537804389569038	0	0	20.6106367377402	tissueLiver_SV129=1.9706950026602;tissueKidney_SV129=3.39090398879777;tissueLiver_BmalKO=1.37178767831121;tissueKidney_BmalKO=2.28353423890646;Kidney_SV129.amp=0.537804389569038;Kidney_SV129.phase=20.6106367377402
Adamtsl4	Kidney_SV129,Liver_BmalKO	0.384289668394998	BIC	1	2	0.330820357215464	0	0	17.7065384119935	tissueLiver_SV129=2.2411697824296;tissueKidney_SV129=2.25882295723246;tissueLiver_BmalKO=1.98475166493917;tissueKidney_BmalKO=2.13794193478295;Kidney_SV129,Liver_BmalKO.amp=0.330820357215464;Kidney_SV129,Liver_BmalKO.phase=17.7065384119935
Adamtsl5	Liver_SV129,Kidney_SV129	0.662212915343997	BIC	1	2	0.279954145122934	0	0	17.7434034958656	tissueLiver_SV129=0.704571207785665;tissueKidney_SV129=1.67257046552728;tissueLiver_BmalKO=0.397372494909262;tissueKidney_BmalKO=0.792747394329374;Liver_SV129,Kidney_SV129.amp=0.279954145122934;Liver_SV129,Kidney_SV129.phase=17.7434034958656
Adap1		0.3660661133817	BIC	0	0	NA	NA	NA	NA	tissueLiver_SV129=0.701928818116081;tissueKidney_SV129=3.54286612013908;tissueLiver_BmalKO=0.590243548202972;tissueKidney_BmalKO=3.9769808070337
Adap2	Liver_SV129,Liver_BmalKO	0.644154453156342	BIC	1	2	0.207434286197096	0	0	16.5668380747174	tissueLiver_SV129=4.9694727103262;tissueKidney_SV129=4.17839736268091;tissueLiver_BmalKO=4.78182861686797;tissueKidney_BmalKO=3.88345552851585;Liver_SV129,Liver_BmalKO.amp=0.207434286197096;Liver_SV129,Liver_BmalKO.phase=16.5668380747174
Adar	Liver_BmalKO	0.405969222694597	BIC	1	1	0.252747278184859	0	0	17.4682791364091	tissueLiver_SV129=3.26849380296373;tissueKidney_SV129=2.89130272216177;tissueLiver_BmalKO=3.14585729842812;tissueKidney_BmalKO=3.03327653864802;Liver_BmalKO.amp=0.252747278184859;Liver_BmalKO.phase=17.4682791364091
Adarb1	Liver_SV129;Kidney_SV129,Liver_BmalKO,Kidney_BmalKO	0.340592756041795	BIC	2	4	0.189134417006703	1.38448269426158	5.53793077704631	13.8910993323487	tissueLiver_SV129=2.86360105485103;tissueKidney_SV129=1.6168842013931;tissueLiver_BmalKO=2.08813478083064;tissueKidney_BmalKO=1.67278156970588;Liver_SV129.amp=0.355778225301795;Kidney_SV129,Liver_BmalKO,Kidney_BmalKO.amp=0.133586480908339;Liver_SV129.phase=11.1221339438255;Kidney_SV129,Liver_BmalKO,Kidney_BmalKO.phase=16.6600647208719
Adat1	Liver_BmalKO,Kidney_BmalKO	0.348583805168211	BIC	1	2	0.113893173164798	0	0	13.8474020298589	tissueLiver_SV129=1.86135675659829;tissueKidney_SV129=1.35211176843892;tissueLiver_BmalKO=1.86902701110376;tissueKidney_BmalKO=1.5303152337367;Liver_BmalKO,Kidney_BmalKO.amp=0.113893173164798;Liver_BmalKO,Kidney_BmalKO.phase=13.8474020298589
Adat2		0.38724274448685	BIC	0	0	NA	NA	NA	NA	tissueLiver_SV129=1.38826941298867;tissueKidney_SV129=1.72762103552695;tissueLiver_BmalKO=1.60938238112467;tissueKidney_BmalKO=1.80565616639733
Adat3	Liver_SV129,Liver_BmalKO	0.457952784431637	BIC	1	2	0.135149080444773	0	0	12.78048466942	tissueLiver_SV129=0.743971357830932;tissueKidney_SV129=0.906408085734244;tissueLiver_BmalKO=0.741663869512185;tissueKidney_BmalKO=1.00896941886687;Liver_SV129,Liver_BmalKO.amp=0.135149080444773;Liver_SV129,Liver_BmalKO.phase=12.78048466942
Adck1	Liver_SV129,Kidney_SV129,Liver_BmalKO	0.169540363565715	BIC	1	3	0.116624533346052	0	0	0.788209722684491	tissueLiver_SV129=2.93393496876909;tissueKidney_SV129=3.11060264033408;tissueLiver_BmalKO=3.17876121774473;tissueKidney_BmalKO=3.45045499465856;Liver_SV129,Kidney_SV129,Liver_BmalKO.amp=0.116624533346052;Liver_SV129,Kidney_SV129,Liver_BmalKO.phase=0.788209722684491
Adck2	Liver_SV129,Liver_BmalKO,Kidney_BmalKO	0.543248978127869	BIC	1	3	0.174875161936232	0	0	9.21575037311581	tissueLiver_SV129=2.78687666572118;tissueKidney_SV129=3.70397249844829;tissueLiver_BmalKO=2.87616644651183;tissueKidney_BmalKO=4.05700068807541;Liver_SV129,Liver_BmalKO,Kidney_BmalKO.amp=0.174875161936232;Liver_SV129,Liver_BmalKO,Kidney_BmalKO.phase=9.21575037311581
Adck3	Liver_SV129;Kidney_SV129,Liver_BmalKO	0.608177311070057	BIC	2	3	0.617049109021445	0.878311038011944	2.63493311403583	2.45677637201501	tissueLiver_SV129=7.70866922702426;tissueKidney_SV129=6.69014970567836;tissueLiver_BmalKO=8.99824438923729;tissueKidney_BmalKO=7.60137880080152;Liver_SV129.amp=1.09802313708624;Kidney_SV129,Liver_BmalKO.amp=0.376562094989049;Liver_SV129.phase=1.13930981499709;Kidney_SV129,Liver_BmalKO.phase=3.77424292903292
Adck4	Liver_SV129	0.65462812650137	BIC	1	1	0.394067907952994	0	0	10.5824738159281	tissueLiver_SV129=3.32017710865791;tissueKidney_SV129=3.41065307995007;tissueLiver_BmalKO=3.09435084237372;tissueKidney_BmalKO=3.64321360365969;Liver_SV129.amp=0.394067907952994;Liver_SV129.phase=10.5824738159281
Adck5	Liver_SV129;Kidney_SV129;Liver_BmalKO	0.898091362217721	BIC	3	3	0.354553503723039	2.14386326647883	11.2061906904859	12.0881696555184	tissueLiver_SV129=4.25675646862674;tissueKidney_SV129=4.78527042698563;tissueLiver_BmalKO=4.82845853850615;tissueKidney_BmalKO=5.27433191543363;Liver_SV129.amp=0.462292513882645;Kidney_SV129.amp=0.304714100601108;Liver_BmalKO.amp=0.296653896685364;Liver_SV129.phase=3.58208687896194;Kidney_SV129.phase=22.7381156985537;Liver_BmalKO.phase=9.94430638903957
Adcy1		0.337751706531991	BIC	0	0	NA	NA	NA	NA	tissueLiver_SV129=0.165283595779716;tissueKidney_SV129=1.31264131893582;tissueLiver_BmalKO=0.242325321781018;tissueKidney_BmalKO=1.61687051633362
Adcy3	Liver_SV129,Kidney_SV129	0.21501684385041	BIC	1	2	0.191162314100023	0	0	7.9067474704638	tissueLiver_SV129=1.16621465413339;tissueKidney_SV129=1.31094366134064;tissueLiver_BmalKO=1.01801589691323;tissueKidney_BmalKO=1.35060859084596;Liver_SV129,Kidney_SV129.amp=0.191162314100023;Liver_SV129,Kidney_SV129.phase=7.9067474704638
Adcy4	Liver_SV129,Liver_BmalKO;Kidney_SV129,Kidney_BmalKO	0.223842347380085	BIC	2	4	0.176282984024391	2.23608938481799	4.47217876963599	17.7971767903313	tissueLiver_SV129=1.50298053906869;tissueKidney_SV129=1.34395450945821;tissueLiver_BmalKO=1.41499482951058;tissueKidney_BmalKO=1.57515261479781;Liver_SV129,Liver_BmalKO.amp=0.142759096303489;Kidney_SV129,Kidney_BmalKO.amp=0.209806871745293;Liver_SV129,Liver_BmalKO.phase=15.5610874055133;Kidney_SV129,Kidney_BmalKO.phase=20.0332661751493
Adcy5	Liver_SV129;Kidney_SV129,Kidney_BmalKO	0.219749132936969	BIC	2	3	0.080490881595737	3.82405052741729	11.4721515822519	10.4623583800821	tissueLiver_SV129=0.58268527356056;tissueKidney_SV129=0.910640854583337;tissueLiver_BmalKO=0.618915757826178;tissueKidney_BmalKO=0.963064163876129;Liver_SV129.amp=0.115228115238572;Kidney_SV129,Kidney_BmalKO.amp=0.0631222647743197;Liver_SV129.phase=4.72628258895618;Kidney_SV129,Kidney_BmalKO.phase=16.198434171208
Adcy6	Liver_SV129;Kidney_BmalKO	0.57795741728866	BIC	2	2	0.36726201444316	2.83772041953515	5.6754408390703	12.468912826682	tissueLiver_SV129=2.76983582009292;tissueKidney_SV129=4.28675084497715;tissueLiver_BmalKO=2.67201033365405;tissueKidney_BmalKO=4.83337678203599;Liver_SV129.amp=0.507147692831904;Kidney_BmalKO.amp=0.227376336054417;Liver_SV129.phase=9.63119240714682;Kidney_BmalKO.phase=15.3066332462171
Adcy7		0.385630430608141	BIC	0	0	NA	NA	NA	NA	tissueLiver_SV129=1.14185153215806;tissueKidney_SV129=0.902755369950597;tissueLiver_BmalKO=0.959720797159771;tissueKidney_BmalKO=0.800746535960182
Adcy9	Liver_SV129	0.837568592875221	BIC	1	1	0.432787564704515	0	0	7.04933744673461	tissueLiver_SV129=3.29410608522009;tissueKidney_SV129=1.81698140609224;tissueLiver_BmalKO=3.26409719171944;tissueKidney_BmalKO=1.77053362038391;Liver_SV129.amp=0.432787564704515;Liver_SV129.phase=7.04933744673461
Add1	Liver_SV129,Liver_BmalKO	0.611589573844149	BIC	1	2	0.2108918259587	0	0	4.15447342532359	tissueLiver_SV129=4.15629546828163;tissueKidney_SV129=5.74721037873148;tissueLiver_BmalKO=4.20086553778277;tissueKidney_BmalKO=5.80748897475115;Liver_SV129,Liver_BmalKO.amp=0.2108918259587;Liver_SV129,Liver_BmalKO.phase=4.15447342532359
Add3	Liver_SV129;Kidney_SV129,Liver_BmalKO,Kidney_BmalKO	0.267647963309468	BIC	2	4	0.159173943200685	3.48624408273835	10.0550236690466	13.6148175746261	tissueLiver_SV129=2.78952766018779;tissueKidney_SV129=4.78478654889682;tissueLiver_BmalKO=2.61362905237148;tissueKidney_BmalKO=4.87393318729293;Liver_SV129.amp=0.156943325496029;Kidney_SV129,Liver_BmalKO,Kidney_BmalKO.amp=0.159917482435571;Liver_SV129.phase=6.64232940914942;Kidney_SV129,Liver_BmalKO,Kidney_BmalKO.phase=20.5873057401028
Adgra2	Kidney_SV129,Liver_BmalKO	0.215458830430454	BIC	1	2	0.140755814671291	0	0	20.2120243556116	tissueLiver_SV129=1.53237245854364;tissueKidney_SV129=2.43976471303882;tissueLiver_BmalKO=1.42827519589091;tissueKidney_BmalKO=2.65214517809656;Kidney_SV129,Liver_BmalKO.amp=0.140755814671291;Kidney_SV129,Liver_BmalKO.phase=20.2120243556116
Adgra3	Liver_BmalKO;Liver_SV129,Kidney_SV129,Kidney_BmalKO	0.805711254100066	BIC	2	4	0.26663940327729	0.663281073795591	2.65312429518236	19.0253587362734	tissueLiver_SV129=3.78324813651348;tissueKidney_SV129=4.03744656100248;tissueLiver_BmalKO=3.67777651278262;tissueKidney_BmalKO=4.04826765357987;Liver_BmalKO.amp=0.419387298293203;Liver_SV129,Kidney_SV129,Kidney_BmalKO.amp=0.215723438271986;Liver_BmalKO.phase=17.6987965886822;Liver_SV129,Kidney_SV129,Kidney_BmalKO.phase=20.3519208838646
Adgrb3	Liver_BmalKO	0.342774140079121	BIC	1	1	0.25457086341928	0	0	16.9469955095657	tissueLiver_SV129=1.52738920017802;tissueKidney_SV129=0.885245703585814;tissueLiver_BmalKO=1.40967011716776;tissueKidney_BmalKO=0.870587510791946;Liver_BmalKO.amp=0.25457086341928;Liver_BmalKO.phase=16.9469955095657
Adgre1		0.640267017299688	BIC	0	0	NA	NA	NA	NA	tissueLiver_SV129=3.32176470596783;tissueKidney_SV129=1.39182177460455;tissueLiver_BmalKO=3.09481579201253;tissueKidney_BmalKO=1.06352798676837
Adgre4		0.651802732966116	BIC	0	0	NA	NA	NA	NA	tissueLiver_SV129=1.9887520695922;tissueKidney_SV129=0.188755776545113;tissueLiver_BmalKO=1.8554946010909;tissueKidney_BmalKO=0.219507472750248
Adgre5		0.560279340738163	BIC	0	0	NA	NA	NA	NA	tissueLiver_SV129=3.8264541578167;tissueKidney_SV129=3.90162435464265;tissueLiver_BmalKO=3.66293666389818;tissueKidney_BmalKO=3.86336435989605
Adgrf1	Liver_SV129	0.162732389480333	BIC	1	1	0.405937694547628	0	0	8.55853241362946	tissueLiver_SV129=2.78108052446603;tissueKidney_SV129=0.597115433845724;tissueLiver_BmalKO=2.89398113764928;tissueKidney_BmalKO=0.8818478107863;Liver_SV129.amp=0.405937694547628;Liver_SV129.phase=8.55853241362946
Adgrf5	Liver_SV129,Liver_BmalKO,Kidney_BmalKO	0.270049543318622	BIC	1	3	0.138997217700766	0	0	16.5447505433094	tissueLiver_SV129=3.32308947632068;tissueKidney_SV129=3.37726811109655;tissueLiver_BmalKO=3.35253394352326;tissueKidney_BmalKO=3.74937559989349;Liver_SV129,Liver_BmalKO,Kidney_BmalKO.amp=0.138997217700766;Liver_SV129,Liver_BmalKO,Kidney_BmalKO.phase=16.5447505433094
Adgrg1		0.332340272089304	BIC	0	0	NA	NA	NA	NA	tissueLiver_SV129=0.886380990587019;tissueKidney_SV129=5.74312837433751;tissueLiver_BmalKO=1.12233462789713;tissueKidney_BmalKO=6.22441966125484
Adgrg3	Liver_SV129	0.585329715575903	BIC	1	1	0.424154196785711	0	0	5.73221995637636	tissueLiver_SV129=1.54287582402716;tissueKidney_SV129=1.47416588656123;tissueLiver_BmalKO=1.88933452491554;tissueKidney_BmalKO=1.68226227856265;Liver_SV129.amp=0.424154196785711;Liver_SV129.phase=5.73221995637636
Adgrg4	Kidney_BmalKO	0.442182416078398	BIC	1	1	0.411261024877785	0	0	2.20684562715173	tissueLiver_SV129=0.832691966970349;tissueKidney_SV129=2.17613544082079;tissueLiver_BmalKO=0.709505298190308;tissueKidney_BmalKO=1.98330980764296;Kidney_BmalKO.amp=0.411261024877785;Kidney_BmalKO.phase=2.20684562715173
Adgrl1		0.620039295672634	BIC	0	0	NA	NA	NA	NA	tissueLiver_SV129=1.54090977985788;tissueKidney_SV129=3.07494546158299;tissueLiver_BmalKO=1.46070257740631;tissueKidney_BmalKO=2.62917775932155
Adgrl2	Liver_SV129;Liver_BmalKO	0.452644461015028	BIC	2	2	0.287645619004824	5.77036572930006	5.77036572930006	10.1032134638552	tissueLiver_SV129=3.90805236969513;tissueKidney_SV129=3.43478295271492;tissueLiver_BmalKO=3.94170133951878;tissueKidney_BmalKO=3.51435659804731;Liver_SV129.amp=0.248891587465756;Liver_BmalKO.amp=0.326399650543893;Liver_SV129.phase=0.988396328505272;Liver_BmalKO.phase=19.2180305992052
Adgrl3	Liver_SV129,Liver_BmalKO	0.732729718293126	BIC	1	2	0.339579293814098	0	0	21.9158077937953	tissueLiver_SV129=2.52561749906782;tissueKidney_SV129=1.07320806051172;tissueLiver_BmalKO=2.34935312044431;tissueKidney_BmalKO=1.29827834239093;Liver_SV129,Liver_BmalKO.amp=0.339579293814098;Liver_SV129,Liver_BmalKO.phase=21.9158077937953
Adgrl4	Kidney_SV129,Kidney_BmalKO	0.429653472190354	BIC	1	2	0.196437850300142	0	0	21.7183044036297	tissueLiver_SV129=3.28337573855683;tissueKidney_SV129=3.78125855445793;tissueLiver_BmalKO=3.10370821338455;tissueKidney_BmalKO=3.80776174739317;Kidney_SV129,Kidney_BmalKO.amp=0.196437850300142;Kidney_SV129,Kidney_BmalKO.phase=21.7183044036297
Adgrv1		0.25338826721232	BIC	0	0	NA	NA	NA	NA	tissueLiver_SV129=2.00750198919041;tissueKidney_SV129=0.667796170269507;tissueLiver_BmalKO=1.67880092356203;tissueKidney_BmalKO=0.882133921583168
Adh1	Kidney_BmalKO	0.530601729308839	BIC	1	1	0.515528461079999	0	0	2.84946123675857	tissueLiver_SV129=10.5452599708208;tissueKidney_SV129=8.15591973647634;tissueLiver_BmalKO=10.3988261969439;tissueKidney_BmalKO=6.90248794095683;Kidney_BmalKO.amp=0.515528461079999;Kidney_BmalKO.phase=2.84946123675857
Adh4	Liver_SV129;Liver_BmalKO	0.346910246398456	BIC	2	2	0.385533940657565	0.883931754107335	1.76786350821467	3.06995570554146	tissueLiver_SV129=7.24957226717761;tissueKidney_SV129=0.0875932070136698;tissueLiver_BmalKO=7.3593178124997;tissueKidney_BmalKO=0.0446631257637597;Liver_SV129.amp=0.55429622273197;Liver_BmalKO.amp=0.21677165858316;Liver_SV129.phase=2.18602395143412;Liver_BmalKO.phase=3.95388745964879
Adh5		0.434057876619841	BIC	0	0	NA	NA	NA	NA	tissueLiver_SV129=8.14368014585581;tissueKidney_SV129=6.69549261443727;tissueLiver_BmalKO=8.24849810305381;tissueKidney_BmalKO=6.7000816442187
Adh7		0.26513677102982	BIC	0	0	NA	NA	NA	NA	tissueLiver_SV129=3.27114497258766;tissueKidney_SV129=0.881081910808695;tissueLiver_BmalKO=2.99637459656005;tissueKidney_BmalKO=0.405136353398923
Adhfe1	Liver_SV129,Kidney_SV129,Kidney_BmalKO	0.34224213242781	BIC	1	3	0.10550442358944	0	0	8.3484584166486	tissueLiver_SV129=6.1409941992067;tissueKidney_SV129=7.36147535170341;tissueLiver_BmalKO=6.36953269476399;tissueKidney_BmalKO=7.3020422956421;Liver_SV129,Kidney_SV129,Kidney_BmalKO.amp=0.10550442358944;Liver_SV129,Kidney_SV129,Kidney_BmalKO.phase=8.3484584166486
Adi1	Liver_SV129,Kidney_SV129,Kidney_BmalKO	0.195598536348638	BIC	1	3	0.059350498443298	0	0	7.70661640430669	tissueLiver_SV129=6.18333891403502;tissueKidney_SV129=5.15839759643704;tissueLiver_BmalKO=6.14851269701973;tissueKidney_BmalKO=5.3067892264354;Liver_SV129,Kidney_SV129,Kidney_BmalKO.amp=0.059350498443298;Liver_SV129,Kidney_SV129,Kidney_BmalKO.phase=7.70661640430669
Adig		0.27105220802513	BIC	0	0	NA	NA	NA	NA	tissueLiver_SV129=0.162815697020344;tissueKidney_SV129=0.724891059669792;tissueLiver_BmalKO=0.318631122141913;tissueKidney_BmalKO=0.835688895716882
Adipoq		0.421572253625713	BIC	0	0	NA	NA	NA	NA	tissueLiver_SV129=0.110024544832919;tissueKidney_SV129=0.995373557149738;tissueLiver_BmalKO=0.50620465215966;tissueKidney_BmalKO=1.04377846918592
Adipor1	Liver_SV129	0.42487602864426	BIC	1	1	0.205328630355517	0	0	10.3300132126303	tissueLiver_SV129=5.45954407328969;tissueKidney_SV129=5.47106957746106;tissueLiver_BmalKO=5.5032994650961;tissueKidney_BmalKO=5.47085813645095;Liver_SV129.amp=0.205328630355517;Liver_SV129.phase=10.3300132126303
Adipor2	Liver_BmalKO;Liver_SV129,Kidney_SV129	0.371320693436178	BIC	2	3	0.201953063963447	2.12466624769435	6.37399874308305	19.7114277820456	tissueLiver_SV129=7.57464917843103;tissueKidney_SV129=4.66356831575419;tissueLiver_BmalKO=7.6280172960599;tissueKidney_BmalKO=4.71379595945101;Liver_BmalKO.amp=0.228722259106851;Liver_SV129,Kidney_SV129.amp=0.188568466391745;Liver_BmalKO.phase=16.5244284105041;Liver_SV129,Kidney_SV129.phase=22.8984271535871
Adk	Liver_BmalKO,Kidney_BmalKO	0.332703088619901	BIC	1	2	0.160647945731268	0	0	16.4226005919737	tissueLiver_SV129=8.51131906503542;tissueKidney_SV129=6.02565339929881;tissueLiver_BmalKO=9.01552076380982;tissueKidney_BmalKO=6.61279908499039;Liver_BmalKO,Kidney_BmalKO.amp=0.160647945731268;Liver_BmalKO,Kidney_BmalKO.phase=16.4226005919737
Adm	Liver_SV129,Kidney_BmalKO	0.522868897734452	BIC	1	2	0.216816597359149	0	0	10.8627220086635	tissueLiver_SV129=1.04382130689081;tissueKidney_SV129=2.41814612957394;tissueLiver_BmalKO=1.17221075128479;tissueKidney_BmalKO=2.72653807856359;Liver_SV129,Kidney_BmalKO.amp=0.216816597359149;Liver_SV129,Kidney_BmalKO.phase=10.8627220086635
Adm2	Kidney_SV129	0.629445257516383	BIC	1	1	0.27682952459602	0	0	19.8380452923445	tissueLiver_SV129=0.00954227966974858;tissueKidney_SV129=1.51861865337304;tissueLiver_BmalKO=0.0106863107451657;tissueKidney_BmalKO=1.62314356839272;Kidney_SV129.amp=0.27682952459602;Kidney_SV129.phase=19.8380452923445
Adnp	Liver_SV129	0.249155768491462	BIC	1	1	0.288592887813371	0	0	4.197200145315	tissueLiver_SV129=2.26245171088302;tissueKidney_SV129=2.61554506209273;tissueLiver_BmalKO=2.18296306547376;tissueKidney_BmalKO=2.76516443913051;Liver_SV129.amp=0.288592887813371;Liver_SV129.phase=4.197200145315
Adnp2	Liver_BmalKO;Kidney_SV129,Kidney_BmalKO	0.876391593659268	BIC	2	3	0.194346204911531	3.21859336562895	9.65578009688685	11.0316171216229	tissueLiver_SV129=1.7965979327215;tissueKidney_SV129=1.83741568423235;tissueLiver_BmalKO=1.67929376599217;tissueKidney_BmalKO=1.91810904280145;Liver_BmalKO.amp=0.242752271789;Kidney_SV129,Kidney_BmalKO.amp=0.170143171472797;Liver_BmalKO.phase=15.8595071700664;Kidney_SV129,Kidney_BmalKO.phase=6.20372707317952
Ado	Liver_BmalKO;Liver_SV129,Kidney_SV129,Kidney_BmalKO	0.297224924854178	BIC	2	4	0.143519123217799	0.884073837034382	3.53629534813752	19.9089657951592	tissueLiver_SV129=2.82030770260199;tissueKidney_SV129=2.61811547440974;tissueLiver_BmalKO=3.02206349893449;tissueKidney_BmalKO=2.74533409935181;Liver_BmalKO.amp=0.227969825088959;Liver_SV129,Kidney_SV129,Kidney_BmalKO.amp=0.115368889260746;Liver_BmalKO.phase=18.1408181210904;Liver_SV129,Kidney_SV129,Kidney_BmalKO.phase=21.677113469228
Adora1	Liver_SV129	0.493861707204272	BIC	1	1	0.668139849081427	0	0	9.39563990202443	tissueLiver_SV129=2.78049501459771;tissueKidney_SV129=1.22454100965037;tissueLiver_BmalKO=2.87969044049998;tissueKidney_BmalKO=1.36949519982233;Liver_SV129.amp=0.668139849081427;Liver_SV129.phase=9.39563990202443
Adora2a	Kidney_SV129,Liver_BmalKO,Kidney_BmalKO	0.797040981816676	BIC	1	3	0.201828807771469	0	0	21.6315094017294	tissueLiver_SV129=0.647804254422636;tissueKidney_SV129=1.31671810747771;tissueLiver_BmalKO=0.582388211146454;tissueKidney_BmalKO=1.40714652863802;Kidney_SV129,Liver_BmalKO,Kidney_BmalKO.amp=0.201828807771469;Kidney_SV129,Liver_BmalKO,Kidney_BmalKO.phase=21.6315094017294
Adora2b	Kidney_SV129,Kidney_BmalKO	0.856547667711306	BIC	1	2	0.225428215254538	0	0	19.8152350454416	tissueLiver_SV129=0.0656513493416141;tissueKidney_SV129=0.944314935116997;tissueLiver_BmalKO=0.0593658809141228;tissueKidney_BmalKO=1.29865277066859;Kidney_SV129,Kidney_BmalKO.amp=0.225428215254538;Kidney_SV129,Kidney_BmalKO.phase=19.8152350454416
Adpgk	Liver_SV129,Liver_BmalKO	0.556509620510244	BIC	1	2	0.260119468655249	0	0	15.4520091476121	tissueLiver_SV129=3.19767294986649;tissueKidney_SV129=2.82594891530303;tissueLiver_BmalKO=3.35850925120679;tissueKidney_BmalKO=2.92913612431525;Liver_SV129,Liver_BmalKO.amp=0.260119468655249;Liver_SV129,Liver_BmalKO.phase=15.4520091476121
Adprh	Liver_SV129;Liver_BmalKO	0.600535847947597	BIC	2	2	0.309666205738142	2.89150754856945	2.89150754856945	10.9920332935637	tissueLiver_SV129=2.2000202950697;tissueKidney_SV129=3.31470021230297;tissueLiver_BmalKO=2.2908665450101;tissueKidney_BmalKO=3.75233103145873;Liver_SV129.amp=0.370537316537257;Liver_BmalKO.amp=0.248795094939027;Liver_SV129.phase=0.437787067848456;Liver_BmalKO.phase=21.546279519279
Adprhl2	Liver_SV129,Kidney_SV129	0.271690816389477	BIC	1	2	0.102457705994323	0	0	5.5498684063661	tissueLiver_SV129=3.17147446468505;tissueKidney_SV129=3.52965953941249;tissueLiver_BmalKO=3.35376310480205;tissueKidney_BmalKO=3.74684036347594;Liver_SV129,Kidney_SV129.amp=0.102457705994323;Liver_SV129,Kidney_SV129.phase=5.5498684063661
Adprm	Liver_BmalKO;Liver_SV129,Kidney_SV129,Kidney_BmalKO	0.223630405238612	BIC	2	4	0.222653836870969	1.0345605865193	4.13824234607718	5.70428733479537	tissueLiver_SV129=4.16728159404247;tissueKidney_SV129=3.86948002392458;tissueLiver_BmalKO=3.8928996642299;tissueKidney_BmalKO=3.90787478930778;Liver_BmalKO.amp=0.239748682863032;Liver_SV129,Kidney_SV129,Kidney_BmalKO.amp=0.216955554873615;Liver_BmalKO.phase=3.63516616175678;Liver_SV129,Kidney_SV129,Kidney_BmalKO.phase=7.77340850783396
Adra1a	Liver_SV129,Kidney_SV129	0.292812089729827	BIC	1	2	0.208452825101256	0	0	0.17078632859889	tissueLiver_SV129=1.53320940981335;tissueKidney_SV129=2.08850956746889;tissueLiver_BmalKO=1.39247778796732;tissueKidney_BmalKO=2.30344616162547;Liver_SV129,Kidney_SV129.amp=0.208452825101256;Liver_SV129,Kidney_SV129.phase=0.17078632859889
Adra1b	Liver_SV129;Liver_BmalKO,Kidney_BmalKO	0.516943261020965	BIC	2	3	0.347808691064811	0.780580472762313	0.780580472762313	11.6492397020715	tissueLiver_SV129=4.98165805339637;tissueKidney_SV129=0.753832622416791;tissueLiver_BmalKO=5.20831636844216;tissueKidney_BmalKO=0.76908249495125;Liver_SV129.amp=0.548540254206082;Liver_BmalKO,Kidney_BmalKO.amp=0.247442909494176;Liver_SV129.phase=0.0395299384526971;Liver_BmalKO,Kidney_BmalKO.phase=23.2589494656904
Adra2b	Liver_SV129,Liver_BmalKO;Kidney_SV129,Kidney_BmalKO	0.774862179773967	BIC	2	4	0.235897877949928	3.65887986699692	7.31775973399384	19.0879383937084	tissueLiver_SV129=1.74805728993931;tissueKidney_SV129=4.76071774676733;tissueLiver_BmalKO=1.72619072016871;tissueKidney_BmalKO=4.68691896026855;Liver_SV129,Liver_BmalKO.amp=0.209551922225307;Kidney_SV129,Kidney_BmalKO.amp=0.262243833674549;Liver_SV129,Liver_BmalKO.phase=22.7468182607054;Kidney_SV129,Kidney_BmalKO.phase=15.4290585267115
Adrb1	Liver_SV129,Liver_BmalKO	0.426550233895407	BIC	1	2	0.146012233630872	0	0	12.8123292366291	tissueLiver_SV129=0.457100911977399;tissueKidney_SV129=0.951595180254418;tissueLiver_BmalKO=0.422909082869166;tissueKidney_BmalKO=1.11409322937681;Liver_SV129,Liver_BmalKO.amp=0.146012233630872;Liver_SV129,Liver_BmalKO.phase=12.8123292366291
Adrb2	Liver_SV129,Kidney_SV129	0.362954916664182	BIC	1	2	0.219289952648472	0	0	10.7785848850158	tissueLiver_SV129=0.809799627892812;tissueKidney_SV129=2.13019242531734;tissueLiver_BmalKO=0.776690325768897;tissueKidney_BmalKO=1.60141770725086;Liver_SV129,Kidney_SV129.amp=0.219289952648472;Liver_SV129,Kidney_SV129.phase=10.7785848850158
Adrb3	Liver_SV129	0.666529366407814	BIC	1	1	0.394733613246092	0	0	4.56519527619278	tissueLiver_SV129=1.68622103028778;tissueKidney_SV129=0.207921709781051;tissueLiver_BmalKO=0.555182193901734;tissueKidney_BmalKO=0.19962766444166;Liver_SV129.amp=0.394733613246092;Liver_SV129.phase=4.56519527619278
Adrbk1	Liver_SV129;Kidney_SV129,Liver_BmalKO	0.268816349626214	BIC	2	3	0.198969282437003	1.74559493828691	5.23678481486072	14.9873898434467	tissueLiver_SV129=3.87505939973945;tissueKidney_SV129=5.29368881291507;tissueLiver_BmalKO=3.86421340468556;tissueKidney_BmalKO=5.55926426048777;Liver_SV129.amp=0.264776439610261;Kidney_SV129,Liver_BmalKO.amp=0.166065703850375;Liver_SV129.phase=12.3689974360164;Kidney_SV129,Liver_BmalKO.phase=17.6057822508771
Adrbk2	Liver_SV129	0.691594580474017	BIC	1	1	0.338606926188569	0	0	9.06025585660127	tissueLiver_SV129=1.06317540146901;tissueKidney_SV129=1.45865923848038;tissueLiver_BmalKO=0.950597074613464;tissueKidney_BmalKO=1.66084009998164;Liver_SV129.amp=0.338606926188569;Liver_SV129.phase=9.06025585660127
Adrm1	Liver_SV129;Liver_BmalKO	0.25928150129537	BIC	2	2	0.216015899261949	5.19274542495509	10.3854908499102	11.7087135413552	tissueLiver_SV129=5.4641129690834;tissueKidney_SV129=5.73683756449654;tissueLiver_BmalKO=5.47120742533514;tissueKidney_BmalKO=5.55573127715737;Liver_SV129.amp=0.188957712158832;Liver_BmalKO.amp=0.243074086365067;Liver_SV129.phase=6.51596811640009;Liver_BmalKO.phase=16.9014589663103
Adsl	Kidney_SV129,Liver_BmalKO	0.501690130456914	BIC	1	2	0.18681102449553	0	0	19.5933433392417	tissueLiver_SV129=3.99713241665069;tissueKidney_SV129=4.42284183738598;tissueLiver_BmalKO=4.04809098669388;tissueKidney_BmalKO=4.58297996762353;Kidney_SV129,Liver_BmalKO.amp=0.18681102449553;Kidney_SV129,Liver_BmalKO.phase=19.5933433392417
Adss	Liver_BmalKO	0.666238572731574	BIC	1	1	0.19398797579585	0	0	16.9597471342959	tissueLiver_SV129=4.61563573025616;tissueKidney_SV129=4.87002315420976;tissueLiver_BmalKO=4.49955116469288;tissueKidney_BmalKO=4.94932979453015;Liver_BmalKO.amp=0.19398797579585;Liver_BmalKO.phase=16.9597471342959
Adssl1	Kidney_BmalKO;Kidney_SV129,Liver_BmalKO	0.524376341858565	BIC	2	3	0.178324209765157	4.80101311787387	9.59696064637839	15.6662281742462	tissueLiver_SV129=3.33324063614875;tissueKidney_SV129=2.14983526906415;tissueLiver_BmalKO=3.70895279767197;tissueKidney_BmalKO=2.42562945682023;Kidney_BmalKO.amp=0.270432317492445;Kidney_SV129,Liver_BmalKO.amp=0.132270155901514;Kidney_BmalKO.phase=8.46470849743538;Kidney_SV129,Liver_BmalKO.phase=22.867747851057
Adtrp		0.45994606580343	BIC	0	0	NA	NA	NA	NA	tissueLiver_SV129=6.60946624692565;tissueKidney_SV129=5.99291809665685;tissueLiver_BmalKO=6.65097912426013;tissueKidney_BmalKO=5.62721897136004
Aebp1	Kidney_SV129	0.396549993743749	BIC	1	1	0.281710834147342	0	0	20.0821190349494	tissueLiver_SV129=0.689190517343286;tissueKidney_SV129=4.36911743513205;tissueLiver_BmalKO=0.511930838662452;tissueKidney_BmalKO=3.87273617873374;Kidney_SV129.amp=0.281710834147342;Kidney_SV129.phase=20.0821190349494
Aebp2		0.563665310294202	BIC	0	0	NA	NA	NA	NA	tissueLiver_SV129=3.55191288624211;tissueKidney_SV129=4.10762391640474;tissueLiver_BmalKO=3.46393899298652;tissueKidney_BmalKO=4.16463147275369
Aen	Liver_SV129,Liver_BmalKO	0.31481061505295	BIC	1	2	0.387748668817693	0	0	16.4994167722091	tissueLiver_SV129=3.67732090075364;tissueKidney_SV129=3.68141794871529;tissueLiver_BmalKO=4.09959870528919;tissueKidney_BmalKO=3.65265070326843;Liver_SV129,Liver_BmalKO.amp=0.387748668817693;Liver_SV129,Liver_BmalKO.phase=16.4994167722091
Aes	Kidney_SV129,Liver_BmalKO	0.38955324030523	BIC	1	2	0.118821300377622	0	0	20.8453801718256	tissueLiver_SV129=8.1132453390614;tissueKidney_SV129=8.30318013940725;tissueLiver_BmalKO=8.42218223765548;tissueKidney_BmalKO=8.4907055198287;Kidney_SV129,Liver_BmalKO.amp=0.118821300377622;Kidney_SV129,Liver_BmalKO.phase=20.8453801718256
AF251705		0.595985929780652	BIC	0	0	NA	NA	NA	NA	tissueLiver_SV129=2.08526057771304;tissueKidney_SV129=1.10958018659365;tissueLiver_BmalKO=1.82316696923493;tissueKidney_BmalKO=0.828965081629116
Afap1		0.477944255166646	BIC	0	0	NA	NA	NA	NA	tissueLiver_SV129=0.690394795379542;tissueKidney_SV129=2.29203548196526;tissueLiver_BmalKO=0.720641131989278;tissueKidney_BmalKO=2.41302888217907
Afap1l1	Liver_SV129,Liver_BmalKO;Kidney_SV129,Kidney_BmalKO	0.886004728641687	BIC	2	4	0.18112319759749	6.74777123906823	10.5044575218635	10.464311772596	tissueLiver_SV129=1.50144039104826;tissueKidney_SV129=3.82577074634679;tissueLiver_BmalKO=1.4399775028117;tissueKidney_BmalKO=4.02506347113532;Liver_SV129,Liver_BmalKO.amp=0.154048613929244;Kidney_SV129,Kidney_BmalKO.amp=0.208197781265735;Liver_SV129,Liver_BmalKO.phase=17.2120830116642;Kidney_SV129,Kidney_BmalKO.phase=3.71654053352774
Afap1l2	Liver_SV129	0.210334931951503	BIC	1	1	0.220584240266044	0	0	3.28827295352712	tissueLiver_SV129=0.799362128185988;tissueKidney_SV129=2.33153660476801;tissueLiver_BmalKO=0.805930869753504;tissueKidney_BmalKO=2.68688893818943;Liver_SV129.amp=0.220584240266044;Liver_SV129.phase=3.28827295352712
Aff1		0.40904983264241	BIC	0	0	NA	NA	NA	NA	tissueLiver_SV129=3.09984381360599;tissueKidney_SV129=3.51973617903182;tissueLiver_BmalKO=3.16782176918017;tissueKidney_BmalKO=3.74883243915159
Aff4		0.431391322281756	BIC	0	0	NA	NA	NA	NA	tissueLiver_SV129=5.49279617847238;tissueKidney_SV129=3.89963119915635;tissueLiver_BmalKO=5.33398572547905;tissueKidney_BmalKO=3.91216984319423
Afg3l1		0.248464083132139	BIC	0	0	NA	NA	NA	NA	tissueLiver_SV129=3.9529193567402;tissueKidney_SV129=5.17956223748352;tissueLiver_BmalKO=4.078172672677;tissueKidney_BmalKO=5.01660039491829
Afg3l2	Liver_SV129;Kidney_SV129,Liver_BmalKO,Kidney_BmalKO	0.376927020648475	BIC	2	4	0.112747190779864	1.00276848621428	4.01107394485712	13.138472531642	tissueLiver_SV129=4.64365853495467;tissueKidney_SV129=4.96699678462132;tissueLiver_BmalKO=4.77834204738246;tissueKidney_BmalKO=5.1341677584562;Liver_SV129.amp=0.271301134319626;Kidney_SV129,Liver_BmalKO,Kidney_BmalKO.amp=0.0598958762666098;Liver_SV129.phase=11.1329355592134;Kidney_SV129,Liver_BmalKO,Kidney_BmalKO.phase=15.1440095040705
Afm	Kidney_SV129,Liver_BmalKO	0.406508732837771	BIC	1	2	0.216332365879494	0	0	21.3782566988002	tissueLiver_SV129=7.15911744968472;tissueKidney_SV129=3.6763704233065;tissueLiver_BmalKO=7.00275793741232;tissueKidney_BmalKO=4.69852396094652;Kidney_SV129,Liver_BmalKO.amp=0.216332365879494;Kidney_SV129,Liver_BmalKO.phase=21.3782566988002
Afmid	Kidney_BmalKO	0.504171746021501	BIC	1	1	0.324684271589303	0	0	2.69526694162904	tissueLiver_SV129=6.38422091173831;tissueKidney_SV129=5.40192395945051;tissueLiver_BmalKO=5.83134903115916;tissueKidney_BmalKO=4.81235075851969;Kidney_BmalKO.amp=0.324684271589303;Kidney_BmalKO.phase=2.69526694162904
Afp	Liver_SV129;Kidney_SV129,Kidney_BmalKO	0.821272472410971	BIC	2	3	0.207011747684718	2.10622236262247	6.31866708786742	4.90323638379383	tissueLiver_SV129=1.16258941823972;tissueKidney_SV129=0.53322607885129;tissueLiver_BmalKO=1.21343615019928;tissueKidney_BmalKO=0.730842221064569;Liver_SV129.amp=0.253188301920492;Kidney_SV129,Kidney_BmalKO.amp=0.183923470566831;Liver_SV129.phase=1.74390283986012;Kidney_SV129,Kidney_BmalKO.phase=8.06256992772754
Aftph		0.562421229950371	BIC	0	0	NA	NA	NA	NA	tissueLiver_SV129=4.3328604636219;tissueKidney_SV129=5.39523875377889;tissueLiver_BmalKO=4.19036226170825;tissueKidney_BmalKO=5.42047070788897
Aga	Liver_SV129,Kidney_BmalKO	0.386729845801605	BIC	1	2	0.126695657788095	0	0	8.04813763812498	tissueLiver_SV129=3.83635092276513;tissueKidney_SV129=4.57897819534522;tissueLiver_BmalKO=4.01894160237405;tissueKidney_BmalKO=4.69514766974814;Liver_SV129,Kidney_BmalKO.amp=0.126695657788095;Liver_SV129,Kidney_BmalKO.phase=8.04813763812498
Agap1	Liver_BmalKO	0.41226556876021	BIC	1	1	0.289429915070371	0	0	16.166037931319	tissueLiver_SV129=2.23074211059063;tissueKidney_SV129=3.15644582755872;tissueLiver_BmalKO=1.93909519568614;tissueKidney_BmalKO=2.95036908216548;Liver_BmalKO.amp=0.289429915070371;Liver_BmalKO.phase=16.166037931319
Agap3	Liver_SV129;Liver_BmalKO,Kidney_BmalKO	0.744727122069563	BIC	2	3	0.204919265076705	1.37725215745591	4.13175647236772	13.5854134276987	tissueLiver_SV129=3.05299035481447;tissueKidney_SV129=3.01095676621044;tissueLiver_BmalKO=3.07283838567925;tissueKidney_BmalKO=3.22363751683647;Liver_SV129.amp=0.346885846549505;Liver_BmalKO,Kidney_BmalKO.amp=0.133935974340304;Liver_SV129.phase=11.5195351915148;Liver_BmalKO,Kidney_BmalKO.phase=15.6512916638826
Agbl3	Kidney_SV129,Kidney_BmalKO	0.311212829973216	BIC	1	2	0.18437706951944	0	0	7.86170995012336	tissueLiver_SV129=2.48466683751231;tissueKidney_SV129=3.45320765712001;tissueLiver_BmalKO=2.68900574568651;tissueKidney_BmalKO=3.65454878920055;Kidney_SV129,Kidney_BmalKO.amp=0.18437706951944;Kidney_SV129,Kidney_BmalKO.phase=7.86170995012336
Ager	Liver_SV129,Liver_BmalKO,Kidney_BmalKO	0.225255120653068	BIC	1	3	0.113218699989513	0	0	13.0887477583745	tissueLiver_SV129=0.318186170103714;tissueKidney_SV129=0.775502794882505;tissueLiver_BmalKO=0.27645967992525;tissueKidney_BmalKO=1.02146968686579;Liver_SV129,Liver_BmalKO,Kidney_BmalKO.amp=0.113218699989513;Liver_SV129,Liver_BmalKO,Kidney_BmalKO.phase=13.0887477583745
Agfg1	Liver_BmalKO;Kidney_SV129,Kidney_BmalKO	0.232938366942059	BIC	2	3	0.139793907743147	2.12577252652866	6.37731757958596	18.1211417048623	tissueLiver_SV129=3.5071413201236;tissueKidney_SV129=3.77392927373945;tissueLiver_BmalKO=3.38876399420267;tissueKidney_BmalKO=3.78153103506193;Liver_BmalKO.amp=0.141229250589854;Kidney_SV129,Kidney_BmalKO.amp=0.139076236319794;Liver_BmalKO.phase=14.9324829150693;Kidney_SV129,Kidney_BmalKO.phase=21.3098004946553
Agfg2	Liver_BmalKO,Kidney_BmalKO	0.285025241851941	BIC	1	2	0.209631257441053	0	0	20.4527196734781	tissueLiver_SV129=4.08876110620893;tissueKidney_SV129=3.75819415147144;tissueLiver_BmalKO=4.25832826818756;tissueKidney_BmalKO=4.05535503009343;Liver_BmalKO,Kidney_BmalKO.amp=0.209631257441053;Liver_BmalKO,Kidney_BmalKO.phase=20.4527196734781
Aggf1	Liver_SV129,Liver_BmalKO	0.36958228026128	BIC	1	2	0.11115745817538	0	0	15.3494751193836	tissueLiver_SV129=3.62740850122131;tissueKidney_SV129=3.51579264534767;tissueLiver_BmalKO=3.60511466764943;tissueKidney_BmalKO=3.58505952674687;Liver_SV129,Liver_BmalKO.amp=0.11115745817538;Liver_SV129,Liver_BmalKO.phase=15.3494751193836
Agk	Liver_SV129,Liver_BmalKO	0.133793459087014	BIC	1	2	0.21341747905254	0	0	1.49596619092027	tissueLiver_SV129=2.25500530766245;tissueKidney_SV129=2.94732831496847;tissueLiver_BmalKO=2.4911567855448;tissueKidney_BmalKO=3.3541698542103;Liver_SV129,Liver_BmalKO.amp=0.21341747905254;Liver_SV129,Liver_BmalKO.phase=1.49596619092027
Agl	Liver_SV129	0.593506154666599	BIC	1	1	0.24391797380319	0	0	11.6778216893281	tissueLiver_SV129=4.20937074974953;tissueKidney_SV129=3.21625667680156;tissueLiver_BmalKO=4.27263477468588;tissueKidney_BmalKO=3.28849619234431;Liver_SV129.amp=0.24391797380319;Liver_SV129.phase=11.6778216893281
Agmat	Liver_SV129	0.555183059670619	BIC	1	1	0.214398131759902	0	0	6.35189299368113	tissueLiver_SV129=6.19057015784554;tissueKidney_SV129=1.41534993787562;tissueLiver_BmalKO=6.56277023355985;tissueKidney_BmalKO=1.43436878643832;Liver_SV129.amp=0.214398131759902;Liver_SV129.phase=6.35189299368113
Agmo	Kidney_SV129,Kidney_BmalKO	0.3171426401103	BIC	1	2	0.136307968386732	0	0	13.3310104513149	tissueLiver_SV129=5.57702820445036;tissueKidney_SV129=1.84919594580505;tissueLiver_BmalKO=5.42923977428079;tissueKidney_BmalKO=1.94311904283149;Kidney_SV129,Kidney_BmalKO.amp=0.136307968386732;Kidney_SV129,Kidney_BmalKO.phase=13.3310104513149
Ago1	Liver_SV129	0.771118601849698	BIC	1	1	0.238066651482835	0	0	7.55145504534228	tissueLiver_SV129=2.81489493064538;tissueKidney_SV129=2.7807023415234;tissueLiver_BmalKO=2.69053953544085;tissueKidney_BmalKO=3.05079048628689;Liver_SV129.amp=0.238066651482835;Liver_SV129.phase=7.55145504534228
Ago2	Liver_BmalKO	0.728135198981605	BIC	1	1	0.455494473343168	0	0	16.7541492271565	tissueLiver_SV129=1.75158068499832;tissueKidney_SV129=2.53101331401031;tissueLiver_BmalKO=1.79235133659378;tissueKidney_BmalKO=2.61589682771127;Liver_BmalKO.amp=0.455494473343168;Liver_BmalKO.phase=16.7541492271565
Ago3	Liver_BmalKO	0.557438473972217	BIC	1	1	0.427090010400296	0	0	14.5579561369445	tissueLiver_SV129=2.71330178380778;tissueKidney_SV129=1.4709026859816;tissueLiver_BmalKO=2.60084839615396;tissueKidney_BmalKO=1.55834786955582;Liver_BmalKO.amp=0.427090010400296;Liver_BmalKO.phase=14.5579561369445
Ago4	Liver_SV129	0.56936158776581	BIC	1	1	0.283774525538873	0	0	2.48288798442059	tissueLiver_SV129=2.07213209511878;tissueKidney_SV129=0.978349494373915;tissueLiver_BmalKO=2.20782660816429;tissueKidney_BmalKO=1.22512868015011;Liver_SV129.amp=0.283774525538873;Liver_SV129.phase=2.48288798442059
Agpat1	Liver_SV129;Liver_BmalKO	0.677025349186306	BIC	2	2	0.534920642527247	1.13615637911746	2.27231275823491	15.7024031615543	tissueLiver_SV129=2.82862221614145;tissueKidney_SV129=5.44337249196355;tissueLiver_BmalKO=2.54127964671046;tissueKidney_BmalKO=5.32343999286961;Liver_SV129.amp=0.614292481916798;Liver_BmalKO.amp=0.455548803137696;Liver_SV129.phase=14.5662467824368;Liver_BmalKO.phase=16.8385595406717
Agpat2	Liver_SV129;Liver_BmalKO	0.564772212333557	BIC	2	2	0.423981829018199	1.68381066047786	3.36762132095573	19.6883102290074	tissueLiver_SV129=7.42455914992265;tissueKidney_SV129=4.455818357713;tissueLiver_BmalKO=7.58749981992815;tissueKidney_BmalKO=4.46964847505698;Liver_SV129.amp=0.537301697419658;Liver_BmalKO.amp=0.310661960616741;Liver_SV129.phase=21.3721208894853;Liver_BmalKO.phase=18.0044995685295
Agpat3	Liver_SV129	0.352368907882471	BIC	1	1	0.161824624680971	0	0	7.70846547461274	tissueLiver_SV129=6.52917902137129;tissueKidney_SV129=7.0820620589213;tissueLiver_BmalKO=7.04196309109701;tissueKidney_BmalKO=7.12571221806334;Liver_SV129.amp=0.161824624680971;Liver_SV129.phase=7.70846547461274
Agpat4		0.561220642003163	BIC	0	0	NA	NA	NA	NA	tissueLiver_SV129=1.10941280483515;tissueKidney_SV129=1.5262153360744;tissueLiver_BmalKO=0.983184388739985;tissueKidney_BmalKO=1.6369064694482
Agpat5	Liver_BmalKO	0.339093721383394	BIC	1	1	0.252436888625733	0	0	18.8145353166832	tissueLiver_SV129=2.27073399735511;tissueKidney_SV129=2.71984910586183;tissueLiver_BmalKO=2.59506153371712;tissueKidney_BmalKO=3.11027465691039;Liver_BmalKO.amp=0.252436888625733;Liver_BmalKO.phase=18.8145353166832
Agpat9	Kidney_SV129;Liver_BmalKO;Liver_SV129,Kidney_BmalKO	0.253399441899551	BIC	3	4	0.272625022261739	1.53094819020366	10.6460883320371	14.2900044488236	tissueLiver_SV129=1.87687982277801;tissueKidney_SV129=2.39839173620721;tissueLiver_BmalKO=0.869170493755799;tissueKidney_BmalKO=2.76890902523436;Kidney_SV129.amp=0.330428501547006;Liver_BmalKO.amp=0.357220146183985;Liver_SV129,Kidney_BmalKO.amp=0.201425720657983;Kidney_SV129.phase=7.72644462399626;Liver_BmalKO.phase=22.8948285272558;Liver_SV129,Kidney_BmalKO.phase=12.2487401952187
Agps	Kidney_SV129	0.208280753220596	BIC	1	1	0.351306360583024	0	0	8.66788407789329	tissueLiver_SV129=3.00776133929231;tissueKidney_SV129=6.11219787540602;tissueLiver_BmalKO=2.9650873459532;tissueKidney_BmalKO=5.12757223181858;Kidney_SV129.amp=0.351306360583024;Kidney_SV129.phase=8.66788407789329
Agrn	Liver_BmalKO	0.337734052174233	BIC	1	1	0.215575609131304	0	0	14.3856415988	tissueLiver_SV129=3.0109939282058;tissueKidney_SV129=4.77817258735024;tissueLiver_BmalKO=3.08796351302374;tissueKidney_BmalKO=5.06621514039708;Liver_BmalKO.amp=0.215575609131304;Liver_BmalKO.phase=14.3856415988
Agt		0.324646486993467	BIC	0	0	NA	NA	NA	NA	tissueLiver_SV129=7.97111149202504;tissueKidney_SV129=4.40892435843213;tissueLiver_BmalKO=8.8179956948952;tissueKidney_BmalKO=5.54413505032653
Agtpbp1	Liver_BmalKO	0.317603576349919	BIC	1	1	0.255899490210909	0	0	18.0170542951226	tissueLiver_SV129=3.72131191572223;tissueKidney_SV129=4.06370117243904;tissueLiver_BmalKO=3.36868374941946;tissueKidney_BmalKO=4.16167507736141;Liver_BmalKO.amp=0.255899490210909;Liver_BmalKO.phase=18.0170542951226
Agtr1a	Liver_SV129;Kidney_SV129,Liver_BmalKO,Kidney_BmalKO	0.788027616316577	BIC	2	4	0.254487753158793	0.258036139465811	1.03214455786324	3.62766482729314	tissueLiver_SV129=4.87253944648208;tissueKidney_SV129=4.33475068785436;tissueLiver_BmalKO=5.31529688172293;tissueKidney_BmalKO=4.41383996982606;Liver_SV129.amp=0.49512771038044;Kidney_SV129,Liver_BmalKO,Kidney_BmalKO.amp=0.174274434084911;Liver_SV129.phase=4.14373710622477;Kidney_SV129,Liver_BmalKO,Kidney_BmalKO.phase=3.11159254836152
Agtrap	Kidney_SV129,Liver_BmalKO	0.708381412236858	BIC	1	2	0.317875581656075	0	0	19.7515953913901	tissueLiver_SV129=1.6305244246157;tissueKidney_SV129=5.94499944926435;tissueLiver_BmalKO=1.62911525758807;tissueKidney_BmalKO=5.96267833268531;Kidney_SV129,Liver_BmalKO.amp=0.317875581656075;Kidney_SV129,Liver_BmalKO.phase=19.7515953913901
Agxt	Liver_SV129	0.634167863729704	BIC	1	1	0.590725055268929	0	0	6.83944547892184	tissueLiver_SV129=7.30663257064352;tissueKidney_SV129=0.0281707585476368;tissueLiver_BmalKO=8.63456924684138;tissueKidney_BmalKO=0.0730956144998057;Liver_SV129.amp=0.590725055268929;Liver_SV129.phase=6.83944547892184
Agxt2		0.363902279252914	BIC	0	0	NA	NA	NA	NA	tissueLiver_SV129=6.51326086081025;tissueKidney_SV129=5.59625826725822;tissueLiver_BmalKO=7.25260568343122;tissueKidney_BmalKO=6.72313882550379
Ahctf1	Liver_SV129	0.313933407160397	BIC	1	1	0.416902096101205	0	0	21.7058906102374	tissueLiver_SV129=4.69655136990675;tissueKidney_SV129=3.84507804210409;tissueLiver_BmalKO=4.84783159120833;tissueKidney_BmalKO=3.89009691367062;Liver_SV129.amp=0.416902096101205;Liver_SV129.phase=21.7058906102374
Ahcy	Liver_SV129,Liver_BmalKO	0.355629422119429	BIC	1	2	0.182947535938697	0	0	14.974100188549	tissueLiver_SV129=9.71261109049773;tissueKidney_SV129=7.12304396499867;tissueLiver_BmalKO=9.40480047535932;tissueKidney_BmalKO=6.66541447219934;Liver_SV129,Liver_BmalKO.amp=0.182947535938697;Liver_SV129,Liver_BmalKO.phase=14.974100188549
Ahcyl1	Liver_BmalKO	0.154659580615497	BIC	1	1	0.15673705579296	0	0	17.1631330375664	tissueLiver_SV129=4.95972338996037;tissueKidney_SV129=6.03496547231955;tissueLiver_BmalKO=4.91086693674878;tissueKidney_BmalKO=6.05063289132822;Liver_BmalKO.amp=0.15673705579296;Liver_BmalKO.phase=17.1631330375664
Ahcyl2	Liver_SV129;Liver_BmalKO;Kidney_SV129,Kidney_BmalKO	0.36719525696055	BIC	3	4	0.431697320397084	2.2431177578666	7.32489738834519	19.6435584272352	tissueLiver_SV129=3.63877294870073;tissueKidney_SV129=6.64497306689878;tissueLiver_BmalKO=3.92253011905991;tissueKidney_BmalKO=7.03863155189603;Liver_SV129.amp=0.660419416546445;Liver_BmalKO.amp=0.63446414390724;Kidney_SV129,Kidney_BmalKO.amp=0.215952860567325;Liver_SV129.phase=20.9868084612694;Liver_BmalKO.phase=15.3094847160454;Kidney_SV129,Kidney_BmalKO.phase=22.6343821043906
Ahdc1		0.365008695264481	BIC	0	0	NA	NA	NA	NA	tissueLiver_SV129=2.83810940236827;tissueKidney_SV129=2.9248685893663;tissueLiver_BmalKO=2.90372694840943;tissueKidney_BmalKO=3.07321328438352
Ahi1	Liver_SV129,Kidney_SV129,Liver_BmalKO	0.4480939414214	BIC	1	3	0.102940608834505	0	0	19.4587122495188	tissueLiver_SV129=0.477156612552655;tissueKidney_SV129=1.70386464043582;tissueLiver_BmalKO=0.382492941954283;tissueKidney_BmalKO=1.99180940454466;Liver_SV129,Kidney_SV129,Liver_BmalKO.amp=0.102940608834505;Liver_SV129,Kidney_SV129,Liver_BmalKO.phase=19.4587122495188
Ahnak	Liver_SV129,Liver_BmalKO	0.314000670667082	BIC	1	2	0.172255804840327	0	0	22.7360472508215	tissueLiver_SV129=3.69017285858288;tissueKidney_SV129=2.93026880259698;tissueLiver_BmalKO=3.36008996227382;tissueKidney_BmalKO=3.05498088301676;Liver_SV129,Liver_BmalKO.amp=0.172255804840327;Liver_SV129,Liver_BmalKO.phase=22.7360472508215
Ahr		0.50953944693861	BIC	0	0	NA	NA	NA	NA	tissueLiver_SV129=4.05813562090755;tissueKidney_SV129=1.32111234488966;tissueLiver_BmalKO=4.48527931698255;tissueKidney_BmalKO=1.51972854326643
Ahsa1	Kidney_SV129;Liver_BmalKO;Liver_SV129,Kidney_BmalKO	0.413261938204526	BIC	3	4	0.396093622456142	0.82142111326257	2.97971621777167	19.2595383052391	tissueLiver_SV129=6.0885787753456;tissueKidney_SV129=5.66234887806706;tissueLiver_BmalKO=6.1907359025134;tissueKidney_BmalKO=5.55281247446879;Kidney_SV129.amp=0.416497583311646;Liver_BmalKO.amp=0.582184010149845;Liver_SV129,Kidney_BmalKO.amp=0.292846448181539;Kidney_SV129.phase=20.9722087459993;Liver_BmalKO.phase=18.8139136414902;Liver_SV129,Kidney_BmalKO.phase=17.9924925282277
Ahsa2	Kidney_SV129;Liver_SV129,Liver_BmalKO	0.60433299204473	BIC	2	3	0.460033402319133	1.30992699389866	3.92978098169598	18.7695193716529	tissueLiver_SV129=5.34543771748862;tissueKidney_SV129=4.64369583445104;tissueLiver_BmalKO=5.26421960674195;tissueKidney_BmalKO=4.4079722074618;Kidney_SV129.amp=0.443129446729672;Liver_SV129,Liver_BmalKO.amp=0.468485380113863;Kidney_SV129.phase=20.7344098625009;Liver_SV129,Liver_BmalKO.phase=16.8046288808049
Ahsg	Liver_SV129	0.816727269409621	BIC	1	1	0.295391798053497	0	0	8.9522892143292	tissueLiver_SV129=12.3134574022395;tissueKidney_SV129=0.0442047533353319;tissueLiver_BmalKO=12.6554309248328;tissueKidney_BmalKO=0.0532702668806634;Liver_SV129.amp=0.295391798053497;Liver_SV129.phase=8.9522892143292
AI182371	Liver_SV129,Kidney_BmalKO	0.400013017140947	BIC	1	2	0.19623856833165	0	0	1.1547975074982	tissueLiver_SV129=8.19643058713821;tissueKidney_SV129=0.359909734486068;tissueLiver_BmalKO=8.24917636997012;tissueKidney_BmalKO=0.388575112203631;Liver_SV129,Kidney_BmalKO.amp=0.19623856833165;Liver_SV129,Kidney_BmalKO.phase=1.1547975074982
AI314180	Liver_SV129;Liver_BmalKO	0.395494564369971	BIC	2	2	0.188302483929912	4.53229314821674	9.06458629643348	11.5681510095731	tissueLiver_SV129=5.40341312159078;tissueKidney_SV129=4.61783778617546;tissueLiver_BmalKO=5.42156008392762;tissueKidney_BmalKO=4.67462714378488;Liver_SV129.amp=0.172857757092617;Liver_BmalKO.amp=0.203747210767207;Liver_SV129.phase=7.03585786135636;Liver_BmalKO.phase=16.1004441577898
AI317395	Liver_SV129,Kidney_SV129,Liver_BmalKO	0.132367679978239	BIC	1	3	0.127003584748771	0	0	9.87972461631991	tissueLiver_SV129=4.77703664521375;tissueKidney_SV129=6.12455548705297;tissueLiver_BmalKO=4.92722687354242;tissueKidney_BmalKO=5.7733587906471;Liver_SV129,Kidney_SV129,Liver_BmalKO.amp=0.127003584748771;Liver_SV129,Kidney_SV129,Liver_BmalKO.phase=9.87972461631991
AI413582	Liver_SV129;Kidney_SV129,Kidney_BmalKO	0.247544456244525	BIC	2	3	0.203605552805978	1.02803951106542	3.08411853319626	5.44095135007051	tissueLiver_SV129=1.97770660543451;tissueKidney_SV129=3.27878376440427;tissueLiver_BmalKO=2.229385786097;tissueKidney_BmalKO=3.66057002996833;Liver_SV129.amp=0.346757694518088;Kidney_SV129,Kidney_BmalKO.amp=0.132029481949923;Liver_SV129.phase=3.89889208347239;Kidney_SV129,Kidney_BmalKO.phase=6.98301061666864
AI429214	Liver_BmalKO	0.263865737583613	BIC	1	1	0.165197517807353	0	0	1.59689828902861	tissueLiver_SV129=0.417912036300699;tissueKidney_SV129=1.16949595850858;tissueLiver_BmalKO=0.519427354661307;tissueKidney_BmalKO=1.23701064653036;Liver_BmalKO.amp=0.165197517807353;Liver_BmalKO.phase=1.59689828902861
AI464131	Liver_SV129;Kidney_SV129,Kidney_BmalKO	0.397978988483589	BIC	2	3	0.19551872795247	2.41813586624399	7.25440759873198	5.76632768276337	tissueLiver_SV129=3.68020980298509;tissueKidney_SV129=3.32605432955059;tissueLiver_BmalKO=3.60526333734702;tissueKidney_BmalKO=3.02854754361416;Liver_SV129.amp=0.241009270112736;Kidney_SV129,Kidney_BmalKO.amp=0.172773456872337;Liver_SV129.phase=9.39353148212936;Kidney_SV129,Kidney_BmalKO.phase=2.13912388339738
AI597479		0.438422937558966	BIC	0	0	NA	NA	NA	NA	tissueLiver_SV129=2.48301721777107;tissueKidney_SV129=2.24324907096102;tissueLiver_BmalKO=2.62893356788229;tissueKidney_BmalKO=2.35695957892827
AI606181		0.553903357843142	BIC	0	0	NA	NA	NA	NA	tissueLiver_SV129=0.83253646987244;tissueKidney_SV129=1.23339602216704;tissueLiver_BmalKO=0.83196695867229;tissueKidney_BmalKO=1.23892129202262
AI607873	Liver_SV129,Kidney_SV129,Liver_BmalKO	0.705184982660919	BIC	1	3	0.19954377556092	0	0	10.5310951867115	tissueLiver_SV129=1.4364697170108;tissueKidney_SV129=0.746845378566724;tissueLiver_BmalKO=1.26217330519599;tissueKidney_BmalKO=0.589447892554172;Liver_SV129,Kidney_SV129,Liver_BmalKO.amp=0.19954377556092;Liver_SV129,Kidney_SV129,Liver_BmalKO.phase=10.5310951867115
AI661453	Liver_SV129,Kidney_SV129,Liver_BmalKO	0.379109516189048	BIC	1	3	0.185554776391337	0	0	21.9301154950079	tissueLiver_SV129=2.44942548442802;tissueKidney_SV129=2.67103945827332;tissueLiver_BmalKO=2.28153392254776;tissueKidney_BmalKO=3.19554022679883;Liver_SV129,Kidney_SV129,Liver_BmalKO.amp=0.185554776391337;Liver_SV129,Kidney_SV129,Liver_BmalKO.phase=21.9301154950079
AI837181	Liver_SV129,Kidney_SV129	0.217944340855998	BIC	1	2	0.099779388616993	0	0	3.72408353504543	tissueLiver_SV129=3.35519712917643;tissueKidney_SV129=4.06385128345887;tissueLiver_BmalKO=3.48990077703537;tissueKidney_BmalKO=4.25232306491393;Liver_SV129,Kidney_SV129.amp=0.099779388616993;Liver_SV129,Kidney_SV129.phase=3.72408353504543
AI846148		0.341209415132497	BIC	0	0	NA	NA	NA	NA	tissueLiver_SV129=0.876704244365404;tissueKidney_SV129=1.93290181698755;tissueLiver_BmalKO=1.06036652108603;tissueKidney_BmalKO=2.14078994274716
AI987944	Liver_SV129;Liver_BmalKO	0.557350987215023	BIC	2	2	0.23143356488713	6.6992277445733	10.6015445108534	12.3211796060275	tissueLiver_SV129=3.21227159159715;tissueKidney_SV129=2.29756892893661;tissueLiver_BmalKO=3.09899155619751;tissueKidney_BmalKO=2.46466021490058;Liver_SV129.amp=0.190545540230249;Liver_BmalKO.amp=0.272321589544011;Liver_SV129.phase=5.62195186145416;Liver_BmalKO.phase=19.0204073506008
Aida	Liver_BmalKO,Kidney_BmalKO	0.291836823120272	BIC	1	2	0.116127880720145	0	0	15.3094135418247	tissueLiver_SV129=3.07666061346403;tissueKidney_SV129=3.49862015235368;tissueLiver_BmalKO=2.87952498129016;tissueKidney_BmalKO=3.74857371025495;Liver_BmalKO,Kidney_BmalKO.amp=0.116127880720145;Liver_BmalKO,Kidney_BmalKO.phase=15.3094135418247
Aif1		0.260249696018965	BIC	0	0	NA	NA	NA	NA	tissueLiver_SV129=2.93166634896796;tissueKidney_SV129=2.03760382175666;tissueLiver_BmalKO=2.68369724632006;tissueKidney_BmalKO=1.7316534156352
Aif1l	Kidney_SV129,Kidney_BmalKO	0.832272583749765	BIC	1	2	0.234353299220557	0	0	20.0731455548427	tissueLiver_SV129=0.221926447186999;tissueKidney_SV129=6.82540699479008;tissueLiver_BmalKO=0.180638199883433;tissueKidney_BmalKO=7.29185628487364;Kidney_SV129,Kidney_BmalKO.amp=0.234353299220557;Kidney_SV129,Kidney_BmalKO.phase=20.0731455548427
Aifm1		0.23844184158232	BIC	0	0	NA	NA	NA	NA	tissueLiver_SV129=5.65141837149425;tissueKidney_SV129=6.03442119004857;tissueLiver_BmalKO=5.8122538403357;tissueKidney_BmalKO=6.18114969425084
Aifm2	Liver_SV129,Liver_BmalKO	0.346252755244935	BIC	1	2	0.309619136304681	0	0	15.1190851820079	tissueLiver_SV129=4.05690971398174;tissueKidney_SV129=3.25324824839025;tissueLiver_BmalKO=4.07265515383825;tissueKidney_BmalKO=3.11944472709302;Liver_SV129,Liver_BmalKO.amp=0.309619136304681;Liver_SV129,Liver_BmalKO.phase=15.1190851820079
Aifm3		0.446627393877401	BIC	0	0	NA	NA	NA	NA	tissueLiver_SV129=1.86404904475711;tissueKidney_SV129=3.47257577893441;tissueLiver_BmalKO=1.59014769246287;tissueKidney_BmalKO=3.17570189210539
Aig1	Liver_SV129;Liver_BmalKO	0.473445975130259	BIC	2	2	0.28096032562899	5.98103556337312	11.9620711267462	14.552194055939	tissueLiver_SV129=3.23801566433957;tissueKidney_SV129=4.86793652546916;tissueLiver_BmalKO=3.66761226184608;tissueKidney_BmalKO=5.21898963991895;Liver_SV129.amp=0.213931286678746;Liver_BmalKO.amp=0.347989364579234;Liver_SV129.phase=8.57115849256591;Liver_BmalKO.phase=20.5332296193121
Aim1	Liver_SV129;Kidney_SV129,Liver_BmalKO	0.389347394103776	BIC	2	3	0.231721801610403	0.858957551513726	2.57687265454118	8.54681717923554	tissueLiver_SV129=2.57638040438077;tissueKidney_SV129=2.01569083317554;tissueLiver_BmalKO=2.41960512869285;tissueKidney_BmalKO=1.90158941618787;Liver_SV129.amp=0.316830729708801;Kidney_SV129,Liver_BmalKO.amp=0.189167337561204;Liver_SV129.phase=9.83525350650613;Kidney_SV129,Liver_BmalKO.phase=7.25838085196495
Aim1l	Kidney_SV129,Kidney_BmalKO	0.485045444074379	BIC	1	2	0.371787258014312	0	0	9.90082418719751	tissueLiver_SV129=1.45682835889407;tissueKidney_SV129=1.28236568062255;tissueLiver_BmalKO=0.982421530732922;tissueKidney_BmalKO=0.944881986102384;Kidney_SV129,Kidney_BmalKO.amp=0.371787258014312;Kidney_SV129,Kidney_BmalKO.phase=9.90082418719751
Aim2	Liver_SV129,Kidney_SV129	0.310943723307956	BIC	1	2	0.251703158442773	0	0	6.55985188458578	tissueLiver_SV129=1.64820194634831;tissueKidney_SV129=0.992735886610313;tissueLiver_BmalKO=1.69007678867128;tissueKidney_BmalKO=0.884990004476147;Liver_SV129,Kidney_SV129.amp=0.251703158442773;Liver_SV129,Kidney_SV129.phase=6.55985188458578
Aimp1	Liver_SV129,Liver_BmalKO;Kidney_SV129,Kidney_BmalKO	0.288521238360014	BIC	2	4	0.187119129980828	1.10915406063339	2.21830812126677	11.0010182178582	tissueLiver_SV129=4.47683318251144;tissueKidney_SV129=4.34006071513311;tissueLiver_BmalKO=4.63955407316191;tissueKidney_BmalKO=4.61003228047795;Liver_SV129,Liver_BmalKO.amp=0.246825241553583;Kidney_SV129,Kidney_BmalKO.amp=0.127413018408074;Liver_SV129,Liver_BmalKO.phase=12.1101722784915;Kidney_SV129,Kidney_BmalKO.phase=9.89186415722477
Aimp2	Liver_SV129;Liver_BmalKO;Kidney_SV129,Kidney_BmalKO	0.221067341134172	BIC	3	4	0.240183395088062	1.58683553299141	4.73415354700859	17.3374041533403	tissueLiver_SV129=3.03425942136486;tissueKidney_SV129=3.1863274143759;tissueLiver_BmalKO=3.17220939573731;tissueKidney_BmalKO=3.41329231598087;Liver_SV129.amp=0.26685420490332;Liver_BmalKO.amp=0.436383775434831;Kidney_SV129,Kidney_BmalKO.amp=0.128747800007049;Liver_SV129.phase=14.7190313169869;Liver_BmalKO.phase=17.8399962790384;Kidney_SV129,Kidney_BmalKO.phase=19.4531848639955
Aip	Kidney_SV129,Liver_BmalKO	0.413152932718975	BIC	1	2	0.179206055861564	0	0	20.5537329053208	tissueLiver_SV129=3.48465325638145;tissueKidney_SV129=4.55641251605234;tissueLiver_BmalKO=3.67218329862289;tissueKidney_BmalKO=4.65683431824032;Kidney_SV129,Liver_BmalKO.amp=0.179206055861564;Kidney_SV129,Liver_BmalKO.phase=20.5537329053208
Aire		0.31275127885589	BIC	0	0	NA	NA	NA	NA	tissueLiver_SV129=3.10578796111009;tissueKidney_SV129=0.274746988143671;tissueLiver_BmalKO=3.23033672732898;tissueKidney_BmalKO=0.249145154922268
Ajuba	Liver_SV129,Liver_BmalKO	0.84737874105298	BIC	1	2	0.319171757880436	0	0	19.0048486945471	tissueLiver_SV129=1.97863029187382;tissueKidney_SV129=2.86946120074959;tissueLiver_BmalKO=2.17140902739275;tissueKidney_BmalKO=3.07322842476925;Liver_SV129,Liver_BmalKO.amp=0.319171757880436;Liver_SV129,Liver_BmalKO.phase=19.0048486945471
AK010878	Kidney_SV129,Liver_BmalKO,Kidney_BmalKO	0.358567196838674	BIC	1	3	0.145906258787257	0	0	19.2530953940464	tissueLiver_SV129=2.74123107892684;tissueKidney_SV129=2.6180424811822;tissueLiver_BmalKO=2.66383627047078;tissueKidney_BmalKO=2.68643510684155;Kidney_SV129,Liver_BmalKO,Kidney_BmalKO.amp=0.145906258787257;Kidney_SV129,Liver_BmalKO,Kidney_BmalKO.phase=19.2530953940464
Ak1	Kidney_SV129	0.358426692025857	BIC	1	1	0.22520423903617	0	0	21.6507123316885	tissueLiver_SV129=0.246947520971504;tissueKidney_SV129=3.88777195902792;tissueLiver_BmalKO=0.288214113349295;tissueKidney_BmalKO=4.19902836505809;Kidney_SV129.amp=0.22520423903617;Kidney_SV129.phase=21.6507123316885
Ak2	Liver_SV129	0.612087687835315	BIC	1	1	0.47684427258178	0	0	12.5740539439105	tissueLiver_SV129=7.30075191270627;tissueKidney_SV129=6.42641975657776;tissueLiver_BmalKO=6.90461948278352;tissueKidney_BmalKO=6.14852629600055;Liver_SV129.amp=0.47684427258178;Liver_SV129.phase=12.5740539439105
Ak3	Kidney_SV129,Liver_BmalKO	0.431701373336122	BIC	1	2	0.0951826045360715	0	0	20.1270890776392	tissueLiver_SV129=7.498967529304;tissueKidney_SV129=6.83158370082552;tissueLiver_BmalKO=7.40088835677921;tissueKidney_BmalKO=6.87274553976634;Kidney_SV129,Liver_BmalKO.amp=0.0951826045360715;Kidney_SV129,Liver_BmalKO.phase=20.1270890776392
Ak4	Liver_SV129;Kidney_SV129	0.325782570690564	BIC	2	2	0.539993954732813	1.48984735127946	2.97969470255891	14.91770592221	tissueLiver_SV129=4.93124633799388;tissueKidney_SV129=6.87829328479814;tissueLiver_BmalKO=3.44633039285008;tissueKidney_BmalKO=6.2248750682987;Liver_SV129.amp=0.631568364208924;Kidney_SV129.amp=0.448419545256702;Liver_SV129.phase=13.4278585709306;Kidney_SV129.phase=16.4075532734895
Ak5	Kidney_SV129,Kidney_BmalKO	0.481495060656232	BIC	1	2	0.158937651908252	0	0	0.516338629619135	tissueLiver_SV129=0.112462079288245;tissueKidney_SV129=0.986290161613459;tissueLiver_BmalKO=0.121840764288578;tissueKidney_BmalKO=0.782861845054266;Kidney_SV129,Kidney_BmalKO.amp=0.158937651908252;Kidney_SV129,Kidney_BmalKO.phase=0.516338629619135
Ak6	Liver_SV129	0.577509067429691	BIC	1	1	0.277247202429942	0	0	10.3372350333421	tissueLiver_SV129=4.92574979048424;tissueKidney_SV129=5.14361217969838;tissueLiver_BmalKO=5.09356881953186;tissueKidney_BmalKO=5.16828814879884;Liver_SV129.amp=0.277247202429942;Liver_SV129.phase=10.3372350333421
Akap1		0.240432462573487	BIC	0	0	NA	NA	NA	NA	tissueLiver_SV129=5.42040952858879;tissueKidney_SV129=4.78407215826294;tissueLiver_BmalKO=5.38643170894614;tissueKidney_BmalKO=4.97544111890561
Akap10		0.228667490371676	BIC	0	0	NA	NA	NA	NA	tissueLiver_SV129=2.89969858612789;tissueKidney_SV129=3.10212051000766;tissueLiver_BmalKO=2.87196339871389;tissueKidney_BmalKO=3.15288398961402
Akap11	Liver_SV129,Kidney_SV129	0.233537756739732	BIC	1	2	0.204150597979156	0	0	8.12796324143568	tissueLiver_SV129=3.25050443192009;tissueKidney_SV129=3.13223255654611;tissueLiver_BmalKO=3.26484991432814;tissueKidney_BmalKO=3.21712374722731;Liver_SV129,Kidney_SV129.amp=0.204150597979156;Liver_SV129,Kidney_SV129.phase=8.12796324143568
Akap12	Kidney_SV129,Liver_BmalKO	0.521445650032884	BIC	1	2	0.193561621986219	0	0	20.220501531557	tissueLiver_SV129=1.61534919918769;tissueKidney_SV129=1.72185363348433;tissueLiver_BmalKO=1.51454886597723;tissueKidney_BmalKO=1.99855780562687;Kidney_SV129,Liver_BmalKO.amp=0.193561621986219;Kidney_SV129,Liver_BmalKO.phase=20.220501531557
Akap13	Kidney_SV129,Liver_BmalKO,Kidney_BmalKO	0.149171282721314	BIC	1	3	0.271335659683563	0	0	21.905121791612	tissueLiver_SV129=0.237105111106778;tissueKidney_SV129=1.14611712656462;tissueLiver_BmalKO=0.301624914852334;tissueKidney_BmalKO=1.11754975212859;Kidney_SV129,Liver_BmalKO,Kidney_BmalKO.amp=0.271335659683563;Kidney_SV129,Liver_BmalKO,Kidney_BmalKO.phase=21.905121791612
Akap17b	Liver_SV129,Liver_BmalKO	0.886108320567958	BIC	1	2	0.399443336972136	0	0	16.6773059454815	tissueLiver_SV129=1.50763978538691;tissueKidney_SV129=0.761381300844872;tissueLiver_BmalKO=1.58211765099241;tissueKidney_BmalKO=0.93267563966924;Liver_SV129,Liver_BmalKO.amp=0.399443336972136;Liver_SV129,Liver_BmalKO.phase=16.6773059454815
Akap2		0.255419076012655	BIC	0	0	NA	NA	NA	NA	tissueLiver_SV129=2.39664048000813;tissueKidney_SV129=3.98194246982131;tissueLiver_BmalKO=2.31310476909364;tissueKidney_BmalKO=4.38084615955821
Akap7	Liver_SV129,Kidney_SV129,Liver_BmalKO,Kidney_BmalKO	0.540906918133071	BIC	1	4	0.177189908988838	0	0	8.4630459203332	tissueLiver_SV129=3.16858955835849;tissueKidney_SV129=3.50639965161874;tissueLiver_BmalKO=2.97085226701314;tissueKidney_BmalKO=3.76858976573335;Liver_SV129,Kidney_SV129,Liver_BmalKO,Kidney_BmalKO.amp=0.177189908988838;Liver_SV129,Kidney_SV129,Liver_BmalKO,Kidney_BmalKO.phase=8.4630459203332
Akap8	Liver_SV129,Liver_BmalKO	0.79277667358647	BIC	1	2	0.242977309375917	0	0	12.4616595556309	tissueLiver_SV129=3.74906140911626;tissueKidney_SV129=3.93608144815224;tissueLiver_BmalKO=3.78559740957116;tissueKidney_BmalKO=4.17424203186581;Liver_SV129,Liver_BmalKO.amp=0.242977309375917;Liver_SV129,Liver_BmalKO.phase=12.4616595556309
Akap8l	Liver_SV129,Liver_BmalKO	0.553447662423108	BIC	1	2	0.217160204932289	0	0	6.60248314262818	tissueLiver_SV129=3.8869671936264;tissueKidney_SV129=3.97806788921295;tissueLiver_BmalKO=3.76729002861229;tissueKidney_BmalKO=4.29103891570518;Liver_SV129,Liver_BmalKO.amp=0.217160204932289;Liver_SV129,Liver_BmalKO.phase=6.60248314262818
Akap9	Liver_SV129,Kidney_SV129,Liver_BmalKO	0.170904545633714	BIC	1	3	0.119379074089936	0	0	9.5466015568372	tissueLiver_SV129=3.97335423859971;tissueKidney_SV129=3.93290159959583;tissueLiver_BmalKO=3.87328247145615;tissueKidney_BmalKO=3.98396141603884;Liver_SV129,Kidney_SV129,Liver_BmalKO.amp=0.119379074089936;Liver_SV129,Kidney_SV129,Liver_BmalKO.phase=9.5466015568372
Akip1	Liver_SV129,Kidney_SV129,Liver_BmalKO,Kidney_BmalKO	0.332925366935401	BIC	1	4	0.294451886191174	0	0	8.02115568613665	tissueLiver_SV129=4.0959143619559;tissueKidney_SV129=4.3271543865437;tissueLiver_BmalKO=4.22840892081901;tissueKidney_BmalKO=4.50431216610011;Liver_SV129,Kidney_SV129,Liver_BmalKO,Kidney_BmalKO.amp=0.294451886191174;Liver_SV129,Kidney_SV129,Liver_BmalKO,Kidney_BmalKO.phase=8.02115568613665
Akirin1	Liver_BmalKO	0.264222333673471	BIC	1	1	0.409892594663664	0	0	16.1867513192	tissueLiver_SV129=4.12723460102835;tissueKidney_SV129=3.80061856059222;tissueLiver_BmalKO=4.19630300711519;tissueKidney_BmalKO=3.82278293591712;Liver_BmalKO.amp=0.409892594663664;Liver_BmalKO.phase=16.1867513192
Akirin2		0.1714803089657	BIC	0	0	NA	NA	NA	NA	tissueLiver_SV129=4.08259780392655;tissueKidney_SV129=4.6138161008461;tissueLiver_BmalKO=4.17221201527013;tissueKidney_BmalKO=4.57453430915807
Akna	Liver_SV129,Kidney_SV129,Liver_BmalKO	0.340341272509874	BIC	1	3	0.0896585046484017	0	0	9.13835890556724	tissueLiver_SV129=0.959615226122474;tissueKidney_SV129=0.898244145968731;tissueLiver_BmalKO=0.895999048006505;tissueKidney_BmalKO=0.846560454563215;Liver_SV129,Kidney_SV129,Liver_BmalKO.amp=0.0896585046484017;Liver_SV129,Kidney_SV129,Liver_BmalKO.phase=9.13835890556724
Akr1a1	Liver_SV129,Kidney_BmalKO	0.297326548987648	BIC	1	2	0.126092173100052	0	0	5.9043428563801	tissueLiver_SV129=8.06306867188995;tissueKidney_SV129=10.2378189779424;tissueLiver_BmalKO=8.4405351719661;tissueKidney_BmalKO=9.9684796417342;Liver_SV129,Kidney_BmalKO.amp=0.126092173100052;Liver_SV129,Kidney_BmalKO.phase=5.9043428563801
Akr1b10		0.437833948636	BIC	0	0	NA	NA	NA	NA	tissueLiver_SV129=1.47171718065383;tissueKidney_SV129=4.3290255576938;tissueLiver_BmalKO=1.53403901014483;tissueKidney_BmalKO=4.4490229492485
Akr1b3		0.655180973289664	BIC	0	0	NA	NA	NA	NA	tissueLiver_SV129=2.88878714815241;tissueKidney_SV129=6.2971911354716;tissueLiver_BmalKO=3.04528737109137;tissueKidney_BmalKO=6.51511464004278
Akr1b7	Liver_BmalKO	0.505406120279456	BIC	1	1	0.432618319847511	0	0	1.64378343022174	tissueLiver_SV129=0.302298642801515;tissueKidney_SV129=1.53895460466559;tissueLiver_BmalKO=1.54338998437574;tissueKidney_BmalKO=2.01686438655178;Liver_BmalKO.amp=0.432618319847511;Liver_BmalKO.phase=1.64378343022174
Akr1b8	Kidney_SV129,Kidney_BmalKO	0.235862967405592	BIC	1	2	0.271608218515483	0	0	10.3772028090544	tissueLiver_SV129=1.85663288268879;tissueKidney_SV129=1.47343768841436;tissueLiver_BmalKO=1.94592198550844;tissueKidney_BmalKO=1.54190388086999;Kidney_SV129,Kidney_BmalKO.amp=0.271608218515483;Kidney_SV129,Kidney_BmalKO.phase=10.3772028090544
Akr1c12	Liver_SV129,Kidney_SV129,Kidney_BmalKO	0.560411283053061	BIC	1	3	0.318464028264767	0	0	11.616380709493	tissueLiver_SV129=6.14664351729745;tissueKidney_SV129=1.56061000343575;tissueLiver_BmalKO=5.92504612043248;tissueKidney_BmalKO=1.89198921761355;Liver_SV129,Kidney_SV129,Kidney_BmalKO.amp=0.318464028264767;Liver_SV129,Kidney_SV129,Kidney_BmalKO.phase=11.616380709493
Akr1c13	Kidney_SV129,Kidney_BmalKO	0.709626527516574	BIC	1	2	0.418593477160526	0	0	12.3120563841113	tissueLiver_SV129=6.51647659380374;tissueKidney_SV129=4.04579169577331;tissueLiver_BmalKO=6.52514901290232;tissueKidney_BmalKO=4.43291308299418;Kidney_SV129,Kidney_BmalKO.amp=0.418593477160526;Kidney_SV129,Kidney_BmalKO.phase=12.3120563841113
Akr1c14	Kidney_BmalKO	0.597924926165287	BIC	1	1	0.831175233142624	0	0	3.31629210901922	tissueLiver_SV129=7.97687349898886;tissueKidney_SV129=6.59695929802796;tissueLiver_BmalKO=7.6610988978789;tissueKidney_BmalKO=4.58208210212433;Kidney_BmalKO.amp=0.831175233142624;Kidney_BmalKO.phase=3.31629210901922
Akr1c18	Kidney_SV129;Kidney_BmalKO	0.514889748621845	BIC	2	2	0.835951136327632	6.70562404646726	6.70562404646726	13.3636248484577	tissueLiver_SV129=0.150577432711663;tissueKidney_SV129=3.29442704706752;tissueLiver_BmalKO=0.197580725645424;tissueKidney_BmalKO=2.75309901396002;Kidney_SV129.amp=0.888808458175393;Kidney_BmalKO.amp=0.78309381447987;Kidney_SV129.phase=22.0108128252241;Kidney_BmalKO.phase=4.71643687169137
Akr1c19	Liver_BmalKO;Liver_SV129,Kidney_SV129,Kidney_BmalKO	0.413805806113317	BIC	2	4	0.314761528696383	3.52421672138079	9.90313311447685	7.07421981008695	tissueLiver_SV129=6.84160137857969;tissueKidney_SV129=4.13272164973425;tissueLiver_BmalKO=5.94029573999948;tissueKidney_BmalKO=4.11599243155583;Liver_BmalKO.amp=0.351314698364429;Liver_SV129,Kidney_SV129,Kidney_BmalKO.amp=0.302577138807034;Liver_BmalKO.phase=0.0257863673253751;Liver_SV129,Kidney_SV129,Kidney_BmalKO.phase=14.1226532528485
Akr1c20	Liver_SV129,Liver_BmalKO	0.786593180845676	BIC	1	2	0.292951920363199	0	0	21.8708590692255	tissueLiver_SV129=6.29385470617834;tissueKidney_SV129=0.326807274380348;tissueLiver_BmalKO=6.71964535995127;tissueKidney_BmalKO=0.609654464227719;Liver_SV129,Liver_BmalKO.amp=0.292951920363199;Liver_SV129,Liver_BmalKO.phase=21.8708590692255
Akr1c21	Kidney_BmalKO	0.35603704385456	BIC	1	1	0.406932477364924	0	0	1.50863191407821	tissueLiver_SV129=0.551382847187375;tissueKidney_SV129=9.8840267988362;tissueLiver_BmalKO=0.393733334016656;tissueKidney_BmalKO=9.71341205737719;Kidney_BmalKO.amp=0.406932477364924;Kidney_BmalKO.phase=1.50863191407821
Akr1c6	Liver_SV129	0.608121360847912	BIC	1	1	0.31918779275778	0	0	4.79416954947931	tissueLiver_SV129=9.87662420801455;tissueKidney_SV129=0.289041081723472;tissueLiver_BmalKO=10.2686904241258;tissueKidney_BmalKO=0.222654436503496;Liver_SV129.amp=0.31918779275778;Liver_SV129.phase=4.79416954947931
Akr1d1	Liver_BmalKO,Kidney_BmalKO	0.566568383356204	BIC	1	2	0.379514781940008	0	0	0.274301613720514	tissueLiver_SV129=6.8487577873002;tissueKidney_SV129=4.70239019534562;tissueLiver_BmalKO=6.79594403655864;tissueKidney_BmalKO=4.53200041030455;Liver_BmalKO,Kidney_BmalKO.amp=0.379514781940008;Liver_BmalKO,Kidney_BmalKO.phase=0.274301613720514
Akr1e1	Liver_SV129	0.247471194442638	BIC	1	1	0.185341837369677	0	0	3.40151130097809	tissueLiver_SV129=4.58132054031952;tissueKidney_SV129=5.34410006112347;tissueLiver_BmalKO=4.86528834932469;tissueKidney_BmalKO=5.43056126083575;Liver_SV129.amp=0.185341837369677;Liver_SV129.phase=3.40151130097809
Akr7a5		0.38096968635086	BIC	0	0	NA	NA	NA	NA	tissueLiver_SV129=6.69785617745985;tissueKidney_SV129=7.81605416104138;tissueLiver_BmalKO=6.92253316645335;tissueKidney_BmalKO=7.78433276176279
Akt1	Liver_SV129;Liver_BmalKO	0.614773950435258	BIC	2	2	0.254369672842176	1.93559236427209	3.87118472854418	15.0878630351061	tissueLiver_SV129=4.74063915367226;tissueKidney_SV129=4.91738891725586;tissueLiver_BmalKO=4.7323488768874;tissueKidney_BmalKO=5.12444429997029;Liver_SV129.amp=0.257645178720194;Liver_BmalKO.amp=0.251094166964158;Liver_SV129.phase=13.152270670834;Liver_BmalKO.phase=17.0234553993782
Akt1s1	Liver_SV129	0.290409388157385	BIC	1	1	0.176933469631719	0	0	7.89037807000023	tissueLiver_SV129=4.97838238243846;tissueKidney_SV129=5.64105028739599;tissueLiver_BmalKO=5.18564253139775;tissueKidney_BmalKO=5.69935284818368;Liver_SV129.amp=0.176933469631719;Liver_SV129.phase=7.89037807000023
Akt2	Liver_BmalKO	0.397745385434477	BIC	1	1	0.179831471336068	0	0	20.2158129578136	tissueLiver_SV129=5.52187492327665;tissueKidney_SV129=4.88482775946925;tissueLiver_BmalKO=5.48483798946318;tissueKidney_BmalKO=4.91478459614845;Liver_BmalKO.amp=0.179831471336068;Liver_BmalKO.phase=20.2158129578136
Akt3	Kidney_SV129,Liver_BmalKO,Kidney_BmalKO	0.431442743850297	BIC	1	3	0.127281697012989	0	0	17.7760873293323	tissueLiver_SV129=1.5058019021767;tissueKidney_SV129=1.55062943264138;tissueLiver_BmalKO=1.32862521208141;tissueKidney_BmalKO=1.51595229550793;Kidney_SV129,Liver_BmalKO,Kidney_BmalKO.amp=0.127281697012989;Kidney_SV129,Liver_BmalKO,Kidney_BmalKO.phase=17.7760873293323
Aktip		0.306531888713856	BIC	0	0	NA	NA	NA	NA	tissueLiver_SV129=3.32303793263455;tissueKidney_SV129=7.76808875177344;tissueLiver_BmalKO=3.14948991542336;tissueKidney_BmalKO=8.30259931368956
Alad	Liver_BmalKO	0.309233749152644	BIC	1	1	0.176701286063646	0	0	18.4894562300029	tissueLiver_SV129=6.74902780045213;tissueKidney_SV129=5.53080580179489;tissueLiver_BmalKO=6.78898889350181;tissueKidney_BmalKO=5.55184692533695;Liver_BmalKO.amp=0.176701286063646;Liver_BmalKO.phase=18.4894562300029
Alas1	Liver_SV129;Kidney_SV129,Liver_BmalKO	0.480949597163949	BIC	2	3	1.28855657073019	0.747602275310907	2.24280682593272	15.2405639409871	tissueLiver_SV129=7.66269583107093;tissueKidney_SV129=6.37754746292843;tissueLiver_BmalKO=8.62597454007143;tissueKidney_BmalKO=5.90498547990937;Liver_SV129.amp=2.15698747334263;Kidney_SV129,Liver_BmalKO.amp=0.854341119423963;Liver_SV129.phase=14.1191605280207;Kidney_SV129,Liver_BmalKO.phase=16.3619673539534
Alas2	Kidney_SV129,Kidney_BmalKO	0.247326913776301	BIC	1	2	0.264670916029319	0	0	22.2159409299528	tissueLiver_SV129=6.05855879761884;tissueKidney_SV129=2.11259803975382;tissueLiver_BmalKO=4.69179241055842;tissueKidney_BmalKO=2.34354274050953;Kidney_SV129,Kidney_BmalKO.amp=0.264670916029319;Kidney_SV129,Kidney_BmalKO.phase=22.2159409299528
Alb		0.652242819103851	BIC	0	0	NA	NA	NA	NA	tissueLiver_SV129=15.1855459716391;tissueKidney_SV129=1.79641818799265;tissueLiver_BmalKO=13.878799691987;tissueKidney_BmalKO=0.624255379720856
Alcam	Liver_SV129;Kidney_SV129	0.87831950393481	BIC	2	2	0.284937170545072	7.84224383045417	8.31551233909165	15.8227132314255	tissueLiver_SV129=4.95211661181167;tissueKidney_SV129=3.43359376345769;tissueLiver_BmalKO=4.98874970572497;tissueKidney_BmalKO=3.62811510723082;Liver_SV129.amp=0.297694353302143;Kidney_SV129.amp=0.272179987788002;Liver_SV129.phase=7.98046940097131;Kidney_SV129.phase=23.6649570618797
Aldh16a1	Liver_SV129,Liver_BmalKO	0.624288170032349	BIC	1	2	0.252951801006506	0	0	11.9852810483485	tissueLiver_SV129=3.36219772204158;tissueKidney_SV129=3.64832134674837;tissueLiver_BmalKO=3.97756790775552;tissueKidney_BmalKO=3.75419715249476;Liver_SV129,Liver_BmalKO.amp=0.252951801006506;Liver_SV129,Liver_BmalKO.phase=11.9852810483485
Aldh18a1		0.192906537468121	BIC	0	0	NA	NA	NA	NA	tissueLiver_SV129=0.721854301892004;tissueKidney_SV129=1.30752507209866;tissueLiver_BmalKO=0.87127785658301;tissueKidney_BmalKO=1.61852541403746
Aldh1a1	Kidney_BmalKO	0.560784587762244	BIC	1	1	0.815001086961188	0	0	17.3198967250892	tissueLiver_SV129=9.42295687020952;tissueKidney_SV129=2.03185223889033;tissueLiver_BmalKO=9.84757452241934;tissueKidney_BmalKO=3.21126852101428;Kidney_BmalKO.amp=0.815001086961188;Kidney_BmalKO.phase=17.3198967250892
Aldh1a2		0.456508932713156	BIC	0	0	NA	NA	NA	NA	tissueLiver_SV129=0.144261165682777;tissueKidney_SV129=1.27630352610214;tissueLiver_BmalKO=0.176996929458182;tissueKidney_BmalKO=1.02036205884835
Aldh1a3		0.411398273023308	BIC	0	0	NA	NA	NA	NA	tissueLiver_SV129=0.861717420043049;tissueKidney_SV129=1.86862135631971;tissueLiver_BmalKO=0.84221818550049;tissueKidney_BmalKO=2.17679887851147
Aldh1a7	Kidney_BmalKO	0.317616287667874	BIC	1	1	0.576800798572244	0	0	17.6991915407488	tissueLiver_SV129=6.91047099531799;tissueKidney_SV129=2.5675144927858;tissueLiver_BmalKO=7.11428312288639;tissueKidney_BmalKO=3.02163313351254;Kidney_BmalKO.amp=0.576800798572244;Kidney_BmalKO.phase=17.6991915407488
Aldh1b1	Liver_BmalKO	0.34125792754544	BIC	1	1	0.427565344668248	0	0	0.601684719460476	tissueLiver_SV129=5.28119985387533;tissueKidney_SV129=0.898330105946977;tissueLiver_BmalKO=4.4979103464713;tissueKidney_BmalKO=1.13892965420278;Liver_BmalKO.amp=0.427565344668248;Liver_BmalKO.phase=0.601684719460476
Aldh1l1	Liver_BmalKO	0.318219075033222	BIC	1	1	0.195144538792195	0	0	21.6171210927695	tissueLiver_SV129=9.28786457111326;tissueKidney_SV129=7.38506641415429;tissueLiver_BmalKO=9.46990230751685;tissueKidney_BmalKO=7.48618318128419;Liver_BmalKO.amp=0.195144538792195;Liver_BmalKO.phase=21.6171210927695
Aldh1l2		0.616409804584028	BIC	0	0	NA	NA	NA	NA	tissueLiver_SV129=1.52260003079079;tissueKidney_SV129=1.04959383823875;tissueLiver_BmalKO=1.56382556932647;tissueKidney_BmalKO=1.09484310077393
Aldh2		0.668796970684749	BIC	0	0	NA	NA	NA	NA	tissueLiver_SV129=9.48215459806663;tissueKidney_SV129=7.89261255109111;tissueLiver_BmalKO=9.51885310498333;tissueKidney_BmalKO=7.74214946163286
Aldh3a2	Liver_SV129,Kidney_SV129,Kidney_BmalKO	0.184936183762391	BIC	1	3	0.140784694157407	0	0	6.13687770971524	tissueLiver_SV129=7.03354470707859;tissueKidney_SV129=6.23933336967186;tissueLiver_BmalKO=6.20325268992542;tissueKidney_BmalKO=5.69183240842753;Liver_SV129,Kidney_SV129,Kidney_BmalKO.amp=0.140784694157407;Liver_SV129,Kidney_SV129,Kidney_BmalKO.phase=6.13687770971524
Aldh3b1		0.4170213805768	BIC	0	0	NA	NA	NA	NA	tissueLiver_SV129=1.2966174882494;tissueKidney_SV129=2.72534441250582;tissueLiver_BmalKO=1.20854352352335;tissueKidney_BmalKO=3.07342155453745
Aldh3b3	Kidney_SV129;Kidney_BmalKO	0.538682867979994	BIC	2	2	0.24008187786628	6.58468602921309	6.58468602921309	13.4179620260356	tissueLiver_SV129=0.0582080183067248;tissueKidney_SV129=1.17526232473032;tissueLiver_BmalKO=0.0795008413926579;tissueKidney_BmalKO=0.589087495852927;Kidney_SV129.amp=0.181126380917219;Kidney_BmalKO.amp=0.29903737481534;Kidney_SV129.phase=22.1256190114291;Kidney_BmalKO.phase=4.71030504064215
Aldh4a1	Liver_BmalKO,Kidney_BmalKO	0.274057628813477	BIC	1	2	0.126294039098191	0	0	21.9366564873362	tissueLiver_SV129=7.16193775248644;tissueKidney_SV129=7.15901414157107;tissueLiver_BmalKO=7.4002458824811;tissueKidney_BmalKO=7.58689157979255;Liver_BmalKO,Kidney_BmalKO.amp=0.126294039098191;Liver_BmalKO,Kidney_BmalKO.phase=21.9366564873362
Aldh5a1	Liver_SV129;Liver_BmalKO	0.250324050142354	BIC	2	2	0.118749617730015	4.94668656249721	4.94668656249721	14.2212048934988	tissueLiver_SV129=4.039343556249;tissueKidney_SV129=4.03821092582462;tissueLiver_BmalKO=4.17756777980808;tissueKidney_BmalKO=4.09416088277337;Liver_SV129.amp=0.139374999338224;Liver_BmalKO.amp=0.0981242361218065;Liver_SV129.phase=4.69454817474741;Liver_BmalKO.phase=23.7478616122502
Aldh6a1	Liver_SV129,Kidney_SV129	0.374508229428175	BIC	1	2	0.0893269247202585	0	0	8.0168642187768	tissueLiver_SV129=7.59678612953545;tissueKidney_SV129=8.11729484372169;tissueLiver_BmalKO=7.69272622065034;tissueKidney_BmalKO=8.28386340610077;Liver_SV129,Kidney_SV129.amp=0.0893269247202585;Liver_SV129,Kidney_SV129.phase=8.0168642187768
Aldh7a1		0.553695166645391	BIC	0	0	NA	NA	NA	NA	tissueLiver_SV129=8.21757328934529;tissueKidney_SV129=7.25131458954835;tissueLiver_BmalKO=8.31870123846829;tissueKidney_BmalKO=7.47356825318637
Aldh8a1	Liver_SV129;Kidney_SV129,Liver_BmalKO	0.473893728571097	BIC	2	3	0.167329927722368	5.77222759999581	6.68331720001256	14.2563341581662	tissueLiver_SV129=7.48517728199007;tissueKidney_SV129=7.14539430349176;tissueLiver_BmalKO=7.64995280946661;tissueKidney_BmalKO=7.18062140082135;Liver_SV129.amp=0.170953650317462;Kidney_SV129,Liver_BmalKO.amp=0.165518066424822;Liver_SV129.phase=5.59799275817253;Kidney_SV129,Liver_BmalKO.phase=22.91467555816
Aldh9a1		0.303745531971221	BIC	0	0	NA	NA	NA	NA	tissueLiver_SV129=6.61712327382385;tissueKidney_SV129=7.27888647297765;tissueLiver_BmalKO=7.17202006496147;tissueKidney_BmalKO=6.82286612702843
Aldoa	Liver_SV129;Liver_BmalKO	0.676088670268045	BIC	2	2	0.366957580102713	3.03374733431066	6.06749466862132	14.3254965951158	tissueLiver_SV129=6.2673109109974;tissueKidney_SV129=8.8963717768299;tissueLiver_BmalKO=6.11141566983191;tissueKidney_BmalKO=9.02384587472847;Liver_SV129.amp=0.48189490001292;Liver_BmalKO.amp=0.252020260192506;Liver_SV129.phase=11.2917492608051;Liver_BmalKO.phase=17.3592439294264
Aldob	Liver_SV129;Liver_BmalKO	0.829351381404983	BIC	2	2	0.229907613665592	1.95106445759881	3.90212891519762	17.6476671220737	tissueLiver_SV129=11.045622828829;tissueKidney_SV129=11.1611626642445;tissueLiver_BmalKO=10.8899557898359;tissueKidney_BmalKO=11.4269287829171;Liver_SV129.amp=0.277495384942922;Liver_BmalKO.amp=0.182319842388262;Liver_SV129.phase=15.6966026644749;Liver_BmalKO.phase=19.5987315796725
Aldoc		0.159767357242587	BIC	0	0	NA	NA	NA	NA	tissueLiver_SV129=3.43242785060291;tissueKidney_SV129=3.54982005947539;tissueLiver_BmalKO=2.62501121449672;tissueKidney_BmalKO=4.37072721748758
Alg1	Liver_SV129;Liver_BmalKO	0.770913233593705	BIC	2	2	0.217095406273333	2.58815958135721	5.17631916271442	12.4911379522768	tissueLiver_SV129=3.6900925137558;tissueKidney_SV129=4.16700737848876;tissueLiver_BmalKO=3.8629903831065;tissueKidney_BmalKO=4.36655922988089;Liver_SV129.amp=0.19004131494134;Liver_BmalKO.amp=0.244149497605327;Liver_SV129.phase=9.90297837091954;Liver_BmalKO.phase=15.079297533634
Alg10b	Liver_SV129,Kidney_SV129	0.39294912679827	BIC	1	2	0.148549882780227	0	0	2.35754398598259	tissueLiver_SV129=3.76582009774618;tissueKidney_SV129=3.13594704389043;tissueLiver_BmalKO=3.68182408531933;tissueKidney_BmalKO=3.27921151415756;Liver_SV129,Kidney_SV129.amp=0.148549882780227;Liver_SV129,Kidney_SV129.phase=2.35754398598259
Alg11	Liver_SV129,Liver_BmalKO	0.69835412726124	BIC	1	2	0.218886137530842	0	0	14.4887270195423	tissueLiver_SV129=3.84830477110221;tissueKidney_SV129=2.62290843249758;tissueLiver_BmalKO=3.87212024838198;tissueKidney_BmalKO=2.67165821854514;Liver_SV129,Liver_BmalKO.amp=0.218886137530842;Liver_SV129,Liver_BmalKO.phase=14.4887270195423
Alg12	Liver_SV129,Liver_BmalKO	0.46842521249134	BIC	1	2	0.422237327649569	0	0	17.2885793767928	tissueLiver_SV129=2.68498329942739;tissueKidney_SV129=2.8328881945952;tissueLiver_BmalKO=2.78319266410137;tissueKidney_BmalKO=2.96268216003731;Liver_SV129,Liver_BmalKO.amp=0.422237327649569;Liver_SV129,Liver_BmalKO.phase=17.2885793767928
Alg13		0.438777804494294	BIC	0	0	NA	NA	NA	NA	tissueLiver_SV129=2.25709010003649;tissueKidney_SV129=1.94607152172467;tissueLiver_BmalKO=2.39806756647612;tissueKidney_BmalKO=2.17849101340643
Alg14	Liver_SV129;Kidney_SV129,Liver_BmalKO	0.259850042771699	BIC	2	3	0.143015653242861	5.88149085106422	6.35552744680733	13.8548449551139	tissueLiver_SV129=4.13433534658563;tissueKidney_SV129=3.66720961506801;tissueLiver_BmalKO=4.5159664668673;tissueKidney_BmalKO=3.77343900970514;Liver_SV129.amp=0.212097061524733;Kidney_SV129,Liver_BmalKO.amp=0.108474949101924;Liver_SV129.phase=5.03260867851758;Kidney_SV129,Liver_BmalKO.phase=22.6770812317103
Alg2	Liver_BmalKO	0.735160178562083	BIC	1	1	0.44258871241013	0	0	12.7586750781322	tissueLiver_SV129=2.99671315581666;tissueKidney_SV129=3.52943109422573;tissueLiver_BmalKO=2.99185213599201;tissueKidney_BmalKO=3.60372636972085;Liver_BmalKO.amp=0.44258871241013;Liver_BmalKO.phase=12.7586750781322
Alg3	Liver_BmalKO	0.429848708130078	BIC	1	1	0.203890377379861	0	0	16.0886700166579	tissueLiver_SV129=2.67094218423993;tissueKidney_SV129=3.15757176965592;tissueLiver_BmalKO=2.98246778310949;tissueKidney_BmalKO=3.11237136718296;Liver_BmalKO.amp=0.203890377379861;Liver_BmalKO.phase=16.0886700166579
Alg5	Liver_BmalKO	0.303918185555939	BIC	1	1	0.120460422636325	0	0	18.6004469300623	tissueLiver_SV129=4.15784310972323;tissueKidney_SV129=4.37985820396231;tissueLiver_BmalKO=4.41899220580116;tissueKidney_BmalKO=4.49289084805915;Liver_BmalKO.amp=0.120460422636325;Liver_BmalKO.phase=18.6004469300623
Alg6		0.295278013112429	BIC	0	0	NA	NA	NA	NA	tissueLiver_SV129=2.92970681310955;tissueKidney_SV129=2.22056666199545;tissueLiver_BmalKO=2.79130372268783;tissueKidney_BmalKO=2.44164051247055
Alg8		0.187407747766054	BIC	0	0	NA	NA	NA	NA	tissueLiver_SV129=2.42173255561028;tissueKidney_SV129=2.59656716338108;tissueLiver_BmalKO=2.48734871479197;tissueKidney_BmalKO=2.7598703737865
Alg9		0.518231089119366	BIC	0	0	NA	NA	NA	NA	tissueLiver_SV129=3.63308241218859;tissueKidney_SV129=4.13761334320311;tissueLiver_BmalKO=3.67788436558631;tissueKidney_BmalKO=4.31152737145554
Alkbh1	Liver_BmalKO	0.720153332585844	BIC	1	1	0.551754810188681	0	0	15.3784497822363	tissueLiver_SV129=3.00528894469966;tissueKidney_SV129=2.383531303319;tissueLiver_BmalKO=3.2503021036148;tissueKidney_BmalKO=2.46967086660871;Liver_BmalKO.amp=0.551754810188681;Liver_BmalKO.phase=15.3784497822363
Alkbh2	Liver_SV129,Liver_BmalKO	0.54878186186845	BIC	1	2	0.280770483739599	0	0	12.2520715802208	tissueLiver_SV129=2.3492711091641;tissueKidney_SV129=2.07917147520759;tissueLiver_BmalKO=2.35906234121217;tissueKidney_BmalKO=2.12451522889591;Liver_SV129,Liver_BmalKO.amp=0.280770483739599;Liver_SV129,Liver_BmalKO.phase=12.2520715802208
Alkbh3	Kidney_SV129;Liver_SV129,Kidney_BmalKO	0.59466837634512	BIC	2	3	0.207180456522808	1.33843614250062	4.01530842750187	8.32326235232754	tissueLiver_SV129=4.41076305766914;tissueKidney_SV129=4.81734658894201;tissueLiver_BmalKO=4.41327982047647;tissueKidney_BmalKO=4.79283130577875;Kidney_SV129.amp=0.242184551073241;Liver_SV129,Kidney_BmalKO.amp=0.189678409247591;Kidney_SV129.phase=10.3309165660785;Liver_SV129,Kidney_BmalKO.phase=6.3156081385766
Alkbh4	Liver_SV129,Liver_BmalKO	0.382419475183729	BIC	1	2	0.203717336758703	0	0	14.2971557522871	tissueLiver_SV129=1.86920294434964;tissueKidney_SV129=2.02427560612318;tissueLiver_BmalKO=1.83792137332738;tissueKidney_BmalKO=2.10195555073298;Liver_SV129,Liver_BmalKO.amp=0.203717336758703;Liver_SV129,Liver_BmalKO.phase=14.2971557522871
Alkbh5	Liver_SV129;Liver_BmalKO	0.84942749819999	BIC	2	2	0.194494140212102	2.66344172971774	5.32688345943548	13.3838089344639	tissueLiver_SV129=4.55365397174102;tissueKidney_SV129=4.60893407568301;tissueLiver_BmalKO=4.54869426765126;tissueKidney_BmalKO=4.68782883554902;Liver_SV129.amp=0.172985303206157;Liver_BmalKO.amp=0.216002977218048;Liver_SV129.phase=10.7203672047462;Liver_BmalKO.phase=16.0472506641817
Alkbh6	Liver_SV129,Kidney_SV129,Liver_BmalKO,Kidney_BmalKO	0.192563017094173	BIC	1	4	0.12157944081915	0	0	15.4627862180291	tissueLiver_SV129=3.8680388329608;tissueKidney_SV129=4.32437863458947;tissueLiver_BmalKO=3.75678876777389;tissueKidney_BmalKO=4.65892183575272;Liver_SV129,Kidney_SV129,Liver_BmalKO,Kidney_BmalKO.amp=0.12157944081915;Liver_SV129,Kidney_SV129,Liver_BmalKO,Kidney_BmalKO.phase=15.4627862180291
Alkbh7	Liver_BmalKO;Liver_SV129,Kidney_SV129,Kidney_BmalKO	0.406489069691604	BIC	2	4	0.214113057094568	3.83725890329042	3.83725890329042	10.4700974834791	tissueLiver_SV129=3.51711228870422;tissueKidney_SV129=3.99947141792801;tissueLiver_BmalKO=3.9355690369289;tissueKidney_BmalKO=4.29863904695826;Liver_BmalKO.amp=0.279287805902354;Liver_SV129,Kidney_SV129,Kidney_BmalKO.amp=0.192388140825306;Liver_BmalKO.phase=20.5514680318339;Liver_SV129,Kidney_SV129,Kidney_BmalKO.phase=0.38872693512432
Alkbh8	Liver_BmalKO;Liver_SV129,Kidney_SV129,Kidney_BmalKO	0.26233792758196	BIC	2	4	0.128397892771328	3.57161881714032	9.71352473143873	10.1309547210021	tissueLiver_SV129=2.15758422530547;tissueKidney_SV129=2.01470777713273;tissueLiver_BmalKO=2.18042483952116;tissueKidney_BmalKO=2.12276186542071;Liver_BmalKO.amp=0.256863758542663;Liver_SV129,Kidney_SV129,Kidney_BmalKO.amp=0.0855759375142168;Liver_BmalKO.phase=17.2741923552827;Liver_SV129,Kidney_SV129,Kidney_BmalKO.phase=2.98771708672145
Alox12	Liver_BmalKO	0.759200015227633	BIC	1	1	0.177420736757065	0	0	19.7369827606336	tissueLiver_SV129=0.656828337780577;tissueKidney_SV129=1.31216430836409;tissueLiver_BmalKO=0.673846781997245;tissueKidney_BmalKO=1.43913803795448;Liver_BmalKO.amp=0.177420736757065;Liver_BmalKO.phase=19.7369827606336
Alox5ap		0.491012105448747	BIC	0	0	NA	NA	NA	NA	tissueLiver_SV129=1.73313987004962;tissueKidney_SV129=2.02175017106445;tissueLiver_BmalKO=1.9077846794296;tissueKidney_BmalKO=1.93509457349049
Alpk1		0.365690505763115	BIC	0	0	NA	NA	NA	NA	tissueLiver_SV129=0.99956940864631;tissueKidney_SV129=0.711062446001599;tissueLiver_BmalKO=0.603512834756672;tissueKidney_BmalKO=0.625821318942906
Alpk2		0.54276031613989	BIC	0	0	NA	NA	NA	NA	tissueLiver_SV129=1.69646119597679;tissueKidney_SV129=2.27045328012925;tissueLiver_BmalKO=1.62921477280378;tissueKidney_BmalKO=2.43025857248383
Alpl	Liver_SV129,Liver_BmalKO	0.617730040224978	BIC	1	2	0.639609274786225	0	0	17.9917008808985	tissueLiver_SV129=3.57186972765197;tissueKidney_SV129=6.7512445591291;tissueLiver_BmalKO=2.95663541482513;tissueKidney_BmalKO=7.01132632209322;Liver_SV129,Liver_BmalKO.amp=0.639609274786225;Liver_SV129,Liver_BmalKO.phase=17.9917008808985
Als2	Liver_SV129;Liver_BmalKO;Kidney_SV129,Kidney_BmalKO	0.379268375076639	BIC	3	4	0.212705126921685	0.188595127506279	5.49993741798523	19.9883629678997	tissueLiver_SV129=4.61020319356204;tissueKidney_SV129=2.98389416178124;tissueLiver_BmalKO=4.82307907011618;tissueKidney_BmalKO=2.95833414803018;Liver_SV129.amp=0.369180153997697;Liver_BmalKO.amp=0.2637657096376;Kidney_SV129,Kidney_BmalKO.amp=0.108937322025721;Liver_SV129.phase=22.8640617618965;Liver_BmalKO.phase=17.3641243439113;Kidney_SV129,Kidney_BmalKO.phase=19.7369027978914
Als2cl	Liver_SV129	0.34940815250214	BIC	1	1	0.345906495243528	0	0	20.3568086483634	tissueLiver_SV129=3.6812988285765;tissueKidney_SV129=3.29121287860323;tissueLiver_BmalKO=3.83786997932325;tissueKidney_BmalKO=3.36615449042623;Liver_SV129.amp=0.345906495243528;Liver_SV129.phase=20.3568086483634
Als2cr12	Kidney_SV129,Kidney_BmalKO	0.861776751786782	BIC	1	2	0.406823483279868	0	0	9.13518498690496	tissueLiver_SV129=0.339633190450726;tissueKidney_SV129=1.25917373256098;tissueLiver_BmalKO=0.261953927447652;tissueKidney_BmalKO=1.6807394487721;Kidney_SV129,Kidney_BmalKO.amp=0.406823483279868;Kidney_SV129,Kidney_BmalKO.phase=9.13518498690496
Alx1	Kidney_SV129,Kidney_BmalKO	0.695205721833109	BIC	1	2	0.195386046717048	0	0	3.05220466004077	tissueLiver_SV129=0;tissueKidney_SV129=1.10649016525426;tissueLiver_BmalKO=0;tissueKidney_BmalKO=1.09924166795128;Kidney_SV129,Kidney_BmalKO.amp=0.195386046717048;Kidney_SV129,Kidney_BmalKO.phase=3.05220466004077
Alyref	Liver_SV129,Liver_BmalKO	0.566121044452715	BIC	1	2	0.240129202182941	0	0	18.5137281785846	tissueLiver_SV129=4.49003556430673;tissueKidney_SV129=4.4341490473912;tissueLiver_BmalKO=4.68465074513817;tissueKidney_BmalKO=4.61460643327311;Liver_SV129,Liver_BmalKO.amp=0.240129202182941;Liver_SV129,Liver_BmalKO.phase=18.5137281785846
Alyref2	Liver_BmalKO;Liver_SV129,Kidney_SV129	0.24953617216473	BIC	2	3	0.161557752610413	2.05310158865558	6.15930476596674	18.7296518326626	tissueLiver_SV129=2.05853886356977;tissueKidney_SV129=1.48293265828426;tissueLiver_BmalKO=2.13132790823748;tissueKidney_BmalKO=1.55595556909086;Liver_BmalKO.amp=0.249089288547513;Liver_SV129,Kidney_SV129.amp=0.117791984641864;Liver_BmalKO.phase=15.6499994496792;Liver_SV129,Kidney_SV129.phase=21.809304215646
Amacr	Liver_SV129,Kidney_BmalKO	0.469786672606356	BIC	1	2	0.320946286988793	0	0	4.81513003346068	tissueLiver_SV129=5.84849309486037;tissueKidney_SV129=6.62133240683777;tissueLiver_BmalKO=5.99555472394222;tissueKidney_BmalKO=5.63682115753569;Liver_SV129,Kidney_BmalKO.amp=0.320946286988793;Liver_SV129,Kidney_BmalKO.phase=4.81513003346068
Ambp	Kidney_SV129,Kidney_BmalKO	0.596353516578943	BIC	1	2	0.221547361432849	0	0	4.38091089743473	tissueLiver_SV129=10.8743940284539;tissueKidney_SV129=1.00193089593647;tissueLiver_BmalKO=10.6405016173488;tissueKidney_BmalKO=1.64528340272861;Kidney_SV129,Kidney_BmalKO.amp=0.221547361432849;Kidney_SV129,Kidney_BmalKO.phase=4.38091089743473
Ambra1	Liver_SV129,Kidney_SV129,Kidney_BmalKO	0.597809290992226	BIC	1	3	0.247044071404392	0	0	8.82063530045367	tissueLiver_SV129=3.15918419460283;tissueKidney_SV129=3.90169234279842;tissueLiver_BmalKO=3.08738321168679;tissueKidney_BmalKO=4.28063590952642;Liver_SV129,Kidney_SV129,Kidney_BmalKO.amp=0.247044071404392;Liver_SV129,Kidney_SV129,Kidney_BmalKO.phase=8.82063530045367
Amd1	Liver_SV129,Liver_BmalKO;Kidney_SV129,Kidney_BmalKO	0.601864898280729	BIC	2	4	0.546291475853796	2.84025620813627	5.68051241627255	17.5195017342425	tissueLiver_SV129=4.52642376605905;tissueKidney_SV129=4.33580774286768;tissueLiver_BmalKO=4.50988872506188;tissueKidney_BmalKO=4.4267676222708;Liver_SV129,Liver_BmalKO.amp=0.757807820799816;Kidney_SV129,Kidney_BmalKO.amp=0.334775130907777;Liver_SV129,Liver_BmalKO.phase=14.6792455261062;Kidney_SV129,Kidney_BmalKO.phase=20.3597579423788
Amdhd1	Kidney_BmalKO;Liver_SV129,Kidney_SV129	0.434953630986122	BIC	2	3	0.436265931755888	2.75414745045339	8.26244235136016	9.43985335233251	tissueLiver_SV129=6.47676559649574;tissueKidney_SV129=0.739041767434931;tissueLiver_BmalKO=6.94097247146223;tissueKidney_BmalKO=2.68589554978813;Kidney_BmalKO.amp=0.537016058927376;Liver_SV129,Kidney_SV129.amp=0.385890868170143;Kidney_BmalKO.phase=13.5710745280126;Liver_SV129,Kidney_SV129.phase=5.30863217665243
Amdhd2	Kidney_BmalKO;Liver_SV129,Kidney_SV129,Liver_BmalKO	0.676207803186734	BIC	2	4	0.268105338613721	1.01649158691791	4.06596634767164	8.19952842382114	tissueLiver_SV129=4.11293946376727;tissueKidney_SV129=5.76584318075671;tissueLiver_BmalKO=3.78907819398673;tissueKidney_BmalKO=5.55581653466508;Kidney_BmalKO.amp=0.275808749926284;Liver_SV129,Kidney_SV129,Liver_BmalKO.amp=0.265537534842867;Kidney_BmalKO.phase=6.16654524998532;Liver_SV129,Kidney_SV129,Liver_BmalKO.phase=10.232511597657
Amer1	Liver_BmalKO;Liver_SV129,Kidney_SV129	0.240678257565366	BIC	2	3	0.116415183223963	5.84145427420169	6.47563717739494	14.4661284095471	tissueLiver_SV129=1.177460319958;tissueKidney_SV129=1.05576543988152;tissueLiver_BmalKO=1.06955755827716;tissueKidney_BmalKO=1.15086396550366;Liver_BmalKO.amp=0.143374593338;Liver_SV129,Kidney_SV129.amp=0.102935478166945;Liver_BmalKO.phase=23.2283098208496;Liver_SV129,Kidney_SV129.phase=5.70394699824453
Amfr		0.288811787207478	BIC	0	0	NA	NA	NA	NA	tissueLiver_SV129=7.06866870223572;tissueKidney_SV129=6.54490827361082;tissueLiver_BmalKO=7.06924466674743;tissueKidney_BmalKO=6.60679962673706
Amigo1	Liver_SV129,Liver_BmalKO,Kidney_BmalKO	0.169265175377443	BIC	1	3	0.122363977582569	0	0	10.4451508428607	tissueLiver_SV129=1.64547374301434;tissueKidney_SV129=2.42754060579753;tissueLiver_BmalKO=1.32407904962257;tissueKidney_BmalKO=2.66617078758322;Liver_SV129,Liver_BmalKO,Kidney_BmalKO.amp=0.122363977582569;Liver_SV129,Liver_BmalKO,Kidney_BmalKO.phase=10.4451508428607
Amigo2	Liver_SV129;Liver_BmalKO	0.355263362539129	BIC	2	2	0.211188979067166	5.45915679466215	10.9183135893243	16.5507214700585	tissueLiver_SV129=1.76828382216624;tissueKidney_SV129=0.902246348254214;tissueLiver_BmalKO=1.52897525087638;tissueKidney_BmalKO=1.19188479352166;Liver_SV129.amp=0.272706960297276;Liver_BmalKO.amp=0.149670997837055;Liver_SV129.phase=11.0915646753964;Liver_BmalKO.phase=22.0098782647207
Amigo3	Liver_BmalKO	0.660362237035515	BIC	1	1	0.382672557303092	0	0	13.9352310603936	tissueLiver_SV129=1.44597213670008;tissueKidney_SV129=0.996697031514397;tissueLiver_BmalKO=1.37903914712587;tissueKidney_BmalKO=1.12468117340833;Liver_BmalKO.amp=0.382672557303092;Liver_BmalKO.phase=13.9352310603936
Ammecr1l	Kidney_SV129;Liver_BmalKO	0.430766646499321	BIC	2	2	0.197709746428719	1.90645081010471	3.81290162020942	20.3459875818816	tissueLiver_SV129=3.98629450585207;tissueKidney_SV129=3.85811375951346;tissueLiver_BmalKO=4.0378651282298;tissueKidney_BmalKO=3.88813519862807;Kidney_SV129.amp=0.147767806127978;Liver_BmalKO.amp=0.247651686729459;Kidney_SV129.phase=22.2524383919863;Liver_BmalKO.phase=18.4395367717769
Amn	Kidney_SV129	0.139130373439759	BIC	1	1	0.0997309566271376	0	0	0.111837083806148	tissueLiver_SV129=0.116922562290048;tissueKidney_SV129=5.8000798240656;tissueLiver_BmalKO=0.0471057394346027;tissueKidney_BmalKO=6.05425967701173;Kidney_SV129.amp=0.0997309566271376;Kidney_SV129.phase=0.111837083806148
Amn1	Liver_SV129,Liver_BmalKO	0.905814633563095	BIC	1	2	0.889520869389219	0	0	12.8416080627836	tissueLiver_SV129=3.77175479989703;tissueKidney_SV129=3.09575168975834;tissueLiver_BmalKO=4.06025537905561;tissueKidney_BmalKO=3.10737704936915;Liver_SV129,Liver_BmalKO.amp=0.889520869389219;Liver_SV129,Liver_BmalKO.phase=12.8416080627836
Amot	Liver_BmalKO	0.541212819523949	BIC	1	1	0.228955359835643	0	0	20.2906972594126	tissueLiver_SV129=1.82250723269711;tissueKidney_SV129=2.72238810575584;tissueLiver_BmalKO=1.42055742701068;tissueKidney_BmalKO=2.71081915915177;Liver_BmalKO.amp=0.228955359835643;Liver_BmalKO.phase=20.2906972594126
Amotl1		0.218118771101024	BIC	0	0	NA	NA	NA	NA	tissueLiver_SV129=2.46502609271658;tissueKidney_SV129=1.81559203467421;tissueLiver_BmalKO=2.28986819681187;tissueKidney_BmalKO=1.94826625612841
Amotl2	Kidney_BmalKO	0.149396024802168	BIC	1	1	0.275265018167528	0	0	13.2961518395292	tissueLiver_SV129=4.27370001304674;tissueKidney_SV129=4.51594800804542;tissueLiver_BmalKO=4.30726422685035;tissueKidney_BmalKO=4.97143645976122;Kidney_BmalKO.amp=0.275265018167528;Kidney_BmalKO.phase=13.2961518395292
Ampd2	Liver_SV129,Kidney_SV129,Liver_BmalKO,Kidney_BmalKO	0.333909913575356	BIC	1	4	0.162554129518366	0	0	20.4546606977749	tissueLiver_SV129=3.90554169249225;tissueKidney_SV129=4.06988362279073;tissueLiver_BmalKO=4.05447003198591;tissueKidney_BmalKO=4.29020668774421;Liver_SV129,Kidney_SV129,Liver_BmalKO,Kidney_BmalKO.amp=0.162554129518366;Liver_SV129,Kidney_SV129,Liver_BmalKO,Kidney_BmalKO.phase=20.4546606977749
Ampd3	Liver_SV129,Kidney_SV129	0.201032749664789	BIC	1	2	0.169087844748512	0	0	20.5881672141706	tissueLiver_SV129=0.922326328831339;tissueKidney_SV129=2.91960736361654;tissueLiver_BmalKO=0.865336856661807;tissueKidney_BmalKO=3.27953358648305;Liver_SV129,Kidney_SV129.amp=0.169087844748512;Liver_SV129,Kidney_SV129.phase=20.5881672141706
Amt	Liver_BmalKO;Liver_SV129,Kidney_SV129	0.278579843749964	BIC	2	3	0.397567689558784	3.51533010121161	3.51533010121161	13.5818455297669	tissueLiver_SV129=5.32881991936302;tissueKidney_SV129=5.09416181711779;tissueLiver_BmalKO=5.79090192010664;tissueKidney_BmalKO=5.97030668894345;Liver_BmalKO.amp=0.223269776601506;Liver_SV129,Kidney_SV129.amp=0.484716646037423;Liver_BmalKO.phase=23.8241804791611;Liver_SV129,Kidney_SV129.phase=3.33951058037273
Amy1	Kidney_SV129,Kidney_BmalKO	0.678742028313837	BIC	1	2	0.326160426439706	0	0	11.388776689091	tissueLiver_SV129=7.03533366410464;tissueKidney_SV129=2.49314170848099;tissueLiver_BmalKO=7.78560064871567;tissueKidney_BmalKO=2.97138975906276;Kidney_SV129,Kidney_BmalKO.amp=0.326160426439706;Kidney_SV129,Kidney_BmalKO.phase=11.388776689091
Amz1	Kidney_SV129	0.742705497133735	BIC	1	1	0.464190026275302	0	0	8.63671596797417	tissueLiver_SV129=1.02638356302845;tissueKidney_SV129=1.30236005880335;tissueLiver_BmalKO=0.745786051863712;tissueKidney_BmalKO=1.09833602218548;Kidney_SV129.amp=0.464190026275302;Kidney_SV129.phase=8.63671596797417
Amz2	Liver_SV129	0.262844833510077	BIC	1	1	0.184425994844522	0	0	8.08216070177683	tissueLiver_SV129=3.47295492674599;tissueKidney_SV129=4.66224702356948;tissueLiver_BmalKO=3.52468301927656;tissueKidney_BmalKO=4.65615346257387;Liver_SV129.amp=0.184425994844522;Liver_SV129.phase=8.08216070177683
Anapc1		0.391474733511065	BIC	0	0	NA	NA	NA	NA	tissueLiver_SV129=4.52597402160362;tissueKidney_SV129=4.1775554418041;tissueLiver_BmalKO=4.62855730265347;tissueKidney_BmalKO=4.33308612348935
Anapc10		0.320945419453562	BIC	0	0	NA	NA	NA	NA	tissueLiver_SV129=1.72874839274062;tissueKidney_SV129=1.5315702726421;tissueLiver_BmalKO=1.68131656336641;tissueKidney_BmalKO=1.65925798189271
Anapc11	Kidney_SV129,Liver_BmalKO	0.466230244638224	BIC	1	2	0.112056643616227	0	0	20.4891515603218	tissueLiver_SV129=3.79795424566052;tissueKidney_SV129=4.69803050682857;tissueLiver_BmalKO=3.96554107017103;tissueKidney_BmalKO=5.05864753564984;Kidney_SV129,Liver_BmalKO.amp=0.112056643616227;Kidney_SV129,Liver_BmalKO.phase=20.4891515603218
Anapc13		0.419580965912	BIC	0	0	NA	NA	NA	NA	tissueLiver_SV129=6.1741607824652;tissueKidney_SV129=7.2313299886564;tissueLiver_BmalKO=6.2644185703852;tissueKidney_BmalKO=7.2928258453036
Anapc15		0.14366921225099	BIC	0	0	NA	NA	NA	NA	tissueLiver_SV129=3.7319723540184;tissueKidney_SV129=4.20440001797171;tissueLiver_BmalKO=3.81720968929802;tissueKidney_BmalKO=4.24563775727395
Anapc16		0.350512599414988	BIC	0	0	NA	NA	NA	NA	tissueLiver_SV129=4.51694956024751;tissueKidney_SV129=5.34184529743101;tissueLiver_BmalKO=4.63159283123292;tissueKidney_BmalKO=5.22241053935695
Anapc2	Liver_SV129,Kidney_SV129,Liver_BmalKO,Kidney_BmalKO	0.150705255128787	BIC	1	4	0.118801447658871	0	0	5.8430813129009	tissueLiver_SV129=3.57429514754906;tissueKidney_SV129=4.67435127507764;tissueLiver_BmalKO=3.7402706250556;tissueKidney_BmalKO=4.84901875300396;Liver_SV129,Kidney_SV129,Liver_BmalKO,Kidney_BmalKO.amp=0.118801447658871;Liver_SV129,Kidney_SV129,Liver_BmalKO,Kidney_BmalKO.phase=5.8430813129009
Anapc4		0.542924472951561	BIC	0	0	NA	NA	NA	NA	tissueLiver_SV129=3.43588887093549;tissueKidney_SV129=4.26776666338393;tissueLiver_BmalKO=3.4722615596102;tissueKidney_BmalKO=4.4597728556928
Anapc5		0.471644755026213	BIC	0	0	NA	NA	NA	NA	tissueLiver_SV129=4.90849684911451;tissueKidney_SV129=5.56746552104787;tissueLiver_BmalKO=4.86717924456897;tissueKidney_BmalKO=5.7032162556063
Anapc7	Liver_SV129,Kidney_SV129,Kidney_BmalKO	0.423393965191097	BIC	1	3	0.213107393197049	0	0	6.30947050523049	tissueLiver_SV129=2.95106504316192;tissueKidney_SV129=4.18721491182992;tissueLiver_BmalKO=3.17476913200795;tissueKidney_BmalKO=4.1906750061841;Liver_SV129,Kidney_SV129,Kidney_BmalKO.amp=0.213107393197049;Liver_SV129,Kidney_SV129,Kidney_BmalKO.phase=6.30947050523049
Ang	Liver_SV129,Kidney_BmalKO	0.278648612307432	BIC	1	2	0.276771554803831	0	0	9.25075217409157	tissueLiver_SV129=7.19180309090284;tissueKidney_SV129=1.16019393432837;tissueLiver_BmalKO=7.55563710252702;tissueKidney_BmalKO=1.22879846123914;Liver_SV129,Kidney_BmalKO.amp=0.276771554803831;Liver_SV129,Kidney_BmalKO.phase=9.25075217409157
Angel1	Liver_SV129,Liver_BmalKO	0.295012346091516	BIC	1	2	0.173221208847783	0	0	22.9942520517414	tissueLiver_SV129=0.925659418337344;tissueKidney_SV129=1.8334062736918;tissueLiver_BmalKO=1.01903305628586;tissueKidney_BmalKO=2.00237851420865;Liver_SV129,Liver_BmalKO.amp=0.173221208847783;Liver_SV129,Liver_BmalKO.phase=22.9942520517414
Angel2		0.437590083155213	BIC	0	0	NA	NA	NA	NA	tissueLiver_SV129=3.61531386299903;tissueKidney_SV129=3.74651798194335;tissueLiver_BmalKO=3.31348269388507;tissueKidney_BmalKO=3.73650715746271
Angpt1	Kidney_SV129	0.520312935233393	BIC	1	1	0.195093980580613	0	0	2.83596029641268	tissueLiver_SV129=0.472884255189597;tissueKidney_SV129=2.12611539863835;tissueLiver_BmalKO=0.35508466465482;tissueKidney_BmalKO=2.60630510034258;Kidney_SV129.amp=0.195093980580613;Kidney_SV129.phase=2.83596029641268
Angpt2	Kidney_SV129,Kidney_BmalKO	0.327794897754412	BIC	1	2	0.241149521047738	0	0	5.26883890140156	tissueLiver_SV129=0.985967768815347;tissueKidney_SV129=2.28456385113471;tissueLiver_BmalKO=0.890204659994616;tissueKidney_BmalKO=3.05924474610925;Kidney_SV129,Kidney_BmalKO.amp=0.241149521047738;Kidney_SV129,Kidney_BmalKO.phase=5.26883890140156
Angptl2	Liver_SV129,Kidney_SV129	0.426507253305636	BIC	1	2	0.232786086197978	0	0	12.3383097649085	tissueLiver_SV129=3.0097562417419;tissueKidney_SV129=3.76962046673453;tissueLiver_BmalKO=2.55730874174767;tissueKidney_BmalKO=3.4820178150628;Liver_SV129,Kidney_SV129.amp=0.232786086197978;Liver_SV129,Kidney_SV129.phase=12.3383097649085
Angptl3		0.27492339653963	BIC	0	0	NA	NA	NA	NA	tissueLiver_SV129=8.76629120951984;tissueKidney_SV129=2.23623002519054;tissueLiver_BmalKO=8.83826026583807;tissueKidney_BmalKO=3.37464877500111
Angptl4	Kidney_BmalKO;Liver_SV129,Kidney_SV129,Liver_BmalKO	0.504616064508559	BIC	2	4	1.23725415240412	0.461884348725812	1.84753739490325	9.31295617258389	tissueLiver_SV129=4.89888635026473;tissueKidney_SV129=4.10594566490516;tissueLiver_BmalKO=4.73304309407212;tissueKidney_BmalKO=3.29882781821154;Kidney_BmalKO.amp=2.06219122259823;Liver_SV129,Kidney_SV129,Liver_BmalKO.amp=0.962275129006077;Kidney_BmalKO.phase=10.2367248700355;Liver_SV129,Kidney_SV129,Liver_BmalKO.phase=8.38918747513227
Angptl6		0.376040671909459	BIC	0	0	NA	NA	NA	NA	tissueLiver_SV129=3.26480631269072;tissueKidney_SV129=0.719292430617278;tissueLiver_BmalKO=3.16021112391181;tissueKidney_BmalKO=0.998896189457278
Angptl7	Kidney_SV129;Kidney_BmalKO	0.490431427812844	BIC	2	2	0.393670996958774	5.70189975120556	11.4037995024111	9.11448475864643	tissueLiver_SV129=0.880694822535919;tissueKidney_SV129=2.57349307253851;tissueLiver_BmalKO=0.714720272820728;tissueKidney_BmalKO=0.534745625604;Kidney_SV129.amp=0.446066006463738;Kidney_BmalKO.amp=0.34127598745381;Kidney_SV129.phase=14.816384509852;Kidney_BmalKO.phase=3.41258500744087
Angptl8	Liver_SV129,Liver_BmalKO	0.835854338322771	BIC	1	2	1.5170713698534	0	0	17.8922307533504	tissueLiver_SV129=6.44772026490766;tissueKidney_SV129=0.98326429455735;tissueLiver_BmalKO=6.46893963605665;tissueKidney_BmalKO=1.33935482695916;Liver_SV129,Liver_BmalKO.amp=1.5170713698534;Liver_SV129,Liver_BmalKO.phase=17.8922307533504
Ank	Kidney_SV129,Liver_BmalKO,Kidney_BmalKO	0.293992623995203	BIC	1	3	0.123182357329755	0	0	19.3063534851944	tissueLiver_SV129=3.33430555412222;tissueKidney_SV129=1.9379913719066;tissueLiver_BmalKO=3.31702993939638;tissueKidney_BmalKO=2.01400556448979;Kidney_SV129,Liver_BmalKO,Kidney_BmalKO.amp=0.123182357329755;Kidney_SV129,Liver_BmalKO,Kidney_BmalKO.phase=19.3063534851944
Ank2		0.503946304898524	BIC	0	0	NA	NA	NA	NA	tissueLiver_SV129=2.47431381018639;tissueKidney_SV129=2.01798151850461;tissueLiver_BmalKO=2.04686445972074;tissueKidney_BmalKO=2.41233394519386
Ank3	Liver_SV129;Liver_BmalKO	0.425824098716345	BIC	2	2	0.429558572005633	7.09313317504142	9.81373364991717	13.8167007874364	tissueLiver_SV129=3.75332714344462;tissueKidney_SV129=5.39318584293706;tissueLiver_BmalKO=2.89511981229069;tissueKidney_BmalKO=5.39219321306721;Liver_SV129.amp=0.328158627689949;Liver_BmalKO.amp=0.530958516321317;Liver_SV129.phase=6.72356761239501;Liver_BmalKO.phase=20.9098339624778
Ankdd1b	Kidney_SV129	0.295865513749159	BIC	1	1	0.107994475947208	0	0	1.76208136672376	tissueLiver_SV129=0.412113373842656;tissueKidney_SV129=0.896881798007709;tissueLiver_BmalKO=0.363392674330338;tissueKidney_BmalKO=1.04356146756606;Kidney_SV129.amp=0.107994475947208;Kidney_SV129.phase=1.76208136672376
Ankef1	Kidney_SV129;Liver_SV129,Liver_BmalKO	0.360350663334178	BIC	2	3	0.394464281428693	3.69882145611203	11.0964643683361	13.9390460316745	tissueLiver_SV129=1.95969475108135;tissueKidney_SV129=1.78411334019587;tissueLiver_BmalKO=1.80805633083333;tissueKidney_BmalKO=1.33978674138177;Kidney_SV129.amp=0.645833189344002;Liver_SV129,Liver_BmalKO.amp=0.268779827471038;Kidney_SV129.phase=8.39081384750643;Liver_SV129,Liver_BmalKO.phase=19.4872782158425
Ankfy1	Liver_BmalKO	0.467451212364932	BIC	1	1	0.174593123253096	0	0	19.7994104401862	tissueLiver_SV129=3.46339809938683;tissueKidney_SV129=3.18308795752991;tissueLiver_BmalKO=3.55793312257059;tissueKidney_BmalKO=3.29827908931166;Liver_BmalKO.amp=0.174593123253096;Liver_BmalKO.phase=19.7994104401862
Ankhd1		0.464066806313471	BIC	0	0	NA	NA	NA	NA	tissueLiver_SV129=4.63878436278344;tissueKidney_SV129=4.49298882568289;tissueLiver_BmalKO=4.51217391837735;tissueKidney_BmalKO=4.64372264662843
Ankib1	Liver_BmalKO	0.525387871836746	BIC	1	1	0.213530297517721	0	0	17.2226039824557	tissueLiver_SV129=3.22453903056708;tissueKidney_SV129=4.45245515191769;tissueLiver_BmalKO=3.29882624286398;tissueKidney_BmalKO=4.29038731973076;Liver_BmalKO.amp=0.213530297517721;Liver_BmalKO.phase=17.2226039824557
Ankle2	Liver_SV129	0.68630803186597	BIC	1	1	0.178839828194674	0	0	8.30084707276976	tissueLiver_SV129=3.484146996872;tissueKidney_SV129=2.63268947278926;tissueLiver_BmalKO=3.44085364102372;tissueKidney_BmalKO=2.69728904127232;Liver_SV129.amp=0.178839828194674;Liver_SV129.phase=8.30084707276976
Ankmy2	Liver_BmalKO;Liver_SV129,Kidney_SV129	0.612554588946023	BIC	2	3	0.148037762949322	5.99631005264377	6.01106984206868	12.2298440891786	tissueLiver_SV129=2.39111908673881;tissueKidney_SV129=3.49651299316031;tissueLiver_BmalKO=2.59672086334362;tissueKidney_BmalKO=3.71643008081697;Liver_BmalKO.amp=0.222951216263404;Liver_SV129,Kidney_SV129.amp=0.110581036292282;Liver_BmalKO.phase=21.2243091681443;Liver_SV129,Kidney_SV129.phase=3.23537901021297
Ankra2	Liver_SV129,Kidney_SV129,Kidney_BmalKO	0.470674243256225	BIC	1	3	0.121420219591618	0	0	6.05467902963954	tissueLiver_SV129=2.95569866338412;tissueKidney_SV129=3.11081599452874;tissueLiver_BmalKO=2.84765914484684;tissueKidney_BmalKO=3.28485531300166;Liver_SV129,Kidney_SV129,Kidney_BmalKO.amp=0.121420219591618;Liver_SV129,Kidney_SV129,Kidney_BmalKO.phase=6.05467902963954
Ankrd10	Liver_SV129,Liver_BmalKO	0.662488989342115	BIC	1	2	0.237786136425484	0	0	15.9874090678472	tissueLiver_SV129=2.38508889922582;tissueKidney_SV129=3.53784345250836;tissueLiver_BmalKO=2.46208762376655;tissueKidney_BmalKO=3.77799122543507;Liver_SV129,Liver_BmalKO.amp=0.237786136425484;Liver_SV129,Liver_BmalKO.phase=15.9874090678472
Ankrd11	Liver_SV129,Kidney_SV129	0.235221475864824	BIC	1	2	0.110080331330675	0	0	7.67485534286663	tissueLiver_SV129=3.53947262514398;tissueKidney_SV129=2.99871840450748;tissueLiver_BmalKO=3.50296223461426;tissueKidney_BmalKO=3.11008170395501;Liver_SV129,Kidney_SV129.amp=0.110080331330675;Liver_SV129,Kidney_SV129.phase=7.67485534286663
Ankrd12		0.383761250855685	BIC	0	0	NA	NA	NA	NA	tissueLiver_SV129=3.18434806852855;tissueKidney_SV129=2.93912393082959;tissueLiver_BmalKO=3.05638708969296;tissueKidney_BmalKO=3.16744113784146
Ankrd13a	Liver_SV129,Kidney_SV129,Liver_BmalKO	0.373833829385244	BIC	1	3	0.18054069220072	0	0	19.8809350456263	tissueLiver_SV129=3.39050358441309;tissueKidney_SV129=4.32477450287216;tissueLiver_BmalKO=3.45539601997301;tissueKidney_BmalKO=4.52263082631581;Liver_SV129,Kidney_SV129,Liver_BmalKO.amp=0.18054069220072;Liver_SV129,Kidney_SV129,Liver_BmalKO.phase=19.8809350456263
Ankrd13b	Kidney_SV129;Liver_SV129,Liver_BmalKO,Kidney_BmalKO	0.362257228606888	BIC	2	4	0.124864081009752	1.05430442883591	4.21721771534364	5.56044660825773	tissueLiver_SV129=0.713355205936134;tissueKidney_SV129=2.5457868408332;tissueLiver_BmalKO=0.883313214028566;tissueKidney_BmalKO=2.96667929705462;Kidney_SV129.amp=0.255929252422735;Liver_SV129,Liver_BmalKO,Kidney_BmalKO.amp=0.0811756905387572;Kidney_SV129.phase=3.45183775058591;Liver_SV129,Liver_BmalKO,Kidney_BmalKO.phase=7.66905546592955
Ankrd13c		0.274659305222714	BIC	0	0	NA	NA	NA	NA	tissueLiver_SV129=3.85190426726505;tissueKidney_SV129=5.98573713589303;tissueLiver_BmalKO=3.85692554924455;tissueKidney_BmalKO=5.79759859585274
Ankrd13d		0.417598705113872	BIC	0	0	NA	NA	NA	NA	tissueLiver_SV129=0.484449867735108;tissueKidney_SV129=1.08209302807543;tissueLiver_BmalKO=0.426753196449457;tissueKidney_BmalKO=1.10645707879358
Ankrd16	Liver_SV129,Kidney_SV129,Liver_BmalKO,Kidney_BmalKO	0.503339252006265	BIC	1	4	0.178822969352786	0	0	8.45909129138491	tissueLiver_SV129=3.38863725278447;tissueKidney_SV129=4.17635469225016;tissueLiver_BmalKO=3.18147268989063;tissueKidney_BmalKO=4.41148801095618;Liver_SV129,Kidney_SV129,Liver_BmalKO,Kidney_BmalKO.amp=0.178822969352786;Liver_SV129,Kidney_SV129,Liver_BmalKO,Kidney_BmalKO.phase=8.45909129138491
Ankrd17	Liver_SV129;Liver_BmalKO,Kidney_BmalKO	0.463433721775364	BIC	2	3	0.154021173686095	1.85787354776904	5.57362064330712	12.3102672598876	tissueLiver_SV129=3.54625861050636;tissueKidney_SV129=3.21731131773096;tissueLiver_BmalKO=3.47322256660573;tissueKidney_BmalKO=3.34870916166443;Liver_SV129.amp=0.22522538292013;Liver_BmalKO,Kidney_BmalKO.amp=0.118419069069077;Liver_SV129.phase=9.52345693823407;Liver_BmalKO,Kidney_BmalKO.phase=15.0970775815412
Ankrd23		0.455003086363251	BIC	0	0	NA	NA	NA	NA	tissueLiver_SV129=1.73825214607482;tissueKidney_SV129=1.91275366669053;tissueLiver_BmalKO=2.11668309307287;tissueKidney_BmalKO=2.3887258126879
Ankrd24		0.284612534301643	BIC	0	0	NA	NA	NA	NA	tissueLiver_SV129=2.25503744055587;tissueKidney_SV129=3.57875047317045;tissueLiver_BmalKO=2.21744569712806;tissueKidney_BmalKO=3.99520054722654
Ankrd26	Liver_SV129,Liver_BmalKO,Kidney_BmalKO	0.241614961814384	BIC	1	3	0.179801355864989	0	0	14.5709843985504	tissueLiver_SV129=1.6781539109451;tissueKidney_SV129=1.43995614916973;tissueLiver_BmalKO=1.59581597606498;tissueKidney_BmalKO=1.5734020484471;Liver_SV129,Liver_BmalKO,Kidney_BmalKO.amp=0.17980135586499;Liver_SV129,Liver_BmalKO,Kidney_BmalKO.phase=14.5709843985504
Ankrd27	Liver_SV129	0.758101441095902	BIC	1	1	0.254788762815645	0	0	10.2761267559544	tissueLiver_SV129=3.42045525829034;tissueKidney_SV129=2.70299769713003;tissueLiver_BmalKO=3.16795495113179;tissueKidney_BmalKO=2.84799976770768;Liver_SV129.amp=0.254788762815645;Liver_SV129.phase=10.2761267559544
Ankrd28	Liver_SV129,Kidney_SV129	0.246808284726446	BIC	1	2	0.109849284366133	0	0	10.4778287358301	tissueLiver_SV129=3.44210752810976;tissueKidney_SV129=3.16839695381895;tissueLiver_BmalKO=3.50104925405557;tissueKidney_BmalKO=3.34618007557035;Liver_SV129,Kidney_SV129.amp=0.109849284366133;Liver_SV129,Kidney_SV129.phase=10.4778287358301
Ankrd29		0.419871338747174	BIC	0	0	NA	NA	NA	NA	tissueLiver_SV129=0.361046988322219;tissueKidney_SV129=3.13759561311537;tissueLiver_BmalKO=0.35748590698685;tissueKidney_BmalKO=2.92121909123777
Ankrd33b	Liver_SV129,Liver_BmalKO	0.426939925399589	BIC	1	2	0.231806439298521	0	0	17.2916817466913	tissueLiver_SV129=3.49998574531665;tissueKidney_SV129=3.93683679434281;tissueLiver_BmalKO=3.42220012186601;tissueKidney_BmalKO=4.02646211085069;Liver_SV129,Liver_BmalKO.amp=0.231806439298521;Liver_SV129,Liver_BmalKO.phase=17.2916817466913
Ankrd37	Liver_SV129	0.223063792323337	BIC	1	1	0.367906125714942	0	0	13.2139041082016	tissueLiver_SV129=1.19047786584728;tissueKidney_SV129=1.51270540313302;tissueLiver_BmalKO=1.14555378261151;tissueKidney_BmalKO=1.85618562850107;Liver_SV129.amp=0.367906125714942;Liver_SV129.phase=13.2139041082016
Ankrd39		0.589120198632392	BIC	0	0	NA	NA	NA	NA	tissueLiver_SV129=0.890276114069394;tissueKidney_SV129=1.43282918455195;tissueLiver_BmalKO=1.22333317537992;tissueKidney_BmalKO=1.63459982448391
Ankrd40	Liver_SV129,Kidney_SV129,Liver_BmalKO	0.289728894571257	BIC	1	3	0.115446606283574	0	0	19.0341868139333	tissueLiver_SV129=5.11436635745904;tissueKidney_SV129=5.31210022609756;tissueLiver_BmalKO=5.14361690429324;tissueKidney_BmalKO=5.46186511267885;Liver_SV129,Kidney_SV129,Liver_BmalKO.amp=0.115446606283574;Liver_SV129,Kidney_SV129,Liver_BmalKO.phase=19.0341868139333
Ankrd42	Kidney_SV129;Kidney_BmalKO	0.247329841117587	BIC	2	2	0.184895314857122	1.76691651563834	3.53383303127668	8.12795339848331	tissueLiver_SV129=0.616455157734078;tissueKidney_SV129=1.63897417839892;tissueLiver_BmalKO=0.661749631530098;tissueKidney_BmalKO=1.48817391328919;Kidney_SV129.amp=0.148058503771141;Kidney_BmalKO.amp=0.221732125943102;Kidney_SV129.phase=9.89486991412165;Kidney_BmalKO.phase=6.36103688284497
Ankrd44	Liver_SV129,Kidney_SV129,Kidney_BmalKO	0.31406059481569	BIC	1	3	0.169373628973516	0	0	6.7797214228297	tissueLiver_SV129=2.45940147300913;tissueKidney_SV129=3.00102858693634;tissueLiver_BmalKO=2.46177146701074;tissueKidney_BmalKO=2.92157845610191;Liver_SV129,Kidney_SV129,Kidney_BmalKO.amp=0.169373628973516;Liver_SV129,Kidney_SV129,Kidney_BmalKO.phase=6.7797214228297
Ankrd45		0.189905252076043	BIC	0	0	NA	NA	NA	NA	tissueLiver_SV129=0.0110630257962561;tissueKidney_SV129=0.795228333227694;tissueLiver_BmalKO=0.0244442724753616;tissueKidney_BmalKO=0.955856734480721
Ankrd46	Liver_SV129;Liver_BmalKO	0.823661245931216	BIC	2	2	0.229599404814454	2.22135223383395	4.44270446766791	17.8196343391275	tissueLiver_SV129=4.51492724170581;tissueKidney_SV129=4.51606599113156;tissueLiver_BmalKO=4.58414104795749;tissueKidney_BmalKO=4.63360719534394;Liver_SV129.amp=0.221349530764789;Liver_BmalKO.amp=0.23784927886412;Liver_SV129.phase=20.0409865729614;Liver_BmalKO.phase=15.5982821052935
Ankrd49		0.452020209251405	BIC	0	0	NA	NA	NA	NA	tissueLiver_SV129=2.73666129782327;tissueKidney_SV129=2.27346102054065;tissueLiver_BmalKO=2.95577927527513;tissueKidney_BmalKO=2.40236124207129
Ankrd50	Liver_SV129,Kidney_SV129	0.657602004553148	BIC	1	2	0.196856216571641	0	0	2.96021250841061	tissueLiver_SV129=2.49995231870483;tissueKidney_SV129=2.45233516007869;tissueLiver_BmalKO=2.67234259849329;tissueKidney_BmalKO=2.82267113495563;Liver_SV129,Kidney_SV129.amp=0.196856216571641;Liver_SV129,Kidney_SV129.phase=2.96021250841061
Ankrd52	Liver_SV129;Liver_BmalKO	0.332143472234819	BIC	2	2	0.229707900844143	2.62226284265253	5.24452568530506	12.0587375621825	tissueLiver_SV129=2.44784599506808;tissueKidney_SV129=2.71709858147444;tissueLiver_BmalKO=2.47549755030787;tissueKidney_BmalKO=2.83312734309188;Liver_SV129.amp=0.191917357527111;Liver_BmalKO.amp=0.267498444161176;Liver_SV129.phase=9.43647471952996;Liver_BmalKO.phase=14.681000404835
Ankrd54	Liver_BmalKO;Kidney_SV129,Kidney_BmalKO	0.566395732471737	BIC	2	3	0.174386090080158	1.22236379718716	3.66709139156148	17.8958686199134	tissueLiver_SV129=2.79135692084683;tissueKidney_SV129=3.53522628226465;tissueLiver_BmalKO=2.71100122268254;tissueKidney_BmalKO=3.82340499859283;Liver_BmalKO.amp=0.268664806169849;Kidney_SV129,Kidney_BmalKO.amp=0.127246732035312;Liver_BmalKO.phase=16.0623229241326;Kidney_SV129,Kidney_BmalKO.phase=19.7294143156941
Ankrd6		0.521114743101576	BIC	0	0	NA	NA	NA	NA	tissueLiver_SV129=0.832948373543734;tissueKidney_SV129=1.11521152150964;tissueLiver_BmalKO=0.655094504855137;tissueKidney_BmalKO=0.842855020613944
Ankrd65	Kidney_SV129;Kidney_BmalKO	0.645425412531895	BIC	2	2	0.288367508596978	2.39741016158797	4.79482032317594	5.95753042995605	tissueLiver_SV129=0;tissueKidney_SV129=1.91809612831772;tissueLiver_BmalKO=0;tissueKidney_BmalKO=1.19689733006752;Kidney_SV129.amp=0.228693593512403;Kidney_BmalKO.amp=0.348041423681554;Kidney_SV129.phase=8.35494059154402;Kidney_BmalKO.phase=3.56012026836808
Ankrd9	Liver_SV129,Liver_BmalKO	0.388168396807394	BIC	1	2	0.691267487044431	0	0	16.78549489855	tissueLiver_SV129=1.79446334977639;tissueKidney_SV129=2.5455042048466;tissueLiver_BmalKO=1.52600161140774;tissueKidney_BmalKO=2.60703940396291;Liver_SV129,Liver_BmalKO.amp=0.691267487044431;Liver_SV129,Liver_BmalKO.phase=16.78549489855
Anks1	Liver_SV129;Liver_BmalKO,Kidney_BmalKO	0.460568226608184	BIC	2	3	0.148498458853144	1.12721488268316	3.38164464804948	13.4970891746574	tissueLiver_SV129=2.49318782073169;tissueKidney_SV129=3.1442714150266;tissueLiver_BmalKO=2.43528859866375;tissueKidney_BmalKO=3.43342452662489;Liver_SV129.amp=0.21113647849858;Liver_BmalKO,Kidney_BmalKO.amp=0.117179449030425;Liver_SV129.phase=11.8062668506327;Liver_BmalKO,Kidney_BmalKO.phase=15.1879114986822
Anks1b	Kidney_SV129	0.506241769353726	BIC	1	1	0.285220919204509	0	0	12.5104682037544	tissueLiver_SV129=0.0160302996651934;tissueKidney_SV129=1.21649828910762;tissueLiver_BmalKO=0.0094939552138783;tissueKidney_BmalKO=0.365442117796893;Kidney_SV129.amp=0.285220919204509;Kidney_SV129.phase=12.5104682037544
Anks3	Liver_SV129,Liver_BmalKO	0.287446457496413	BIC	1	2	0.142199922197511	0	0	14.6779891400977	tissueLiver_SV129=2.62629435170518;tissueKidney_SV129=3.55530081612047;tissueLiver_BmalKO=2.52560474329327;tissueKidney_BmalKO=3.72216494098429;Liver_SV129,Liver_BmalKO.amp=0.142199922197511;Liver_SV129,Liver_BmalKO.phase=14.6779891400977
Anks4b	Liver_SV129;Liver_BmalKO;Kidney_SV129,Kidney_BmalKO	0.609050319890895	BIC	3	4	0.365029964315907	2.07406613036747	6.02472132657707	18.1252612405567	tissueLiver_SV129=5.31908113434846;tissueKidney_SV129=4.20593149496985;tissueLiver_BmalKO=4.80898024942447;tissueKidney_BmalKO=4.19802680128903;Liver_SV129.amp=0.29886818466125;Liver_BmalKO.amp=0.689725691184798;Kidney_SV129,Kidney_BmalKO.amp=0.23576299070879;Liver_SV129.phase=14.8659614211363;Liver_BmalKO.phase=18.6191395528205;Kidney_SV129,Kidney_BmalKO.phase=20.8906827477134
Anks6	Kidney_SV129;Kidney_BmalKO	0.531877722429286	BIC	2	2	0.160590790898694	2.86892960779085	5.7378592155817	17.3143440541996	tissueLiver_SV129=0.216456662536566;tissueKidney_SV129=2.70600628450559;tissueLiver_BmalKO=0.216189721569937;tissueKidney_BmalKO=2.93557811328734;Kidney_SV129.amp=0.172527319571421;Kidney_BmalKO.amp=0.148654262225968;Kidney_SV129.phase=20.1832736619904;Kidney_BmalKO.phase=14.4454144464087
Ankzf1	Liver_SV129,Kidney_SV129,Liver_BmalKO,Kidney_BmalKO	0.429123648414679	BIC	1	4	0.109721461970358	0	0	7.31561330559767	tissueLiver_SV129=3.68494126590965;tissueKidney_SV129=3.72437487533903;tissueLiver_BmalKO=3.56820780989116;tissueKidney_BmalKO=3.90517686547393;Liver_SV129,Kidney_SV129,Liver_BmalKO,Kidney_BmalKO.amp=0.109721461970358;Liver_SV129,Kidney_SV129,Liver_BmalKO,Kidney_BmalKO.phase=7.31561330559767
Ano1	Liver_SV129,Kidney_BmalKO	0.237331019820116	BIC	1	2	0.189992050591689	0	0	4.06054229029395	tissueLiver_SV129=1.50599794424455;tissueKidney_SV129=1.41084417271045;tissueLiver_BmalKO=1.33872687150878;tissueKidney_BmalKO=1.34106740031726;Liver_SV129,Kidney_BmalKO.amp=0.189992050591689;Liver_SV129,Kidney_BmalKO.phase=4.06054229029395
Ano10	Liver_SV129;Kidney_SV129,Kidney_BmalKO	0.627075219715575	BIC	2	3	0.19262383051624	0.920662347855725	2.76198704356717	7.95466588422585	tissueLiver_SV129=2.53467471511182;tissueKidney_SV129=3.30681166494818;tissueLiver_BmalKO=3.21691811231086;tissueKidney_BmalKO=3.65143816328139;Liver_SV129.amp=0.295537845333419;Kidney_SV129,Kidney_BmalKO.amp=0.141166823107651;Liver_SV129.phase=6.57367236244227;Kidney_SV129,Kidney_BmalKO.phase=9.33565940600944
Ano4		0.683292829337908	BIC	0	0	NA	NA	NA	NA	tissueLiver_SV129=2.2709652894967;tissueKidney_SV129=1.09703410378335;tissueLiver_BmalKO=2.17055665578403;tissueKidney_BmalKO=1.04908119537537
Ano6		0.23561150305596	BIC	0	0	NA	NA	NA	NA	tissueLiver_SV129=1.82361745458913;tissueKidney_SV129=4.19999626234668;tissueLiver_BmalKO=1.80688147162837;tissueKidney_BmalKO=4.37121484201165
Ano8		0.23030512237284	BIC	0	0	NA	NA	NA	NA	tissueLiver_SV129=1.22901733959278;tissueKidney_SV129=1.77743228603717;tissueLiver_BmalKO=1.14711177057146;tissueKidney_BmalKO=2.13040907002271
Ano9		0.729709756197306	BIC	0	0	NA	NA	NA	NA	tissueLiver_SV129=0.0512545791462638;tissueKidney_SV129=1.21351123820493;tissueLiver_BmalKO=0.0490118645615137;tissueKidney_BmalKO=1.57850470882412
Anp32a	Liver_SV129;Kidney_SV129,Liver_BmalKO	0.478472043534865	BIC	2	3	0.35109000117372	0.405552208606403	1.21665662581921	0.855748244197229	tissueLiver_SV129=6.9377001071719;tissueKidney_SV129=7.27609532726134;tissueLiver_BmalKO=7.04310560713003;tissueKidney_BmalKO=7.73877788089519;Liver_SV129.amp=0.514268564561804;Kidney_SV129,Liver_BmalKO.amp=0.269500719479678;Liver_SV129.phase=0.247419931287625;Kidney_SV129,Liver_BmalKO.phase=1.46407655710683
Anp32b		0.440987446166838	BIC	0	0	NA	NA	NA	NA	tissueLiver_SV129=2.95346860349769;tissueKidney_SV129=4.99248933093319;tissueLiver_BmalKO=3.30862145396652;tissueKidney_BmalKO=5.10015064422498
Anp32e	Liver_SV129,Liver_BmalKO	0.858493145103916	BIC	1	2	0.38666222347277	0	0	19.1216790954086	tissueLiver_SV129=3.01833413045167;tissueKidney_SV129=5.09287666179418;tissueLiver_BmalKO=3.1852099229322;tissueKidney_BmalKO=5.32633592040969;Liver_SV129,Liver_BmalKO.amp=0.38666222347277;Liver_SV129,Liver_BmalKO.phase=19.1216790954086
Anpep		0.465495760072414	BIC	0	0	NA	NA	NA	NA	tissueLiver_SV129=4.85653094208413;tissueKidney_SV129=5.30545939497569;tissueLiver_BmalKO=4.72356293781303;tissueKidney_BmalKO=5.38064448301905
Antxr1	Kidney_BmalKO	0.596570325562314	BIC	1	1	0.205550865889946	0	0	17.5465994423106	tissueLiver_SV129=0.499385439345995;tissueKidney_SV129=0.97136094879202;tissueLiver_BmalKO=0.543146646767009;tissueKidney_BmalKO=1.58566118730563;Kidney_BmalKO.amp=0.205550865889946;Kidney_BmalKO.phase=17.5465994423106
Antxr2	Liver_SV129,Liver_BmalKO;Kidney_SV129,Kidney_BmalKO	0.356495828263953	BIC	2	4	0.197306766773996	7.78128834392094	8.43742331215813	13.8692705075357	tissueLiver_SV129=3.4507642520238;tissueKidney_SV129=1.31243877018641;tissueLiver_BmalKO=3.54397875622456;tissueKidney_BmalKO=1.46826943760757;Liver_SV129,Liver_BmalKO.amp=0.281785287742169;Kidney_SV129,Kidney_BmalKO.amp=0.112828245805822;Liver_SV129,Liver_BmalKO.phase=21.6505588514567;Kidney_SV129,Kidney_BmalKO.phase=6.0879821636148
Anxa1		0.382942951213998	BIC	0	0	NA	NA	NA	NA	tissueLiver_SV129=1.82465403197808;tissueKidney_SV129=3.59138676337421;tissueLiver_BmalKO=1.79413828406371;tissueKidney_BmalKO=3.62104044691477
Anxa11	Liver_SV129,Kidney_BmalKO	0.373628462849646	BIC	1	2	0.133038785627772	0	0	13.4287608379957	tissueLiver_SV129=3.72052026245344;tissueKidney_SV129=5.25849327396287;tissueLiver_BmalKO=3.54494839502295;tissueKidney_BmalKO=5.50830418530533;Liver_SV129,Kidney_BmalKO.amp=0.133038785627772;Liver_SV129,Kidney_BmalKO.phase=13.4287608379957
Anxa13	Kidney_SV129	0.423108327926031	BIC	1	1	0.565903402021921	0	0	9.63233880671141	tissueLiver_SV129=1.00349961830211;tissueKidney_SV129=3.10493535166242;tissueLiver_BmalKO=1.90670682213706;tissueKidney_BmalKO=1.81016722971415;Kidney_SV129.amp=0.565903402021921;Kidney_SV129.phase=9.63233880671141
Anxa2	Liver_SV129;Kidney_SV129,Liver_BmalKO	0.354530067656249	BIC	2	3	0.286697440980045	5.74212767319222	6.77361698042333	12.7062386889175	tissueLiver_SV129=3.32094490648063;tissueKidney_SV129=5.1433138027087;tissueLiver_BmalKO=3.26621063116069;tissueKidney_BmalKO=5.65128291660966;Liver_SV129.amp=0.265973917442452;Kidney_SV129,Liver_BmalKO.amp=0.297059202748842;Liver_SV129.phase=4.09304717912921;Kidney_SV129,Liver_BmalKO.phase=21.3194301987059
Anxa3	Kidney_SV129,Liver_BmalKO	0.354996108926628	BIC	1	2	0.193543830687554	0	0	21.2425203589023	tissueLiver_SV129=2.08474077292369;tissueKidney_SV129=2.9429879840173;tissueLiver_BmalKO=1.91679371459262;tissueKidney_BmalKO=3.26054906762968;Kidney_SV129,Liver_BmalKO.amp=0.193543830687554;Kidney_SV129,Liver_BmalKO.phase=21.2425203589023
Anxa4	Kidney_BmalKO	0.236059100015033	BIC	1	1	0.139170429195081	0	0	12.3343322389511	tissueLiver_SV129=4.91354660965627;tissueKidney_SV129=5.11514753757458;tissueLiver_BmalKO=4.85223881997947;tissueKidney_BmalKO=5.45658536271898;Kidney_BmalKO.amp=0.139170429195081;Kidney_BmalKO.phase=12.3343322389511
Anxa5	Liver_BmalKO	0.342175509917414	BIC	1	1	0.22970967163477	0	0	20.6428643056125	tissueLiver_SV129=5.47584498095049;tissueKidney_SV129=5.56458384256267;tissueLiver_BmalKO=5.66360174793927;tissueKidney_BmalKO=5.95617187849793;Liver_BmalKO.amp=0.22970967163477;Liver_BmalKO.phase=20.6428643056125
Anxa6	Kidney_SV129,Liver_BmalKO	0.553310690745875	BIC	1	2	0.207766133904005	0	0	21.3392279021743	tissueLiver_SV129=5.901742327678;tissueKidney_SV129=4.34159822672349;tissueLiver_BmalKO=5.80965211755275;tissueKidney_BmalKO=4.79533673994425;Kidney_SV129,Liver_BmalKO.amp=0.207766133904005;Kidney_SV129,Liver_BmalKO.phase=21.3392279021743
Anxa7	Liver_SV129;Kidney_SV129,Kidney_BmalKO	0.76972975847137	BIC	2	3	0.265310653468423	0.0512022407508077	0.153606722252421	10.5810035894256	tissueLiver_SV129=5.31683897584151;tissueKidney_SV129=5.3397859449582;tissueLiver_BmalKO=5.12637781669365;tissueKidney_BmalKO=5.10954662414338;Liver_SV129.amp=0.44151391636835;Kidney_SV129,Kidney_BmalKO.amp=0.177209022018459;Liver_SV129.phase=10.5042002282994;Kidney_SV129,Kidney_BmalKO.phase=10.6578069505518
Anxa9	Liver_SV129,Kidney_SV129,Liver_BmalKO	0.240421029933401	BIC	1	3	0.137729551019813	0	0	21.3925122973957	tissueLiver_SV129=0.938046372329122;tissueKidney_SV129=1.60868443800054;tissueLiver_BmalKO=0.74302952224833;tissueKidney_BmalKO=1.97291226125349;Liver_SV129,Kidney_SV129,Liver_BmalKO.amp=0.137729551019813;Liver_SV129,Kidney_SV129,Liver_BmalKO.phase=21.3925122973957
Aoah		0.42149899314466	BIC	0	0	NA	NA	NA	NA	tissueLiver_SV129=0.776439457590056;tissueKidney_SV129=4.66887687554952;tissueLiver_BmalKO=0.762517120361;tissueKidney_BmalKO=4.4342594685316
Aoc1		0.421267140020507	BIC	0	0	NA	NA	NA	NA	tissueLiver_SV129=0.0340868251785955;tissueKidney_SV129=1.23594543676794;tissueLiver_BmalKO=0.0325975290498978;tissueKidney_BmalKO=1.50574177379053
Aoc2	Liver_SV129,Liver_BmalKO	0.613674641353722	BIC	1	2	0.203816059268868	0	0	14.9241556832893	tissueLiver_SV129=0.6201339558843;tissueKidney_SV129=1.12937272629003;tissueLiver_BmalKO=0.695003225342487;tissueKidney_BmalKO=1.39913820625059;Liver_SV129,Liver_BmalKO.amp=0.203816059268868;Liver_SV129,Liver_BmalKO.phase=14.9241556832893
Aoc3		0.566808757601587	BIC	0	0	NA	NA	NA	NA	tissueLiver_SV129=0.104160821786587;tissueKidney_SV129=1.04113125008955;tissueLiver_BmalKO=0.160795684871414;tissueKidney_BmalKO=1.14922140709719
Aox1	Liver_SV129	0.781204894444744	BIC	1	1	0.326823239286934	0	0	4.99629331590898	tissueLiver_SV129=5.39032412037008;tissueKidney_SV129=0.343034445810685;tissueLiver_BmalKO=5.44759658853609;tissueKidney_BmalKO=0.299865536291506;Liver_SV129.amp=0.326823239286934;Liver_SV129.phase=4.99629331590898
Aox3	Liver_SV129	0.308635249275705	BIC	1	1	0.502226522641563	0	0	3.90731714930035	tissueLiver_SV129=8.57244014755864;tissueKidney_SV129=0.357709244309038;tissueLiver_BmalKO=8.39105459491491;tissueKidney_BmalKO=0.494477779300529;Liver_SV129.amp=0.502226522641563;Liver_SV129.phase=3.90731714930035
Ap1ar	Liver_BmalKO	0.8005429368115	BIC	1	1	0.282883396449291	0	0	18.8165431639579	tissueLiver_SV129=3.38818070400601;tissueKidney_SV129=4.45821312887955;tissueLiver_BmalKO=3.53792513787395;tissueKidney_BmalKO=4.66085831870091;Liver_BmalKO.amp=0.282883396449291;Liver_BmalKO.phase=18.8165431639579
Ap1b1	Liver_BmalKO	0.339092818063306	BIC	1	1	0.279650618622368	0	0	16.7882383585848	tissueLiver_SV129=4.65123531577839;tissueKidney_SV129=4.9061377934817;tissueLiver_BmalKO=4.86220590957906;tissueKidney_BmalKO=5.22412794869711;Liver_BmalKO.amp=0.279650618622368;Liver_BmalKO.phase=16.7882383585848
Ap1g1	Liver_BmalKO,Kidney_BmalKO	0.2812672192778	BIC	1	2	0.183858038360135	0	0	16.9438997682997	tissueLiver_SV129=4.77934759707671;tissueKidney_SV129=5.15250832213563;tissueLiver_BmalKO=4.86302257350051;tissueKidney_BmalKO=5.47673213726612;Liver_BmalKO,Kidney_BmalKO.amp=0.183858038360135;Liver_BmalKO,Kidney_BmalKO.phase=16.9438997682997
Ap1g2	Liver_SV129,Liver_BmalKO	0.513630161912076	BIC	1	2	0.299341301782843	0	0	14.8154941974099	tissueLiver_SV129=3.01266301265197;tissueKidney_SV129=4.6175658030966;tissueLiver_BmalKO=2.89406113847196;tissueKidney_BmalKO=4.89143911581486;Liver_SV129,Liver_BmalKO.amp=0.299341301782843;Liver_SV129,Liver_BmalKO.phase=14.8154941974099
Ap1m1	Liver_BmalKO;Liver_SV129,Kidney_SV129,Kidney_BmalKO	0.337557786264879	BIC	2	4	0.10415998797039	4.42683823726864	6.29264705092542	9.64565256333232	tissueLiver_SV129=3.50827559093703;tissueKidney_SV129=4.49459926519272;tissueLiver_BmalKO=3.66675828685016;tissueKidney_BmalKO=4.61104545866853;Liver_BmalKO.amp=0.205842205956201;Liver_SV129,Kidney_SV129,Kidney_BmalKO.amp=0.0702659153084529;Liver_BmalKO.phase=18.4993290378696;Liver_SV129,Kidney_SV129,Kidney_BmalKO.phase=0.791976088795028
Ap1m2		0.282357346900544	BIC	0	0	NA	NA	NA	NA	tissueLiver_SV129=0.199614262853287;tissueKidney_SV129=3.23070714737572;tissueLiver_BmalKO=0.165284520542843;tissueKidney_BmalKO=3.8485702020953
Ap1s1	Liver_BmalKO	0.310294071375559	BIC	1	1	0.160689558690763	0	0	20.5446359877233	tissueLiver_SV129=3.92318648330594;tissueKidney_SV129=5.60682742062727;tissueLiver_BmalKO=4.08716684708672;tissueKidney_BmalKO=5.53580030638896;Liver_BmalKO.amp=0.160689558690763;Liver_BmalKO.phase=20.5446359877233
Ap1s2	Liver_SV129,Kidney_SV129,Kidney_BmalKO	0.212664504289951	BIC	1	3	0.110611253269695	0	0	22.39747480197	tissueLiver_SV129=1.3889822051593;tissueKidney_SV129=1.73301112473037;tissueLiver_BmalKO=1.27890850097902;tissueKidney_BmalKO=1.81565779645035;Liver_SV129,Kidney_SV129,Kidney_BmalKO.amp=0.110611253269695;Liver_SV129,Kidney_SV129,Kidney_BmalKO.phase=22.39747480197
Ap1s3		0.445516189513843	BIC	0	0	NA	NA	NA	NA	tissueLiver_SV129=2.14004682264876;tissueKidney_SV129=2.99225314362841;tissueLiver_BmalKO=1.98154324468548;tissueKidney_BmalKO=3.26333494592284
Ap2a1	Liver_BmalKO	0.388054063427445	BIC	1	1	0.161721876984253	0	0	17.212149431677	tissueLiver_SV129=3.36491237730902;tissueKidney_SV129=3.9106720189344;tissueLiver_BmalKO=3.40741603742906;tissueKidney_BmalKO=3.93822354019444;Liver_BmalKO.amp=0.161721876984253;Liver_BmalKO.phase=17.212149431677
Ap2a2	Liver_BmalKO;Liver_SV129,Kidney_SV129,Kidney_BmalKO	0.370124803022558	BIC	2	4	0.197534602623293	1.072269671743	4.28907868697201	21.318510576725	tissueLiver_SV129=4.91154078338812;tissueKidney_SV129=5.23464826281421;tissueLiver_BmalKO=5.02713379152612;tissueKidney_BmalKO=5.3912496427694;Liver_BmalKO.amp=0.243930517939556;Liver_SV129,Kidney_SV129,Kidney_BmalKO.amp=0.182069297517872;Liver_BmalKO.phase=19.173971233239;Liver_SV129,Kidney_SV129,Kidney_BmalKO.phase=23.463049920211
Ap2b1	Liver_BmalKO	0.353892962581142	BIC	1	1	0.204056928643676	0	0	19.264447215152	tissueLiver_SV129=4.20416310904421;tissueKidney_SV129=4.08864878648176;tissueLiver_BmalKO=4.32485794733716;tissueKidney_BmalKO=4.29424088009784;Liver_BmalKO.amp=0.204056928643676;Liver_BmalKO.phase=19.264447215152
Ap2m1	Liver_BmalKO	0.367873868141905	BIC	1	1	0.227448244894344	0	0	19.8266215088566	tissueLiver_SV129=6.45930224845085;tissueKidney_SV129=7.09822623741651;tissueLiver_BmalKO=6.57720769629052;tissueKidney_BmalKO=7.11374547055962;Liver_BmalKO.amp=0.227448244894344;Liver_BmalKO.phase=19.8266215088566
Ap2s1		0.193014014146119	BIC	0	0	NA	NA	NA	NA	tissueLiver_SV129=5.85532839730534;tissueKidney_SV129=5.958580797728;tissueLiver_BmalKO=6.00865155211708;tissueKidney_BmalKO=6.02515736302422
Ap3b1	Liver_SV129	0.781091472047494	BIC	1	1	0.242795853446043	0	0	6.94341774956488	tissueLiver_SV129=4.03587748888912;tissueKidney_SV129=3.81363179447242;tissueLiver_BmalKO=4.17476948180814;tissueKidney_BmalKO=3.9581036016809;Liver_SV129.amp=0.242795853446043;Liver_SV129.phase=6.94341774956488
Ap3d1	Kidney_SV129;Liver_BmalKO	0.393365720377721	BIC	2	2	0.234626924358982	3.3263595707413	6.65271914148259	19.4732793783717	tissueLiver_SV129=4.23036188787828;tissueKidney_SV129=4.37211800622398;tissueLiver_BmalKO=4.3156528297493;tissueKidney_BmalKO=4.55746930572965;Kidney_SV129.amp=0.160738549172006;Liver_BmalKO.amp=0.308515299545959;Kidney_SV129.phase=22.799638949113;Liver_BmalKO.phase=16.1469198076304
Ap3m1	Liver_SV129;Liver_BmalKO	0.551421360897895	BIC	2	2	0.546629250283425	1.14588913705602	2.29177827411203	13.1576176243292	tissueLiver_SV129=5.55991119822871;tissueKidney_SV129=4.00508961791085;tissueLiver_BmalKO=6.26073688769944;tissueKidney_BmalKO=4.02058035925516;Liver_SV129.amp=0.589248210092225;Liver_BmalKO.amp=0.504010290474625;Liver_SV129.phase=12.0117284872732;Liver_BmalKO.phase=14.3035067613853
Ap3m2		0.316288354627678	BIC	0	0	NA	NA	NA	NA	tissueLiver_SV129=0.789270272721806;tissueKidney_SV129=1.34277530357049;tissueLiver_BmalKO=0.781310643922115;tissueKidney_BmalKO=1.55131000562793
Ap3s1	Liver_SV129;Kidney_SV129	0.174521913237028	BIC	2	2	0.1708697101067	7.35047746378245	9.2990450724351	15.3668850083667	tissueLiver_SV129=4.72023226466812;tissueKidney_SV129=4.34780206047586;tissueLiver_BmalKO=4.85178057285535;tissueKidney_BmalKO=4.21764424981933;Liver_SV129.amp=0.181300209634751;Kidney_SV129.amp=0.160439210578648;Liver_SV129.phase=8.01640754458428;Kidney_SV129.phase=22.7173624721492
Ap3s2	Liver_SV129,Kidney_SV129	0.368564417686623	BIC	1	2	0.104632697020374	0	0	4.57673904189495	tissueLiver_SV129=2.07874632051483;tissueKidney_SV129=2.80534719833893;tissueLiver_BmalKO=2.14139455839706;tissueKidney_BmalKO=2.92544578586378;Liver_SV129,Kidney_SV129.amp=0.104632697020374;Liver_SV129,Kidney_SV129.phase=4.57673904189495
Ap4b1	Liver_SV129,Kidney_BmalKO	0.701665232928344	BIC	1	2	0.140148521110388	0	0	10.5203069187463	tissueLiver_SV129=3.20968925506499;tissueKidney_SV129=2.90096484523793;tissueLiver_BmalKO=3.39055127109314;tissueKidney_BmalKO=2.95375705599152;Liver_SV129,Kidney_BmalKO.amp=0.140148521110388;Liver_SV129,Kidney_BmalKO.phase=10.5203069187463
Ap4e1		0.492180951959715	BIC	0	0	NA	NA	NA	NA	tissueLiver_SV129=2.53715942180155;tissueKidney_SV129=2.07843962106664;tissueLiver_BmalKO=2.42940679252861;tissueKidney_BmalKO=2.18121324294777
Ap4m1	Liver_SV129,Kidney_SV129,Liver_BmalKO	0.430917815251834	BIC	1	3	0.230500078307124	0	0	6.8895427753511	tissueLiver_SV129=2.94784522358683;tissueKidney_SV129=3.06749900004321;tissueLiver_BmalKO=3.04636818050708;tissueKidney_BmalKO=3.33847408528487;Liver_SV129,Kidney_SV129,Liver_BmalKO.amp=0.230500078307124;Liver_SV129,Kidney_SV129,Liver_BmalKO.phase=6.8895427753511
Ap4s1	Liver_SV129	0.219704728901314	BIC	1	1	0.162936254815179	0	0	11.1155884800505	tissueLiver_SV129=3.46836561605434;tissueKidney_SV129=3.95762268279363;tissueLiver_BmalKO=3.46016807973983;tissueKidney_BmalKO=4.05476787908034;Liver_SV129.amp=0.162936254815179;Liver_SV129.phase=11.1155884800505
Ap5b1	Kidney_SV129,Liver_BmalKO	0.355384753287858	BIC	1	2	0.128058352484416	0	0	10.4160789570154	tissueLiver_SV129=1.27436318118361;tissueKidney_SV129=1.9812534566965;tissueLiver_BmalKO=1.40551897046173;tissueKidney_BmalKO=1.92853657440441;Kidney_SV129,Liver_BmalKO.amp=0.128058352484416;Kidney_SV129,Liver_BmalKO.phase=10.4160789570154
Ap5m1	Liver_SV129	0.551049450012164	BIC	1	1	0.220309785576186	0	0	8.16601521240669	tissueLiver_SV129=2.8803945134428;tissueKidney_SV129=3.19198261734766;tissueLiver_BmalKO=2.92051930227212;tissueKidney_BmalKO=3.26023328027605;Liver_SV129.amp=0.220309785576186;Liver_SV129.phase=8.16601521240669
Ap5s1		0.236927712132409	BIC	0	0	NA	NA	NA	NA	tissueLiver_SV129=3.35090704748627;tissueKidney_SV129=3.50259841504176;tissueLiver_BmalKO=3.20705824917537;tissueKidney_BmalKO=3.59263531426601
Ap5z1	Liver_SV129,Liver_BmalKO,Kidney_BmalKO	0.425442366855689	BIC	1	3	0.141541706089745	0	0	8.36664665325591	tissueLiver_SV129=1.92872085253987;tissueKidney_SV129=2.33626496165136;tissueLiver_BmalKO=1.83697554237421;tissueKidney_BmalKO=2.42369443008875;Liver_SV129,Liver_BmalKO,Kidney_BmalKO.amp=0.141541706089745;Liver_SV129,Liver_BmalKO,Kidney_BmalKO.phase=8.36664665325591
Apaf1		0.413038224153506	BIC	0	0	NA	NA	NA	NA	tissueLiver_SV129=1.37817278270124;tissueKidney_SV129=1.4288812490224;tissueLiver_BmalKO=1.3009222185191;tissueKidney_BmalKO=1.39877378004335
Apba3	Liver_SV129,Liver_BmalKO	0.600514010325286	BIC	1	2	0.319354476940212	0	0	16.8594515105442	tissueLiver_SV129=4.50822705251854;tissueKidney_SV129=4.30016951976158;tissueLiver_BmalKO=4.4390574908483;tissueKidney_BmalKO=4.35761305299863;Liver_SV129,Liver_BmalKO.amp=0.319354476940212;Liver_SV129,Liver_BmalKO.phase=16.8594515105442
Apbb1		0.48394712787529	BIC	0	0	NA	NA	NA	NA	tissueLiver_SV129=0.937951483856414;tissueKidney_SV129=2.59349409364824;tissueLiver_BmalKO=0.834697951324063;tissueKidney_BmalKO=3.24676126710944
Apbb2	Liver_BmalKO,Kidney_BmalKO	0.242596161683619	BIC	1	2	0.209346545276775	0	0	22.1352474781142	tissueLiver_SV129=3.01156944470969;tissueKidney_SV129=3.47939619780462;tissueLiver_BmalKO=2.74805955994617;tissueKidney_BmalKO=3.35647940358749;Liver_BmalKO,Kidney_BmalKO.amp=0.209346545276775;Liver_BmalKO,Kidney_BmalKO.phase=22.1352474781142
Apc		0.30350931811496	BIC	0	0	NA	NA	NA	NA	tissueLiver_SV129=3.65802903200668;tissueKidney_SV129=2.5818267136131;tissueLiver_BmalKO=3.56161140119591;tissueKidney_BmalKO=2.75150823212804
Apcdd1		0.341606613406648	BIC	0	0	NA	NA	NA	NA	tissueLiver_SV129=0.0757326768159081;tissueKidney_SV129=0.953994108483307;tissueLiver_BmalKO=0.0701672993635984;tissueKidney_BmalKO=1.06957951991533
Apcs	Liver_BmalKO;Liver_SV129,Kidney_SV129,Kidney_BmalKO	0.558583779651687	BIC	2	4	0.335145455876794	4.11713651622783	7.53145393508868	12.8365417991145	tissueLiver_SV129=6.1222633437482;tissueKidney_SV129=0.957537512430062;tissueLiver_BmalKO=6.62771650778743;tissueKidney_BmalKO=0.654452526735783;Liver_BmalKO.amp=0.307836781300826;Liver_SV129,Kidney_SV129,Kidney_BmalKO.amp=0.344248347402116;Liver_BmalKO.phase=21.0708148315702;Liver_SV129,Kidney_SV129,Kidney_BmalKO.phase=4.60226876665888
Apeh	Liver_BmalKO	0.222969305287022	BIC	1	1	0.221695143461013	0	0	17.5627797982758	tissueLiver_SV129=5.29745862995038;tissueKidney_SV129=7.12949433750868;tissueLiver_BmalKO=5.22727065514267;tissueKidney_BmalKO=7.12222740532107;Liver_BmalKO.amp=0.221695143461013;Liver_BmalKO.phase=17.5627797982758
Apela	Kidney_SV129;Kidney_BmalKO	0.780691813509287	BIC	2	2	0.241384398171123	4.81799730043347	9.63599460086695	16.9956708865026	tissueLiver_SV129=0.0226788911652461;tissueKidney_SV129=4.90740127852874;tissueLiver_BmalKO=0.00609743858924132;tissueKidney_BmalKO=5.57947873895598;Kidney_SV129.amp=0.293204213295161;Kidney_BmalKO.amp=0.189564583047086;Kidney_SV129.phase=21.8136681869361;Kidney_BmalKO.phase=12.1776735860691
Apex1	Liver_BmalKO;Liver_SV129,Kidney_SV129	0.223562672979186	BIC	2	3	0.143708640056317	5.10093691255805	8.69718926232585	11.2961679099008	tissueLiver_SV129=4.66970450306464;tissueKidney_SV129=3.71096818958602;tissueLiver_BmalKO=4.74350483247867;tissueKidney_BmalKO=3.93981926306085;Liver_BmalKO.amp=0.200858935584854;Liver_SV129,Kidney_SV129.amp=0.115133492292049;Liver_BmalKO.phase=18.9475732787378;Liver_SV129,Kidney_SV129.phase=3.6447625410637
Apex2	Kidney_SV129	0.23289406644905	BIC	1	1	0.378831473834795	0	0	19.6619128240853	tissueLiver_SV129=2.44972801209852;tissueKidney_SV129=2.59110830415648;tissueLiver_BmalKO=2.66730987938709;tissueKidney_BmalKO=2.56595563922858;Kidney_SV129.amp=0.378831473834795;Kidney_SV129.phase=19.6619128240853
Aph1a	Liver_SV129	0.718840599125892	BIC	1	1	0.310569290343984	0	0	12.8666568011259	tissueLiver_SV129=4.826424977343;tissueKidney_SV129=5.19347372740634;tissueLiver_BmalKO=4.85273405334972;tissueKidney_BmalKO=5.30033530162636;Liver_SV129.amp=0.310569290343984;Liver_SV129.phase=12.8666568011259
Aph1b	Kidney_SV129,Liver_BmalKO,Kidney_BmalKO	0.223748371384696	BIC	1	3	0.180858891838759	0	0	19.9542092977111	tissueLiver_SV129=1.14302269667084;tissueKidney_SV129=2.5550619794586;tissueLiver_BmalKO=0.929075601503969;tissueKidney_BmalKO=2.88793381813825;Kidney_SV129,Liver_BmalKO,Kidney_BmalKO.amp=0.180858891838759;Kidney_SV129,Liver_BmalKO,Kidney_BmalKO.phase=19.9542092977111
Aph1c	Liver_SV129	0.571137381858273	BIC	1	1	0.434656828195131	0	0	8.14281042465361	tissueLiver_SV129=0.975051777453222;tissueKidney_SV129=4.88455238124695;tissueLiver_BmalKO=0.760802885964791;tissueKidney_BmalKO=4.80720688709869;Liver_SV129.amp=0.434656828195131;Liver_SV129.phase=8.14281042465361
Api5	Liver_BmalKO	0.260497810738369	BIC	1	1	0.270269422415841	0	0	17.1234143029458	tissueLiver_SV129=4.75677410322196;tissueKidney_SV129=4.40888032813575;tissueLiver_BmalKO=4.77674110931183;tissueKidney_BmalKO=4.48711940004737;Liver_BmalKO.amp=0.270269422415841;Liver_BmalKO.phase=17.1234143029458
Apip		0.524696439859342	BIC	0	0	NA	NA	NA	NA	tissueLiver_SV129=4.25474996342002;tissueKidney_SV129=3.93058331144473;tissueLiver_BmalKO=4.31494868539631;tissueKidney_BmalKO=4.27699784196626
Aplf	Liver_SV129,Kidney_SV129,Liver_BmalKO	0.343563630950903	BIC	1	3	0.131063704963331	0	0	5.75758341358559	tissueLiver_SV129=1.17395614896033;tissueKidney_SV129=1.14251310120498;tissueLiver_BmalKO=1.28681704074335;tissueKidney_BmalKO=1.39124353351534;Liver_SV129,Kidney_SV129,Liver_BmalKO.amp=0.131063704963331;Liver_SV129,Kidney_SV129,Liver_BmalKO.phase=5.75758341358559
Apln	Kidney_SV129,Kidney_BmalKO	0.893813349082643	BIC	1	2	0.29619461765166	0	0	5.81614232069658	tissueLiver_SV129=0.0435154743515138;tissueKidney_SV129=1.81776116682801;tissueLiver_BmalKO=0.0444887871725245;tissueKidney_BmalKO=1.88540015262755;Kidney_SV129,Kidney_BmalKO.amp=0.29619461765166;Kidney_SV129,Kidney_BmalKO.phase=5.81614232069658
Aplnr	Kidney_SV129,Kidney_BmalKO	0.579918391098268	BIC	1	2	0.386804967245652	0	0	6.49690719951897	tissueLiver_SV129=0.0290747075087683;tissueKidney_SV129=1.8635597327861;tissueLiver_BmalKO=0.0706378504059069;tissueKidney_BmalKO=1.82690760401786;Kidney_SV129,Kidney_BmalKO.amp=0.386804967245652;Kidney_SV129,Kidney_BmalKO.phase=6.49690719951897
Aplp1		0.440575044198707	BIC	0	0	NA	NA	NA	NA	tissueLiver_SV129=0.183105374240669;tissueKidney_SV129=1.78239811415689;tissueLiver_BmalKO=0.10686856725721;tissueKidney_BmalKO=2.2613553960458
Aplp2		0.32525942901144	BIC	0	0	NA	NA	NA	NA	tissueLiver_SV129=6.63564574497112;tissueKidney_SV129=6.63213934681481;tissueLiver_BmalKO=6.36969251461379;tissueKidney_BmalKO=7.0829192889652
Apmap	Kidney_BmalKO	0.201502475910135	BIC	1	1	0.220270719380295	0	0	14.8250245236644	tissueLiver_SV129=4.1935671923504;tissueKidney_SV129=5.18399472286583;tissueLiver_BmalKO=4.5720507429521;tissueKidney_BmalKO=6.1891343870051;Kidney_BmalKO.amp=0.220270719380295;Kidney_BmalKO.phase=14.8250245236644
Apoa1	Liver_SV129,Liver_BmalKO	0.506720744826866	BIC	1	2	0.228909708325576	0	0	10.1551258541201	tissueLiver_SV129=12.6253609400702;tissueKidney_SV129=0.589623910450651;tissueLiver_BmalKO=12.6111872715903;tissueKidney_BmalKO=0.773845999537696;Liver_SV129,Liver_BmalKO.amp=0.228909708325576;Liver_SV129,Liver_BmalKO.phase=10.1551258541201
Apoa1bp		0.448683713309122	BIC	0	0	NA	NA	NA	NA	tissueLiver_SV129=5.88787641060769;tissueKidney_SV129=6.01028773408698;tissueLiver_BmalKO=6.1788694444926;tissueKidney_BmalKO=6.29246268433193
Apoa2	Kidney_BmalKO	0.563807897095442	BIC	1	1	0.434036768790518	0	0	14.6796068776071	tissueLiver_SV129=13.6936769270918;tissueKidney_SV129=3.30979713813918;tissueLiver_BmalKO=14.1281885537241;tissueKidney_BmalKO=5.02265567134878;Kidney_BmalKO.amp=0.434036768790518;Kidney_BmalKO.phase=14.6796068776071
Apoa4		0.342550381878047	BIC	0	0	NA	NA	NA	NA	tissueLiver_SV129=5.91084861682707;tissueKidney_SV129=2.31045173297551;tissueLiver_BmalKO=6.32059995230452;tissueKidney_BmalKO=2.03081506547192
Apoa5	Liver_SV129;Liver_BmalKO	0.896229201720098	BIC	2	2	0.490210668376676	1.21483320785887	2.42966641571774	11.3871552370532	tissueLiver_SV129=8.60105929293758;tissueKidney_SV129=0.00311834173492939;tissueLiver_BmalKO=8.90511682533503;tissueKidney_BmalKO=0.00735391421887139;Liver_SV129.amp=0.381932658932442;Liver_BmalKO.amp=0.598488677820909;Liver_SV129.phase=12.6019884449121;Liver_BmalKO.phase=10.1723220291944
Apob		0.655484485986791	BIC	0	0	NA	NA	NA	NA	tissueLiver_SV129=10.292526562628;tissueKidney_SV129=5.40565563382181;tissueLiver_BmalKO=10.3703288690578;tissueKidney_BmalKO=5.67181325037167
Apobec1	Liver_SV129,Liver_BmalKO,Kidney_BmalKO	0.290015410193604	BIC	1	3	0.25470380114393	0	0	0.783337451547622	tissueLiver_SV129=4.37499165731021;tissueKidney_SV129=2.56861425681402;tissueLiver_BmalKO=4.1014370527129;tissueKidney_BmalKO=2.28468096742064;Liver_SV129,Liver_BmalKO,Kidney_BmalKO.amp=0.25470380114393;Liver_SV129,Liver_BmalKO,Kidney_BmalKO.phase=0.783337451547622
Apobec2	Kidney_SV129;Kidney_BmalKO	0.353638363559956	BIC	2	2	0.227089925890245	2.5731704743301	5.1463409486602	5.78828764728283	tissueLiver_SV129=0.213146982800868;tissueKidney_SV129=1.72963921396073;tissueLiver_BmalKO=0.197463753172974;tissueKidney_BmalKO=1.62103957985181;Kidney_SV129.amp=0.1984977765179;Kidney_BmalKO.amp=0.25568207526259;Kidney_SV129.phase=8.36145812161293;Kidney_BmalKO.phase=3.21511717295273
Apobec3	Liver_SV129,Liver_BmalKO	0.692536915391503	BIC	1	2	0.533528568261011	0	0	12.6225576116865	tissueLiver_SV129=4.85649384794533;tissueKidney_SV129=8.14681071153452;tissueLiver_BmalKO=4.95056377916325;tissueKidney_BmalKO=7.77058625037881;Liver_SV129,Liver_BmalKO.amp=0.533528568261011;Liver_SV129,Liver_BmalKO.phase=12.6225576116865
Apoc1	Kidney_SV129	0.416072068676931	BIC	1	1	0.441170207422442	0	0	10.6506786373419	tissueLiver_SV129=13.2444444486951;tissueKidney_SV129=1.55786889193686;tissueLiver_BmalKO=13.474044102637;tissueKidney_BmalKO=1.67112230295616;Kidney_SV129.amp=0.441170207422442;Kidney_SV129.phase=10.6506786373419
Apoc2		0.454468928055125	BIC	0	0	NA	NA	NA	NA	tissueLiver_SV129=8.40803378551378;tissueKidney_SV129=0.198122192797835;tissueLiver_BmalKO=8.59366484161756;tissueKidney_BmalKO=0.476098549029731
Apoc3	Kidney_SV129;Kidney_BmalKO	0.375923445629427	BIC	2	2	0.273538722130298	5.91559058516187	11.8311811703237	15.7970452001421	tissueLiver_SV129=11.0479162857332;tissueKidney_SV129=3.74604080128795;tissueLiver_BmalKO=11.3154409874883;tissueKidney_BmalKO=4.47495554790002;Kidney_SV129.amp=0.302716394179379;Kidney_BmalKO.amp=0.244361050081217;Kidney_SV129.phase=21.712635785304;Kidney_BmalKO.phase=9.88145461498023
Apoc4		0.473790931858909	BIC	0	0	NA	NA	NA	NA	tissueLiver_SV129=10.5256777643881;tissueKidney_SV129=0.0218787507306234;tissueLiver_BmalKO=10.7475950630592;tissueKidney_BmalKO=0.0515818586684196
Apoe	Kidney_BmalKO	0.722491097404512	BIC	1	1	0.421630932358865	0	0	14.6824241178679	tissueLiver_SV129=14.0595050330567;tissueKidney_SV129=7.34196566932628;tissueLiver_BmalKO=14.1111963941055;tissueKidney_BmalKO=8.20460516233461;Kidney_BmalKO.amp=0.421630932358865;Kidney_BmalKO.phase=14.6824241178679
Apof	Liver_BmalKO	0.279182555990955	BIC	1	1	0.149665654763467	0	0	19.3879253681375	tissueLiver_SV129=8.04094119626228;tissueKidney_SV129=0.0826478520437846;tissueLiver_BmalKO=8.63241427368972;tissueKidney_BmalKO=0.118071208337181;Liver_BmalKO.amp=0.149665654763467;Liver_BmalKO.phase=19.3879253681375
Apoh		0.339815363238441	BIC	0	0	NA	NA	NA	NA	tissueLiver_SV129=10.6361274009765;tissueKidney_SV129=2.90791559062048;tissueLiver_BmalKO=11.288286024847;tissueKidney_BmalKO=1.99104281537436
Apol7a	Liver_BmalKO	0.46078436325741	BIC	1	1	0.505489327668691	0	0	20.9760709102523	tissueLiver_SV129=6.00205524142975;tissueKidney_SV129=0.00656735301735494;tissueLiver_BmalKO=5.77949864368797;tissueKidney_BmalKO=0.0486732056087472;Liver_BmalKO.amp=0.505489327668691;Liver_BmalKO.phase=20.9760709102523
Apol7b		0.447563057135841	BIC	0	0	NA	NA	NA	NA	tissueLiver_SV129=1.8830501299194;tissueKidney_SV129=0.194193214416597;tissueLiver_BmalKO=1.61375974720874;tissueKidney_BmalKO=0.248885941817867
Apol7e		0.370426254329213	BIC	0	0	NA	NA	NA	NA	tissueLiver_SV129=1.78767841593526;tissueKidney_SV129=0.855754208927034;tissueLiver_BmalKO=1.77540237114077;tissueKidney_BmalKO=1.06048631212377
Apol9a	Liver_BmalKO	0.853416907261039	BIC	1	1	0.741336636861576	0	0	20.0197981944896	tissueLiver_SV129=5.42839619341391;tissueKidney_SV129=0.563506600350826;tissueLiver_BmalKO=4.82810592739995;tissueKidney_BmalKO=0.680823302482711;Liver_BmalKO.amp=0.741336636861576;Liver_BmalKO.phase=20.0197981944896
Apol9b	Liver_BmalKO	0.851203136975863	BIC	1	1	0.619904706982086	0	0	21.4905731106474	tissueLiver_SV129=6.28543049439958;tissueKidney_SV129=0.712412884566235;tissueLiver_BmalKO=5.64872490695517;tissueKidney_BmalKO=0.784921217007239;Liver_BmalKO.amp=0.619904706982086;Liver_BmalKO.phase=21.4905731106474
Apold1	Liver_BmalKO	0.491022531357011	BIC	1	1	0.222206337179882	0	0	17.5994631651462	tissueLiver_SV129=0.953713668817302;tissueKidney_SV129=0.636133657078656;tissueLiver_BmalKO=0.926117513572217;tissueKidney_BmalKO=0.695034164645887;Liver_BmalKO.amp=0.222206337179882;Liver_BmalKO.phase=17.5994631651462
Apom		0.588983961910214	BIC	0	0	NA	NA	NA	NA	tissueLiver_SV129=8.08327526314765;tissueKidney_SV129=6.09692098139078;tissueLiver_BmalKO=7.38848695632435;tissueKidney_BmalKO=6.17805983256716
Apon	Liver_SV129;Liver_BmalKO	0.880808747999159	BIC	2	2	0.256935541483549	7.80886424618865	8.38227150762271	11.0718131836036	tissueLiver_SV129=7.27426215880285;tissueKidney_SV129=0.0471070982806406;tissueLiver_BmalKO=7.79071824663523;tissueKidney_BmalKO=0.0536024415182951;Liver_SV129.amp=0.308243948448935;Liver_BmalKO.amp=0.205627134518162;Liver_SV129.phase=3.26294893741494;Liver_BmalKO.phase=18.8806774297922
Apoo	Kidney_SV129,Liver_BmalKO	0.204258104528457	BIC	1	2	0.093086273780263	0	0	21.2893384894874	tissueLiver_SV129=4.84811897032122;tissueKidney_SV129=6.13380943029318;tissueLiver_BmalKO=4.76685254150642;tissueKidney_BmalKO=6.26550301937754;Kidney_SV129,Liver_BmalKO.amp=0.093086273780263;Kidney_SV129,Liver_BmalKO.phase=21.2893384894874
Apoo-ps	Liver_SV129	0.595389616405815	BIC	1	1	0.700437261553401	0	0	6.8974511535081	tissueLiver_SV129=0.736656170419748;tissueKidney_SV129=4.03615268534041;tissueLiver_BmalKO=0.630349421062687;tissueKidney_BmalKO=4.2117103998085;Liver_SV129.amp=0.700437261553401;Liver_SV129.phase=6.8974511535081
Apool	Liver_SV129	0.79172360484936	BIC	1	1	0.191914212193537	0	0	8.89579243624257	tissueLiver_SV129=4.32854463698477;tissueKidney_SV129=4.89472773860875;tissueLiver_BmalKO=4.4586720314278;tissueKidney_BmalKO=5.03231945948795;Liver_SV129.amp=0.191914212193537;Liver_SV129.phase=8.89579243624257
Apopt1	Liver_SV129,Kidney_SV129,Kidney_BmalKO	0.141792466425694	BIC	1	3	0.108588549257128	0	0	8.98542126172332	tissueLiver_SV129=4.37982820546751;tissueKidney_SV129=5.06483677236503;tissueLiver_BmalKO=4.6129231140986;tissueKidney_BmalKO=5.2678598242765;Liver_SV129,Kidney_SV129,Kidney_BmalKO.amp=0.108588549257128;Liver_SV129,Kidney_SV129,Kidney_BmalKO.phase=8.98542126172332
App		0.386757304964748	BIC	0	0	NA	NA	NA	NA	tissueLiver_SV129=4.7333283234708;tissueKidney_SV129=8.36068470518041;tissueLiver_BmalKO=4.65772265537296;tissueKidney_BmalKO=8.42887835590508
Appbp2	Liver_BmalKO	0.747787305760767	BIC	1	1	0.192936729528667	0	0	17.7620604183337	tissueLiver_SV129=2.96497281944114;tissueKidney_SV129=3.12188151065231;tissueLiver_BmalKO=2.90382136542869;tissueKidney_BmalKO=3.21366790494977;Liver_BmalKO.amp=0.192936729528667;Liver_BmalKO.phase=17.7620604183337
Appl1	Liver_SV129	0.647608796436911	BIC	1	1	0.318754735851132	0	0	2.93346664046791	tissueLiver_SV129=2.97726415132491;tissueKidney_SV129=2.38573583248436;tissueLiver_BmalKO=3.13379883523001;tissueKidney_BmalKO=2.58307805599555;Liver_SV129.amp=0.318754735851132;Liver_SV129.phase=2.93346664046791
Appl2	Liver_SV129,Kidney_SV129	0.237810251718467	BIC	1	2	0.224528076135428	0	0	4.24935085299404	tissueLiver_SV129=4.37564766873342;tissueKidney_SV129=4.91719141729555;tissueLiver_BmalKO=4.30059502511719;tissueKidney_BmalKO=5.33007705988486;Liver_SV129,Kidney_SV129.amp=0.224528076135428;Liver_SV129,Kidney_SV129.phase=4.24935085299404
Aprt	Liver_SV129	0.304811644548384	BIC	1	1	0.23474975018144	0	0	13.5943927730334	tissueLiver_SV129=5.14371180984663;tissueKidney_SV129=5.51874500177035;tissueLiver_BmalKO=4.93953788399516;tissueKidney_BmalKO=5.78294103755961;Liver_SV129.amp=0.23474975018144;Liver_SV129.phase=13.5943927730334
Aptx	Liver_SV129,Kidney_SV129,Kidney_BmalKO	0.1991964418817	BIC	1	3	0.129747780308271	0	0	6.29186798676522	tissueLiver_SV129=2.99010402589059;tissueKidney_SV129=2.99781624221529;tissueLiver_BmalKO=2.94716726647649;tissueKidney_BmalKO=3.16158110241431;Liver_SV129,Kidney_SV129,Kidney_BmalKO.amp=0.129747780308271;Liver_SV129,Kidney_SV129,Kidney_BmalKO.phase=6.29186798676522
Aqp1	Kidney_SV129,Liver_BmalKO	0.376789704091214	BIC	1	2	0.14281638575763	0	0	18.3563641174993	tissueLiver_SV129=5.68938068893363;tissueKidney_SV129=8.06930162033946;tissueLiver_BmalKO=5.61883136229532;tissueKidney_BmalKO=8.24800399150284;Kidney_SV129,Liver_BmalKO.amp=0.14281638575763;Kidney_SV129,Liver_BmalKO.phase=18.3563641174993
Aqp11	Liver_SV129;Liver_BmalKO	0.616354811839245	BIC	2	2	0.501569521460974	1.40293786028912	2.80587572057824	14.965473486912	tissueLiver_SV129=4.6209611160852;tissueKidney_SV129=4.64327247589669;tissueLiver_BmalKO=4.00107002892892;tissueKidney_BmalKO=4.45391445848496;Liver_SV129.amp=0.816274034110581;Liver_BmalKO.amp=0.186865008811368;Liver_SV129.phase=13.5625356266229;Liver_BmalKO.phase=16.3684113472011
Aqp2	Kidney_SV129,Kidney_BmalKO	0.852594943502086	BIC	1	2	0.370189030455149	0	0	19.384696511854	tissueLiver_SV129=0.00347233474416158;tissueKidney_SV129=6.92600590104395;tissueLiver_BmalKO=0;tissueKidney_BmalKO=7.5290227291589;Kidney_SV129,Kidney_BmalKO.amp=0.370189030455149;Kidney_SV129,Kidney_BmalKO.phase=19.384696511854
Aqp3		0.325019419550602	BIC	0	0	NA	NA	NA	NA	tissueLiver_SV129=0.449057009304748;tissueKidney_SV129=5.86844014058649;tissueLiver_BmalKO=0.407647592051659;tissueKidney_BmalKO=6.22788525126804
Aqp4	Liver_SV129,Kidney_BmalKO	0.268364243294932	BIC	1	2	0.268313095817692	0	0	8.76466273033415	tissueLiver_SV129=1.79671624102232;tissueKidney_SV129=2.74939802093279;tissueLiver_BmalKO=0.413581637546925;tissueKidney_BmalKO=2.90547140639676;Liver_SV129,Kidney_BmalKO.amp=0.268313095817692;Liver_SV129,Kidney_BmalKO.phase=8.76466273033415
Aqp6		0.60750402521013	BIC	0	0	NA	NA	NA	NA	tissueLiver_SV129=0;tissueKidney_SV129=4.4475673851172;tissueLiver_BmalKO=0;tissueKidney_BmalKO=4.43578711144874
Aqp7		0.363982096095673	BIC	0	0	NA	NA	NA	NA	tissueLiver_SV129=0.499921378152826;tissueKidney_SV129=3.53607751127477;tissueLiver_BmalKO=0.466020451540087;tissueKidney_BmalKO=3.58856672648766
Aqp8	Liver_SV129;Kidney_SV129,Liver_BmalKO	0.343788931726004	BIC	2	3	0.800133730617062	2.32047027965566	2.32047027965566	12.8973171041239	tissueLiver_SV129=6.16318105369915;tissueKidney_SV129=0.700335072781695;tissueLiver_BmalKO=5.95902579294233;tissueKidney_BmalKO=3.32894231626224;Liver_SV129.amp=1.42553488597428;Kidney_SV129,Liver_BmalKO.amp=0.487433152938455;Liver_SV129.phase=23.737081964296;Kidney_SV129,Liver_BmalKO.phase=2.0575522439517
Aqp9	Liver_SV129;Liver_BmalKO	0.871895489708814	BIC	2	2	0.387250649593394	0.28706111887895	0.5741222377579	7.01169224417207	tissueLiver_SV129=7.39416916205318;tissueKidney_SV129=0.131021276989491;tissueLiver_BmalKO=7.63518321862574;tissueKidney_BmalKO=0.131374710179395;Liver_SV129.amp=0.501486752711657;Liver_BmalKO.amp=0.27301454647513;Liver_SV129.phase=6.72463112529312;Liver_BmalKO.phase=7.29875336305102
Aqr	Liver_BmalKO	0.155948942621369	BIC	1	1	0.175172615196032	0	0	17.1176141910017	tissueLiver_SV129=3.38272037602867;tissueKidney_SV129=3.02228154424022;tissueLiver_BmalKO=3.44708358441123;tissueKidney_BmalKO=3.25516491286531;Liver_BmalKO.amp=0.175172615196032;Liver_BmalKO.phase=17.1176141910017
Ar	Liver_SV129;Liver_BmalKO	0.54714156799582	BIC	2	2	0.466885871861661	2.71720779583714	5.43441559167429	16.1264938947825	tissueLiver_SV129=1.11543025508104;tissueKidney_SV129=2.82868054383885;tissueLiver_BmalKO=1.43836428750425;tissueKidney_BmalKO=2.96493926561636;Liver_SV129.amp=0.332843917400925;Liver_BmalKO.amp=0.600927826322398;Liver_SV129.phase=18.8437016906196;Liver_BmalKO.phase=13.4092860989453
Araf	Liver_SV129,Kidney_SV129	0.335026547730584	BIC	1	2	0.101919936377484	0	0	8.11303271812049	tissueLiver_SV129=5.13033656493477;tissueKidney_SV129=5.41504870975437;tissueLiver_BmalKO=5.23670716621169;tissueKidney_BmalKO=5.60209968689418;Liver_SV129,Kidney_SV129.amp=0.101919936377484;Liver_SV129,Kidney_SV129.phase=8.11303271812049
Arap1	Liver_SV129,Kidney_SV129,Liver_BmalKO,Kidney_BmalKO	0.31817985465349	BIC	1	4	0.240531399100064	0	0	1.66987409913108	tissueLiver_SV129=4.91808774183631;tissueKidney_SV129=4.18903358791572;tissueLiver_BmalKO=5.11334975232432;tissueKidney_BmalKO=4.25496964132224;Liver_SV129,Kidney_SV129,Liver_BmalKO,Kidney_BmalKO.amp=0.240531399100064;Liver_SV129,Kidney_SV129,Liver_BmalKO,Kidney_BmalKO.phase=1.66987409913108
Arap2	Liver_SV129	0.230517251733798	BIC	1	1	0.219901195469469	0	0	8.65883073069458	tissueLiver_SV129=3.06688272018595;tissueKidney_SV129=3.02583832254393;tissueLiver_BmalKO=2.88143913712287;tissueKidney_BmalKO=2.86325609434491;Liver_SV129.amp=0.219901195469469;Liver_SV129.phase=8.65883073069458
Arap3		0.203207853655897	BIC	0	0	NA	NA	NA	NA	tissueLiver_SV129=2.00537687240958;tissueKidney_SV129=2.33458862296526;tissueLiver_BmalKO=1.84207413936497;tissueKidney_BmalKO=2.37632128994356
Arcn1	Liver_BmalKO;Kidney_SV129,Kidney_BmalKO	0.41521652869084	BIC	2	3	0.153068337807356	1.41816389858926	4.25449169576778	18.894804935483	tissueLiver_SV129=5.62887094587157;tissueKidney_SV129=5.42258572722273;tissueLiver_BmalKO=5.6786203604809;tissueKidney_BmalKO=5.46227702689699;Liver_BmalKO.amp=0.251290800263845;Kidney_SV129,Kidney_BmalKO.amp=0.103957106579111;Liver_BmalKO.phase=16.7675590875991;Kidney_SV129,Kidney_BmalKO.phase=21.0220507833669
Arel1	Liver_SV129	0.504138709444354	BIC	1	1	0.2195435987613	0	0	5.1647632003901	tissueLiver_SV129=4.25868857496378;tissueKidney_SV129=2.94837315561958;tissueLiver_BmalKO=4.16978753062798;tissueKidney_BmalKO=3.06181310724908;Liver_SV129.amp=0.2195435987613;Liver_SV129.phase=5.1647632003901
Arf1	Liver_BmalKO;Kidney_SV129,Kidney_BmalKO	0.332981020035002	BIC	2	3	0.123119956554929	1.23408812951969	3.70226438855907	20.4837390110512	tissueLiver_SV129=6.68945287391414;tissueKidney_SV129=7.33718050750988;tissueLiver_BmalKO=6.83653654925093;tissueKidney_BmalKO=7.33444666257057;Liver_BmalKO.amp=0.235398126977054;Kidney_SV129,Kidney_BmalKO.amp=0.0669808713438662;Liver_BmalKO.phase=18.6326068167717;Kidney_SV129,Kidney_BmalKO.phase=22.3348712053307
Arf2	Liver_SV129;Kidney_SV129,Liver_BmalKO,Kidney_BmalKO	0.120275598816626	BIC	2	4	0.16132706186988	3.81683643667273	8.73265425330908	12.8594062166315	tissueLiver_SV129=2.76368619497291;tissueKidney_SV129=3.5772275785745;tissueLiver_BmalKO=2.78966999172302;tissueKidney_BmalKO=3.76663933238781;Liver_SV129.amp=0.203560080571786;Kidney_SV129,Liver_BmalKO,Kidney_BmalKO.amp=0.147249388969245;Liver_SV129.phase=5.22573334328605;Kidney_SV129,Liver_BmalKO,Kidney_BmalKO.phase=20.493079089977
Arf3	Liver_SV129;Liver_BmalKO	0.449177021114163	BIC	2	2	0.220209440764341	1.40450050594021	2.80900101188042	9.91178981262559	tissueLiver_SV129=3.64494326475344;tissueKidney_SV129=5.21965204172086;tissueLiver_BmalKO=3.8926293835528;tissueKidney_BmalKO=5.4021205343526;Liver_SV129.amp=0.30218342769033;Liver_BmalKO.amp=0.138235453838352;Liver_SV129.phase=8.50728930668538;Liver_BmalKO.phase=11.3162903185658
Arf4	Liver_BmalKO;Liver_SV129,Kidney_SV129	0.763899018703058	BIC	2	3	0.251930134603764	0.370018835678941	1.11005650703683	16.9365040642765	tissueLiver_SV129=5.63256202636048;tissueKidney_SV129=6.36861354537725;tissueLiver_BmalKO=5.72165544106368;tissueKidney_BmalKO=6.43705274936304;Liver_BmalKO.amp=0.435107049102522;Liver_SV129,Kidney_SV129.amp=0.160341677354385;Liver_BmalKO.phase=16.3814758107581;Liver_SV129,Kidney_SV129.phase=17.4915323177949
Arf5		0.425743113439796	BIC	0	0	NA	NA	NA	NA	tissueLiver_SV129=6.16887598556343;tissueKidney_SV129=5.67447551024163;tissueLiver_BmalKO=6.19805634377845;tissueKidney_BmalKO=5.88531350937149
Arf6	Liver_SV129,Liver_BmalKO	0.232625919670927	BIC	1	2	0.306964383834148	0	0	16.4115468765678	tissueLiver_SV129=4.81124139280513;tissueKidney_SV129=4.40867134315936;tissueLiver_BmalKO=5.04238406507663;tissueKidney_BmalKO=4.55657634432976;Liver_SV129,Liver_BmalKO.amp=0.306964383834148;Liver_SV129,Liver_BmalKO.phase=16.4115468765678
Arfgap1	Liver_SV129,Kidney_SV129	0.210464656371768	BIC	1	2	0.106160035112861	0	0	6.28625636297142	tissueLiver_SV129=3.96330387925982;tissueKidney_SV129=3.7838608809675;tissueLiver_BmalKO=3.9905088687849;tissueKidney_BmalKO=3.88431142970098;Liver_SV129,Kidney_SV129.amp=0.106160035112861;Liver_SV129,Kidney_SV129.phase=6.28625636297142
Arfgap2	Liver_BmalKO	0.455221538484682	BIC	1	1	0.207248153335613	0	0	19.0330375027049	tissueLiver_SV129=5.626334173086;tissueKidney_SV129=4.33791480230411;tissueLiver_BmalKO=5.7817214557419;tissueKidney_BmalKO=4.53422866283505;Liver_BmalKO.amp=0.207248153335613;Liver_BmalKO.phase=19.0330375027049
Arfgap3	Liver_BmalKO	0.362369246958882	BIC	1	1	0.529917982086457	0	0	12.3468624615636	tissueLiver_SV129=2.44363156473629;tissueKidney_SV129=3.4005544348993;tissueLiver_BmalKO=2.44507509904118;tissueKidney_BmalKO=3.25066733989273;Liver_BmalKO.amp=0.529917982086457;Liver_BmalKO.phase=12.3468624615636
Arfgef1	Liver_BmalKO	0.64571099428534	BIC	1	1	0.265241939365637	0	0	14.7563835481815	tissueLiver_SV129=4.63238394715714;tissueKidney_SV129=5.52804367357509;tissueLiver_BmalKO=4.61297019910937;tissueKidney_BmalKO=5.56207646699971;Liver_BmalKO.amp=0.265241939365637;Liver_BmalKO.phase=14.7563835481815
Arfgef2	Liver_BmalKO	0.7537718102941	BIC	1	1	0.26917443570542	0	0	19.5333408833472	tissueLiver_SV129=3.96263522185855;tissueKidney_SV129=3.14781276914741;tissueLiver_BmalKO=4.15118744553316;tissueKidney_BmalKO=3.29229038449976;Liver_BmalKO.amp=0.26917443570542;Liver_BmalKO.phase=19.5333408833472
Arfip1	Liver_SV129;Liver_BmalKO	0.633309855338726	BIC	2	2	0.17154322171366	2.64347972138744	5.28695944277487	13.6551786216333	tissueLiver_SV129=3.84669983094947;tissueKidney_SV129=4.24039229186832;tissueLiver_BmalKO=3.79762071613601;tissueKidney_BmalKO=4.35558413980879;Liver_SV129.amp=0.143202025292002;Liver_BmalKO.amp=0.199884418135318;Liver_SV129.phase=11.0116989002458;Liver_BmalKO.phase=16.2986583430207
Arfip2	Liver_SV129,Liver_BmalKO	0.446871218935101	BIC	1	2	0.317854950238249	0	0	14.8192369239634	tissueLiver_SV129=3.34834047952498;tissueKidney_SV129=5.00074783616644;tissueLiver_BmalKO=3.27564925919615;tissueKidney_BmalKO=5.23078292996082;Liver_SV129,Liver_BmalKO.amp=0.317854950238249;Liver_SV129,Liver_BmalKO.phase=14.8192369239634
Arfrp1		0.369024667783133	BIC	0	0	NA	NA	NA	NA	tissueLiver_SV129=3.65839090900466;tissueKidney_SV129=4.12393645696779;tissueLiver_BmalKO=3.68352938307814;tissueKidney_BmalKO=4.36164569063316
Arg1	Liver_SV129;Liver_BmalKO	0.62876460399043	BIC	2	2	0.279936697547384	2.30064773344343	4.60129546688686	15.0312851954132	tissueLiver_SV129=9.89441881262689;tissueKidney_SV129=0.0493399088632953;tissueLiver_BmalKO=9.9417429425563;tissueKidney_BmalKO=0.0749807078290312;Liver_SV129.amp=0.280927718713852;Liver_BmalKO.amp=0.278945676380916;Liver_SV129.phase=12.7306374619697;Liver_BmalKO.phase=17.3319329288566
Arg2	Kidney_BmalKO	0.793802441033338	BIC	1	1	0.79413352082577	0	0	14.9593978829985	tissueLiver_SV129=0.387054346905893;tissueKidney_SV129=1.831457376987;tissueLiver_BmalKO=0.341096192728288;tissueKidney_BmalKO=4.27672740141815;Kidney_BmalKO.amp=0.79413352082577;Kidney_BmalKO.phase=14.9593978829985
Arglu1		0.589008775095328	BIC	0	0	NA	NA	NA	NA	tissueLiver_SV129=4.14282287602868;tissueKidney_SV129=4.71222432061582;tissueLiver_BmalKO=4.15058010587386;tissueKidney_BmalKO=4.99279340335574
Arhgap1	Liver_SV129,Liver_BmalKO	0.624379569752873	BIC	1	2	0.204461533219948	0	0	18.185778544619	tissueLiver_SV129=3.74533284247399;tissueKidney_SV129=5.17321337580518;tissueLiver_BmalKO=3.76032782394365;tissueKidney_BmalKO=5.07445641709568;Liver_SV129,Liver_BmalKO.amp=0.204461533219948;Liver_SV129,Liver_BmalKO.phase=18.185778544619
Arhgap10		0.39630797142349	BIC	0	0	NA	NA	NA	NA	tissueLiver_SV129=1.32913625256421;tissueKidney_SV129=3.99492470103565;tissueLiver_BmalKO=1.98552393656303;tissueKidney_BmalKO=3.86015739462521
Arhgap11a	Liver_SV129	0.303394429778	BIC	1	1	0.215544066758161	0	0	5.58304185782002	tissueLiver_SV129=1.28752144483613;tissueKidney_SV129=0.63076418198276;tissueLiver_BmalKO=1.371040634018;tissueKidney_BmalKO=0.933320342614326;Liver_SV129.amp=0.215544066758161;Liver_SV129.phase=5.58304185782002
Arhgap12	Liver_SV129	0.396042911308388	BIC	1	1	0.223171798537918	0	0	6.10909398493643	tissueLiver_SV129=3.9678557476868;tissueKidney_SV129=3.23262323339112;tissueLiver_BmalKO=3.8472114521517;tissueKidney_BmalKO=3.4304898423817;Liver_SV129.amp=0.223171798537918;Liver_SV129.phase=6.10909398493643
Arhgap15	Kidney_BmalKO;Liver_SV129,Kidney_SV129,Liver_BmalKO	0.182719603715308	BIC	2	4	0.2105473530728	2.28185954935013	9.12743819740053	6.01928466823678	tissueLiver_SV129=1.01872750860883;tissueKidney_SV129=1.62766755447625;tissueLiver_BmalKO=0.940151517218058;tissueKidney_BmalKO=1.03091779622862;Kidney_BmalKO.amp=0.291643386387339;Liver_SV129,Kidney_SV129,Liver_BmalKO.amp=0.183515341967953;Kidney_BmalKO.phase=1.45556556953651;Liver_SV129,Kidney_SV129,Liver_BmalKO.phase=10.583003766937
Arhgap17		0.420996921987772	BIC	0	0	NA	NA	NA	NA	tissueLiver_SV129=1.89014091744595;tissueKidney_SV129=3.10649260647321;tissueLiver_BmalKO=1.77715928257969;tissueKidney_BmalKO=3.13875081743433
Arhgap18	Liver_SV129	0.514941754461575	BIC	1	1	0.465712193496254	0	0	6.08454978312338	tissueLiver_SV129=2.74546649036913;tissueKidney_SV129=4.30021120469005;tissueLiver_BmalKO=3.15505186310069;tissueKidney_BmalKO=4.42649631848748;Liver_SV129.amp=0.465712193496254;Liver_SV129.phase=6.08454978312338
Arhgap19		0.607918930415106	BIC	0	0	NA	NA	NA	NA	tissueLiver_SV129=1.03534891236141;tissueKidney_SV129=0.512152057838955;tissueLiver_BmalKO=0.983841973366957;tissueKidney_BmalKO=0.636579483400346
Arhgap21	Kidney_SV129,Liver_BmalKO,Kidney_BmalKO	0.426103741845271	BIC	1	3	0.404554017778749	0	0	17.475700619615	tissueLiver_SV129=3.9727697034454;tissueKidney_SV129=4.52804295882113;tissueLiver_BmalKO=3.65164724244843;tissueKidney_BmalKO=4.30232607516884;Kidney_SV129,Liver_BmalKO,Kidney_BmalKO.amp=0.404554017778749;Kidney_SV129,Liver_BmalKO,Kidney_BmalKO.phase=17.475700619615
Arhgap22	Kidney_SV129,Kidney_BmalKO	0.824683570527812	BIC	1	2	0.409601040939544	0	0	2.69253006892589	tissueLiver_SV129=0.344615301442169;tissueKidney_SV129=2.93483131720122;tissueLiver_BmalKO=0.321978461056048;tissueKidney_BmalKO=2.8404781400172;Kidney_SV129,Kidney_BmalKO.amp=0.409601040939544;Kidney_SV129,Kidney_BmalKO.phase=2.69253006892589
Arhgap23		0.560937501112031	BIC	0	0	NA	NA	NA	NA	tissueLiver_SV129=2.6586729072038;tissueKidney_SV129=1.9141494161873;tissueLiver_BmalKO=2.78465822930367;tissueKidney_BmalKO=2.05501597833369
Arhgap24	Liver_SV129;Kidney_SV129,Liver_BmalKO,Kidney_BmalKO	0.758339487441501	BIC	2	4	0.318305867174328	3.25239726244521	3.25239726244521	10.5114342835571	tissueLiver_SV129=2.50797214416243;tissueKidney_SV129=6.02092709453173;tissueLiver_BmalKO=2.84140167568493;tissueKidney_BmalKO=6.48962334802873;Liver_SV129.amp=0.590832391257658;Kidney_SV129,Liver_BmalKO,Kidney_BmalKO.amp=0.227463692479884;Liver_SV129.phase=0.137632914779735;Kidney_SV129,Liver_BmalKO,Kidney_BmalKO.phase=20.8852356523345
Arhgap25	Liver_SV129,Kidney_SV129	0.546982595492902	BIC	1	2	0.121161285172884	0	0	7.27654869912579	tissueLiver_SV129=1.06783461175145;tissueKidney_SV129=0.705348574188433;tissueLiver_BmalKO=1.05874295917736;tissueKidney_BmalKO=0.665484273839814;Liver_SV129,Kidney_SV129.amp=0.121161285172884;Liver_SV129,Kidney_SV129.phase=7.27654869912579
Arhgap26	Liver_SV129,Kidney_SV129,Kidney_BmalKO	0.79354758251224	BIC	1	3	0.409346629975969	0	0	23.8982187048128	tissueLiver_SV129=3.7208844207471;tissueKidney_SV129=3.42090750809927;tissueLiver_BmalKO=3.3639786465143;tissueKidney_BmalKO=3.45945256985324;Liver_SV129,Kidney_SV129,Kidney_BmalKO.amp=0.409346629975969;Liver_SV129,Kidney_SV129,Kidney_BmalKO.phase=23.8982187048128
Arhgap27		0.374297335701824	BIC	0	0	NA	NA	NA	NA	tissueLiver_SV129=1.03974515504756;tissueKidney_SV129=4.28571749018518;tissueLiver_BmalKO=1.05906327591981;tissueKidney_BmalKO=4.27467907521202
Arhgap28	Liver_SV129,Kidney_SV129	0.342599472792157	BIC	1	2	0.115623745669243	0	0	22.7077820810732	tissueLiver_SV129=0.37199437356639;tissueKidney_SV129=0.93157459586519;tissueLiver_BmalKO=0.372168739496592;tissueKidney_BmalKO=1.22756295069499;Liver_SV129,Kidney_SV129.amp=0.115623745669243;Liver_SV129,Kidney_SV129.phase=22.7077820810732
Arhgap29	Liver_SV129,Kidney_SV129	0.359180369263216	BIC	1	2	0.207364189276457	0	0	1.63449826314272	tissueLiver_SV129=4.47116183783622;tissueKidney_SV129=3.87853123693014;tissueLiver_BmalKO=4.36968992361719;tissueKidney_BmalKO=4.18756821229915;Liver_SV129,Kidney_SV129.amp=0.207364189276457;Liver_SV129,Kidney_SV129.phase=1.63449826314272
Arhgap30	Liver_SV129,Kidney_SV129,Liver_BmalKO	0.242109802720466	BIC	1	3	0.120107579058618	0	0	8.55189633884329	tissueLiver_SV129=1.25355153520272;tissueKidney_SV129=0.883600109297602;tissueLiver_BmalKO=1.17282354758527;tissueKidney_BmalKO=0.78473802681237;Liver_SV129,Kidney_SV129,Liver_BmalKO.amp=0.120107579058618;Liver_SV129,Kidney_SV129,Liver_BmalKO.phase=8.55189633884329
Arhgap31	Liver_BmalKO	0.525975563741972	BIC	1	1	0.227716868879683	0	0	15.9524390880993	tissueLiver_SV129=2.21518538050997;tissueKidney_SV129=1.80848618322375;tissueLiver_BmalKO=2.09573366976954;tissueKidney_BmalKO=1.92071410879449;Liver_BmalKO.amp=0.227716868879683;Liver_BmalKO.phase=15.9524390880993
Arhgap32	Liver_SV129,Liver_BmalKO	0.602931757087996	BIC	1	2	0.180728724996958	0	0	14.3150929228181	tissueLiver_SV129=3.0415460861321;tissueKidney_SV129=3.14418377165741;tissueLiver_BmalKO=3.01828902645153;tissueKidney_BmalKO=3.18484909063336;Liver_SV129,Liver_BmalKO.amp=0.180728724996958;Liver_SV129,Liver_BmalKO.phase=14.3150929228181
Arhgap35	Liver_BmalKO;Liver_SV129,Kidney_SV129,Kidney_BmalKO	0.299908235625141	BIC	2	4	0.143756447683427	0.650992648015563	2.60397059206224	20.6418121682421	tissueLiver_SV129=4.52738376194133;tissueKidney_SV129=3.52987279897461;tissueLiver_BmalKO=4.37931759625944;tissueKidney_BmalKO=3.54798509145711;Liver_BmalKO.amp=0.294722037788217;Liver_SV129,Kidney_SV129,Kidney_BmalKO.amp=0.0934345843151643;Liver_BmalKO.phase=19.339826872211;Liver_SV129,Kidney_SV129,Kidney_BmalKO.phase=21.9437974642732
Arhgap39		0.503557292609468	BIC	0	0	NA	NA	NA	NA	tissueLiver_SV129=2.93673361558148;tissueKidney_SV129=2.57276172488293;tissueLiver_BmalKO=2.63492477771852;tissueKidney_BmalKO=3.20942585766423
Arhgap4		0.32820459838143	BIC	0	0	NA	NA	NA	NA	tissueLiver_SV129=1.7853315338498;tissueKidney_SV129=1.64630012783679;tissueLiver_BmalKO=1.54015593101345;tissueKidney_BmalKO=1.89127413367943
Arhgap42		0.12631636222784	BIC	0	0	NA	NA	NA	NA	tissueLiver_SV129=4.35146039411969;tissueKidney_SV129=3.94547237578262;tissueLiver_BmalKO=4.34822408445193;tissueKidney_BmalKO=3.61771453623233
Arhgap44		0.373956263917521	BIC	0	0	NA	NA	NA	NA	tissueLiver_SV129=0.374163236768323;tissueKidney_SV129=1.68792347185292;tissueLiver_BmalKO=0.311154513776245;tissueKidney_BmalKO=1.95439201812401
Arhgap5	Kidney_SV129,Kidney_BmalKO	0.195991518028328	BIC	1	2	0.146938026063874	0	0	18.6315252385648	tissueLiver_SV129=5.16942984639548;tissueKidney_SV129=3.91297930424234;tissueLiver_BmalKO=4.96134229382644;tissueKidney_BmalKO=4.22025876193676;Kidney_SV129,Kidney_BmalKO.amp=0.146938026063874;Kidney_SV129,Kidney_BmalKO.phase=18.6315252385648
Arhgap6	Liver_SV129	0.742061718108468	BIC	1	1	0.437566574069312	0	0	5.765300626922	tissueLiver_SV129=1.74945575044514;tissueKidney_SV129=1.87182003620198;tissueLiver_BmalKO=1.21007388665248;tissueKidney_BmalKO=2.07385041185029;Liver_SV129.amp=0.437566574069312;Liver_SV129.phase=5.765300626922
Arhgap8	Liver_SV129;Liver_BmalKO,Kidney_BmalKO	0.219485401163291	BIC	2	3	0.288177698139119	2.96712961325785	8.90138883977356	9.21585235745873	tissueLiver_SV129=0.527095691262364;tissueKidney_SV129=1.84460395471321;tissueLiver_BmalKO=0.499525493352849;tissueKidney_BmalKO=2.33062765551024;Liver_SV129.amp=0.350118218202598;Liver_BmalKO,Kidney_BmalKO.amp=0.25720743810738;Liver_SV129.phase=4.76515793757195;Liver_BmalKO,Kidney_BmalKO.phase=13.6665467773455
Arhgap9	Liver_SV129,Kidney_SV129,Liver_BmalKO	0.430468802918837	BIC	1	3	0.142780543573435	0	0	7.91899706020733	tissueLiver_SV129=1.03361749768781;tissueKidney_SV129=0.969951044560559;tissueLiver_BmalKO=1.09705301770099;tissueKidney_BmalKO=0.99550047813691;Liver_SV129,Kidney_SV129,Liver_BmalKO.amp=0.142780543573435;Liver_SV129,Kidney_SV129,Liver_BmalKO.phase=7.91899706020733
Arhgdia		0.252191125970743	BIC	0	0	NA	NA	NA	NA	tissueLiver_SV129=4.94029401553976;tissueKidney_SV129=6.75374794089116;tissueLiver_BmalKO=4.73329658030608;tissueKidney_BmalKO=6.89436873689286
Arhgdib		0.236044102694595	BIC	0	0	NA	NA	NA	NA	tissueLiver_SV129=3.08547189288268;tissueKidney_SV129=3.78561689005724;tissueLiver_BmalKO=3.03301602439455;tissueKidney_BmalKO=3.92333080397061
Arhgdig		0.285819433910527	BIC	0	0	NA	NA	NA	NA	tissueLiver_SV129=0.0302667841284333;tissueKidney_SV129=1.18631866993842;tissueLiver_BmalKO=0.0181510461488899;tissueKidney_BmalKO=1.47620012251067
Arhgef1		0.235906014506161	BIC	0	0	NA	NA	NA	NA	tissueLiver_SV129=3.64150347142884;tissueKidney_SV129=4.69488127877695;tissueLiver_BmalKO=3.62054639959923;tissueKidney_BmalKO=4.89732518753124
Arhgef10	Liver_SV129;Liver_BmalKO,Kidney_BmalKO	0.527283305144873	BIC	2	3	0.168605675318967	4.09129116338183	11.7261265098545	7.91840046254672	tissueLiver_SV129=1.23067573144565;tissueKidney_SV129=1.83371348307368;tissueLiver_BmalKO=1.24061602609527;tissueKidney_BmalKO=2.20059465611048;Liver_SV129.amp=0.208235489812786;Liver_BmalKO,Kidney_BmalKO.amp=0.148790768072058;Liver_SV129.phase=1.78146371747398;Liver_BmalKO,Kidney_BmalKO.phase=14.0553372076195
Arhgef10l	Liver_SV129;Kidney_SV129,Liver_BmalKO	0.632542716717463	BIC	2	3	0.434041219221668	0.798571538933907	2.39571461680172	2.32599845862655	tissueLiver_SV129=4.09625129120986;tissueKidney_SV129=4.43228588539421;tissueLiver_BmalKO=4.04816308959654;tissueKidney_BmalKO=4.88669406045714;Liver_SV129.amp=0.619045523365849;Kidney_SV129,Liver_BmalKO.amp=0.341539067149578;Liver_SV129.phase=3.52385576702741;Kidney_SV129,Liver_BmalKO.phase=1.12814115022569
Arhgef11		0.316575798937931	BIC	0	0	NA	NA	NA	NA	tissueLiver_SV129=3.32758476820356;tissueKidney_SV129=3.30622869143217;tissueLiver_BmalKO=3.2732607470785;tissueKidney_BmalKO=3.43633773024575
Arhgef12	Liver_SV129	0.72193256915808	BIC	1	1	0.289874365875422	0	0	8.31368817761019	tissueLiver_SV129=4.92955213766511;tissueKidney_SV129=4.4509923833914;tissueLiver_BmalKO=4.91806949033617;tissueKidney_BmalKO=4.51396698138729;Liver_SV129.amp=0.289874365875422;Liver_SV129.phase=8.31368817761019
Arhgef15		0.469171486743571	BIC	0	0	NA	NA	NA	NA	tissueLiver_SV129=2.46428312467318;tissueKidney_SV129=2.47623791501392;tissueLiver_BmalKO=2.39342067396172;tissueKidney_BmalKO=2.65065410495862
Arhgef16		0.466236992478028	BIC	0	0	NA	NA	NA	NA	tissueLiver_SV129=1.84288889561291;tissueKidney_SV129=4.6554653060623;tissueLiver_BmalKO=0.658199114664246;tissueKidney_BmalKO=4.71702822205541
Arhgef17	Kidney_SV129,Liver_BmalKO,Kidney_BmalKO	0.490603506422999	BIC	1	3	0.108343864599095	0	0	18.306266328957	tissueLiver_SV129=0.813423024526784;tissueKidney_SV129=2.26987206283846;tissueLiver_BmalKO=0.737536057615616;tissueKidney_BmalKO=2.43862616873625;Kidney_SV129,Liver_BmalKO,Kidney_BmalKO.amp=0.108343864599095;Kidney_SV129,Liver_BmalKO,Kidney_BmalKO.phase=18.306266328957
Arhgef18	Kidney_SV129,Liver_BmalKO,Kidney_BmalKO	0.168428133019349	BIC	1	3	0.0989205966152953	0	0	16.5215814137137	tissueLiver_SV129=3.42627763704959;tissueKidney_SV129=3.64526013204908;tissueLiver_BmalKO=3.49891845398619;tissueKidney_BmalKO=3.97287194873641;Kidney_SV129,Liver_BmalKO,Kidney_BmalKO.amp=0.0989205966152953;Kidney_SV129,Liver_BmalKO,Kidney_BmalKO.phase=16.5215814137137
Arhgef19	Liver_SV129,Liver_BmalKO;Kidney_SV129,Kidney_BmalKO	0.304634254112947	BIC	2	4	0.369898879033879	1.67404780154184	3.34809560308368	22.3070328016201	tissueLiver_SV129=4.42085935607534;tissueKidney_SV129=3.36397513831029;tissueLiver_BmalKO=4.85478448619653;tissueKidney_BmalKO=3.02428598495838;Liver_SV129,Liver_BmalKO.amp=0.478843792871405;Kidney_SV129,Kidney_BmalKO.amp=0.260953965196353;Liver_SV129,Liver_BmalKO.phase=20.6329850000783;Kidney_SV129,Kidney_BmalKO.phase=23.9810806031619
Arhgef2	Liver_SV129,Liver_BmalKO	0.263810113158964	BIC	1	2	0.2138029078962	0	0	13.2633524751688	tissueLiver_SV129=2.28232971612299;tissueKidney_SV129=4.47766047689804;tissueLiver_BmalKO=2.1239194539703;tissueKidney_BmalKO=4.96156038010271;Liver_SV129,Liver_BmalKO.amp=0.2138029078962;Liver_SV129,Liver_BmalKO.phase=13.2633524751688
Arhgef25		0.169596636923293	BIC	0	0	NA	NA	NA	NA	tissueLiver_SV129=0.934843943674983;tissueKidney_SV129=1.75350434656146;tissueLiver_BmalKO=0.833160761041766;tissueKidney_BmalKO=1.73382143130207
Arhgef26	Liver_SV129,Liver_BmalKO	0.82940185615626	BIC	1	2	0.542792373637068	0	0	11.2650391852463	tissueLiver_SV129=3.41543210145497;tissueKidney_SV129=1.09546120581371;tissueLiver_BmalKO=3.26343219241098;tissueKidney_BmalKO=1.2266006929538;Liver_SV129,Liver_BmalKO.amp=0.542792373637068;Liver_SV129,Liver_BmalKO.phase=11.2650391852463
Arhgef28	Kidney_SV129,Kidney_BmalKO	0.789784634392714	BIC	1	2	0.160640115221446	0	0	10.2678800116174	tissueLiver_SV129=0.0644037257911727;tissueKidney_SV129=3.40581268462537;tissueLiver_BmalKO=0.0472479695189191;tissueKidney_BmalKO=3.61091295402327;Kidney_SV129,Kidney_BmalKO.amp=0.160640115221446;Kidney_SV129,Kidney_BmalKO.phase=10.2678800116174
Arhgef3	Liver_SV129,Liver_BmalKO	0.327640033186778	BIC	1	2	0.232330031947316	0	0	3.94829103191695	tissueLiver_SV129=3.53970609860071;tissueKidney_SV129=3.44868148529225;tissueLiver_BmalKO=3.3435528031679;tissueKidney_BmalKO=3.70495345299192;Liver_SV129,Liver_BmalKO.amp=0.232330031947316;Liver_SV129,Liver_BmalKO.phase=3.94829103191695
Arhgef37	Kidney_BmalKO;Kidney_SV129,Liver_BmalKO	0.272268971834367	BIC	2	3	0.208144956315752	2.39513115408332	7.18539346224994	20.0603287194656	tissueLiver_SV129=2.29706481893233;tissueKidney_SV129=0.619734445804892;tissueLiver_BmalKO=2.80957523957022;tissueKidney_BmalKO=1.45480475585538;Kidney_BmalKO.amp=0.260428359743542;Kidney_SV129,Liver_BmalKO.amp=0.182003254601856;Kidney_BmalKO.phase=16.4676319883406;Kidney_SV129,Liver_BmalKO.phase=23.6530254505906
Arhgef38	Kidney_SV129	0.56760707573847	BIC	1	1	0.166610447729104	0	0	6.63737048497325	tissueLiver_SV129=0.0399984511131674;tissueKidney_SV129=1.33488189732827;tissueLiver_BmalKO=0.033340502575425;tissueKidney_BmalKO=1.53221110558717;Kidney_SV129.amp=0.166610447729104;Kidney_SV129.phase=6.63737048497325
Arhgef39	Kidney_BmalKO	0.219240258037296	BIC	1	1	0.429522924792525	0	0	23.9727856769835	tissueLiver_SV129=0.654238950288588;tissueKidney_SV129=3.73956502900305;tissueLiver_BmalKO=0.506289452638968;tissueKidney_BmalKO=3.80270653604333;Kidney_BmalKO.amp=0.429522924792525;Kidney_BmalKO.phase=23.9727856769835
Arhgef40		0.435622765182233	BIC	0	0	NA	NA	NA	NA	tissueLiver_SV129=3.50093184194639;tissueKidney_SV129=3.77361078031516;tissueLiver_BmalKO=3.30172573413235;tissueKidney_BmalKO=3.9019812285517
Arhgef5	Liver_BmalKO,Kidney_BmalKO	0.302736459313859	BIC	1	2	0.136103494747539	0	0	18.4860059008348	tissueLiver_SV129=3.49012056887523;tissueKidney_SV129=4.28096671317069;tissueLiver_BmalKO=3.54382703248571;tissueKidney_BmalKO=4.36712186991439;Liver_BmalKO,Kidney_BmalKO.amp=0.136103494747539;Liver_BmalKO,Kidney_BmalKO.phase=18.4860059008348
Arhgef6		0.329230907245749	BIC	0	0	NA	NA	NA	NA	tissueLiver_SV129=2.16473089804507;tissueKidney_SV129=2.37806330309949;tissueLiver_BmalKO=1.90481089407961;tissueKidney_BmalKO=2.60578488558172
Arhgef7	Liver_SV129,Kidney_SV129,Liver_BmalKO	0.322670078257339	BIC	1	3	0.177765890859542	0	0	21.7061577190677	tissueLiver_SV129=3.23207107499564;tissueKidney_SV129=3.89727432476207;tissueLiver_BmalKO=3.17173809765803;tissueKidney_BmalKO=4.33461313026636;Liver_SV129,Kidney_SV129,Liver_BmalKO.amp=0.177765890859542;Liver_SV129,Kidney_SV129,Liver_BmalKO.phase=21.7061577190677
Arhgef9	Liver_SV129,Liver_BmalKO	0.35063013455112	BIC	1	2	0.268787197618351	0	0	2.15928176838815	tissueLiver_SV129=1.28832516610285;tissueKidney_SV129=1.0944795965986;tissueLiver_BmalKO=1.0525392214296;tissueKidney_BmalKO=1.50198155543437;Liver_SV129,Liver_BmalKO.amp=0.268787197618351;Liver_SV129,Liver_BmalKO.phase=2.15928176838815
Arid1a	Liver_BmalKO	0.298024445110089	BIC	1	1	0.231367837606678	0	0	16.4858263111919	tissueLiver_SV129=2.72941579091243;tissueKidney_SV129=3.25027198854504;tissueLiver_BmalKO=2.72376586569364;tissueKidney_BmalKO=3.40927940515148;Liver_BmalKO.amp=0.231367837606678;Liver_BmalKO.phase=16.4858263111919
Arid1b		0.556820980779589	BIC	0	0	NA	NA	NA	NA	tissueLiver_SV129=3.35087143812165;tissueKidney_SV129=2.91870418634993;tissueLiver_BmalKO=3.37137359408365;tissueKidney_BmalKO=2.95803687419715
Arid2	Liver_BmalKO,Kidney_BmalKO	0.367027289779603	BIC	1	2	0.132403655055692	0	0	16.949885042966	tissueLiver_SV129=3.18876472940405;tissueKidney_SV129=2.54909492368596;tissueLiver_BmalKO=3.02508997020741;tissueKidney_BmalKO=2.61307570872284;Liver_BmalKO,Kidney_BmalKO.amp=0.132403655055692;Liver_BmalKO,Kidney_BmalKO.phase=16.949885042966
Arid3a	Liver_BmalKO	0.250042288462645	BIC	1	1	0.299541093861183	0	0	18.542045298055	tissueLiver_SV129=0.915969677873166;tissueKidney_SV129=1.70537571432733;tissueLiver_BmalKO=0.885468942478912;tissueKidney_BmalKO=2.16210602499422;Liver_BmalKO.amp=0.299541093861183;Liver_BmalKO.phase=18.542045298055
Arid3b	Kidney_SV129,Kidney_BmalKO	0.372844234911385	BIC	1	2	0.213236866943391	0	0	10.7546044729424	tissueLiver_SV129=1.05592442162447;tissueKidney_SV129=1.55581452469623;tissueLiver_BmalKO=1.05067445503683;tissueKidney_BmalKO=1.58645687413798;Kidney_SV129,Kidney_BmalKO.amp=0.213236866943391;Kidney_SV129,Kidney_BmalKO.phase=10.7546044729424
Arid4a		0.443336422007411	BIC	0	0	NA	NA	NA	NA	tissueLiver_SV129=3.20295754883983;tissueKidney_SV129=2.34393352392354;tissueLiver_BmalKO=3.16010611981317;tissueKidney_BmalKO=2.50829504543839
Arid4b	Liver_SV129,Kidney_SV129,Liver_BmalKO,Kidney_BmalKO	0.183884109828622	BIC	1	4	0.0881242265299948	0	0	8.26331360896601	tissueLiver_SV129=3.29572450128481;tissueKidney_SV129=2.82431217836397;tissueLiver_BmalKO=3.28318026069704;tissueKidney_BmalKO=3.04447450308739;Liver_SV129,Kidney_SV129,Liver_BmalKO,Kidney_BmalKO.amp=0.0881242265299948;Liver_SV129,Kidney_SV129,Liver_BmalKO,Kidney_BmalKO.phase=8.26331360896601
Arid5a	Liver_BmalKO	0.637238287798084	BIC	1	1	0.300405208410326	0	0	13.826770632236	tissueLiver_SV129=1.76582974004973;tissueKidney_SV129=1.04543612987245;tissueLiver_BmalKO=1.64371301129173;tissueKidney_BmalKO=1.17199001215848;Liver_BmalKO.amp=0.300405208410326;Liver_BmalKO.phase=13.826770632236
Arid5b	Liver_SV129,Liver_BmalKO	0.713987205899816	BIC	1	2	0.445609925087308	0	0	11.8228447550222	tissueLiver_SV129=3.49898364369679;tissueKidney_SV129=1.97630265491848;tissueLiver_BmalKO=3.48318090031866;tissueKidney_BmalKO=1.99559404282934;Liver_SV129,Liver_BmalKO.amp=0.445609925087308;Liver_SV129,Liver_BmalKO.phase=11.8228447550222
Arih1	Liver_BmalKO,Kidney_BmalKO	0.25784343094418	BIC	1	2	0.171362815840426	0	0	15.2019278221643	tissueLiver_SV129=4.57291845568933;tissueKidney_SV129=3.99319305931837;tissueLiver_BmalKO=4.55944693839347;tissueKidney_BmalKO=4.09858799120551;Liver_BmalKO,Kidney_BmalKO.amp=0.171362815840426;Liver_BmalKO,Kidney_BmalKO.phase=15.2019278221643
Arih2	Liver_SV129;Liver_BmalKO	0.296363746873155	BIC	2	2	0.2181489379782	2.40036653647565	4.8007330729513	11.9624976452066	tissueLiver_SV129=4.67550375373039;tissueKidney_SV129=4.96433624472023;tissueLiver_BmalKO=4.55699849337053;tissueKidney_BmalKO=4.91194253364669;Liver_SV129.amp=0.26555458628541;Liver_BmalKO.amp=0.170743289670991;Liver_SV129.phase=9.56213110873092;Liver_BmalKO.phase=14.3628641816822
Arl1	Liver_SV129,Liver_BmalKO	0.508489701243039	BIC	1	2	0.181684480280413	0	0	15.3753927767059	tissueLiver_SV129=5.98275634789549;tissueKidney_SV129=5.61216950572208;tissueLiver_BmalKO=6.00263995549454;tissueKidney_BmalKO=5.54923377746601;Liver_SV129,Liver_BmalKO.amp=0.181684480280413;Liver_SV129,Liver_BmalKO.phase=15.3753927767059
Arl10	Kidney_SV129,Liver_BmalKO	0.255609032666915	BIC	1	2	0.153543751818009	0	0	10.2981019072344	tissueLiver_SV129=2.30972703319098;tissueKidney_SV129=3.1945315175735;tissueLiver_BmalKO=2.05151744073092;tissueKidney_BmalKO=3.15219716790024;Kidney_SV129,Liver_BmalKO.amp=0.153543751818009;Kidney_SV129,Liver_BmalKO.phase=10.2981019072344
Arl13b		0.284282384371815	BIC	0	0	NA	NA	NA	NA	tissueLiver_SV129=2.39648907827863;tissueKidney_SV129=2.26543568992905;tissueLiver_BmalKO=2.01103008404474;tissueKidney_BmalKO=2.3673766025128
Arl14ep		0.487066750681968	BIC	0	0	NA	NA	NA	NA	tissueLiver_SV129=3.15169794780618;tissueKidney_SV129=3.11923239413407;tissueLiver_BmalKO=3.08219740284663;tissueKidney_BmalKO=3.14235741453952
Arl15		0.281200993673468	BIC	0	0	NA	NA	NA	NA	tissueLiver_SV129=2.27969906020525;tissueKidney_SV129=2.90651661032885;tissueLiver_BmalKO=2.38414131067892;tissueKidney_BmalKO=3.20892479859023
Arl16	Liver_SV129	0.483326410265219	BIC	1	1	0.216982356456425	0	0	10.933585699377	tissueLiver_SV129=2.64221421369784;tissueKidney_SV129=3.15316970140104;tissueLiver_BmalKO=2.76443251620861;tissueKidney_BmalKO=3.38448470747266;Liver_SV129.amp=0.216982356456425;Liver_SV129.phase=10.933585699377
Arl2		0.334964898814005	BIC	0	0	NA	NA	NA	NA	tissueLiver_SV129=1.96391465239905;tissueKidney_SV129=4.30390853017139;tissueLiver_BmalKO=2.16384982067726;tissueKidney_BmalKO=4.60605527701798
Arl2bp	Liver_SV129,Liver_BmalKO	0.309234392858763	BIC	1	2	0.276796085882426	0	0	7.0049765748581	tissueLiver_SV129=2.14403137260127;tissueKidney_SV129=4.56682800164814;tissueLiver_BmalKO=2.21440471039649;tissueKidney_BmalKO=4.91696066664938;Liver_SV129,Liver_BmalKO.amp=0.276796085882426;Liver_SV129,Liver_BmalKO.phase=7.0049765748581
Arl3		0.350700718908958	BIC	0	0	NA	NA	NA	NA	tissueLiver_SV129=3.54758280031943;tissueKidney_SV129=5.55772433942179;tissueLiver_BmalKO=3.62648832392745;tissueKidney_BmalKO=5.89181048179805
Arl4a	Liver_SV129;Liver_BmalKO	0.373001671695818	BIC	2	2	0.301090952011796	4.28168074469314	8.56336148938628	6.25569422271752	tissueLiver_SV129=4.28701558544328;tissueKidney_SV129=3.72064179389177;tissueLiver_BmalKO=4.77120620992636;tissueKidney_BmalKO=3.579483056275;Liver_SV129.amp=0.37658497187572;Liver_BmalKO.amp=0.225596932147872;Liver_SV129.phase=1.97401347802438;Liver_BmalKO.phase=10.5373749674107
Arl4c		0.56014135319307	BIC	0	0	NA	NA	NA	NA	tissueLiver_SV129=0.949892261925668;tissueKidney_SV129=1.54371917728239;tissueLiver_BmalKO=0.961727153928107;tissueKidney_BmalKO=1.71660510795794
Arl4d		0.298629017249064	BIC	0	0	NA	NA	NA	NA	tissueLiver_SV129=4.09998229747751;tissueKidney_SV129=3.31672871235451;tissueLiver_BmalKO=4.10841428162868;tissueKidney_BmalKO=3.57735829755092
Arl5a	Liver_BmalKO	0.838649416693793	BIC	1	1	0.311731262535222	0	0	18.8331421817408	tissueLiver_SV129=5.61136324647111;tissueKidney_SV129=4.22598180568499;tissueLiver_BmalKO=5.57925127022527;tissueKidney_BmalKO=4.1211175172365;Liver_BmalKO.amp=0.311731262535222;Liver_BmalKO.phase=18.8331421817408
Arl5b	Liver_SV129,Kidney_BmalKO	0.242130039097039	BIC	1	2	0.157503815903875	0	0	7.35093243233509	tissueLiver_SV129=3.67530248249818;tissueKidney_SV129=2.13493758888552;tissueLiver_BmalKO=3.45028243352013;tissueKidney_BmalKO=2.26563244786576;Liver_SV129,Kidney_BmalKO.amp=0.157503815903875;Liver_SV129,Kidney_BmalKO.phase=7.35093243233509
Arl5c	Liver_SV129,Liver_BmalKO	0.355357471041104	BIC	1	2	0.354326678923358	0	0	20.0077012210743	tissueLiver_SV129=1.41939093946417;tissueKidney_SV129=1.64820015187584;tissueLiver_BmalKO=1.76900936955786;tissueKidney_BmalKO=2.08081554050885;Liver_SV129,Liver_BmalKO.amp=0.354326678923358;Liver_SV129,Liver_BmalKO.phase=20.0077012210743
Arl6		0.196294947731421	BIC	0	0	NA	NA	NA	NA	tissueLiver_SV129=1.50472948696756;tissueKidney_SV129=4.16427710165985;tissueLiver_BmalKO=1.60457672227012;tissueKidney_BmalKO=4.29970597068378
Arl6ip1	Liver_SV129,Kidney_SV129,Kidney_BmalKO	0.343050998551248	BIC	1	3	0.135260133101676	0	0	8.25554023198541	tissueLiver_SV129=6.45525003614888;tissueKidney_SV129=7.97230735304228;tissueLiver_BmalKO=6.55573332631731;tissueKidney_BmalKO=7.29155036056716;Liver_SV129,Kidney_SV129,Kidney_BmalKO.amp=0.135260133101676;Liver_SV129,Kidney_SV129,Kidney_BmalKO.phase=8.25554023198541
Arl6ip4	Liver_SV129	0.212947631368301	BIC	1	1	0.207626992332194	0	0	13.0443394534613	tissueLiver_SV129=4.41960381433804;tissueKidney_SV129=4.50699549620048;tissueLiver_BmalKO=4.51918548166399;tissueKidney_BmalKO=4.62562018119982;Liver_SV129.amp=0.207626992332194;Liver_SV129.phase=13.0443394534613
Arl6ip5	Liver_BmalKO	0.304681566558683	BIC	1	1	0.162602909818934	0	0	19.5516269381737	tissueLiver_SV129=4.13639653809269;tissueKidney_SV129=4.76917564968556;tissueLiver_BmalKO=4.33019173249686;tissueKidney_BmalKO=5.02434099716612;Liver_BmalKO.amp=0.162602909818934;Liver_BmalKO.phase=19.5516269381737
Arl6ip6	Liver_SV129	0.437114825379579	BIC	1	1	0.286877100966166	0	0	9.87146392911749	tissueLiver_SV129=2.84777252624621;tissueKidney_SV129=3.24730640074295;tissueLiver_BmalKO=2.7742278312999;tissueKidney_BmalKO=3.28827454418322;Liver_SV129.amp=0.286877100966166;Liver_SV129.phase=9.87146392911749
Arl8a	Liver_SV129,Liver_BmalKO;Kidney_SV129,Kidney_BmalKO	0.220544980575141	BIC	2	4	0.127787971271588	1.85612465302637	3.71224930605274	5.90477003467808	tissueLiver_SV129=2.63717858859464;tissueKidney_SV129=5.21189416514769;tissueLiver_BmalKO=2.37270367286166;tissueKidney_BmalKO=5.23957956168722;Liver_SV129,Liver_BmalKO.amp=0.141643409133327;Kidney_SV129,Kidney_BmalKO.amp=0.11393253340985;Liver_SV129,Liver_BmalKO.phase=7.76089468770446;Kidney_SV129,Kidney_BmalKO.phase=4.04864538165171
Arl8b	Liver_SV129;Kidney_SV129,Liver_BmalKO,Kidney_BmalKO	0.192554631067809	BIC	2	4	0.0884653607990979	4.11054944246975	7.55780223012099	13.3692684686088	tissueLiver_SV129=4.62713769793711;tissueKidney_SV129=4.8757864705387;tissueLiver_BmalKO=4.78508073140278;tissueKidney_BmalKO=4.92298110069615;Liver_SV129.amp=0.119681442835933;Kidney_SV129,Liver_BmalKO,Kidney_BmalKO.amp=0.0780600001201528;Liver_SV129.phase=5.1481695836693;Kidney_SV129,Liver_BmalKO,Kidney_BmalKO.phase=21.5903673535483
Armc1	Liver_SV129;Liver_BmalKO;Kidney_SV129,Kidney_BmalKO	0.358001075820703	BIC	3	4	0.168516707770769	2.55379899257142	10.4946365529516	10.4621704565483	tissueLiver_SV129=3.88371170979506;tissueKidney_SV129=4.03780296006895;tissueLiver_BmalKO=3.72768872179925;tissueKidney_BmalKO=3.95027239661559;Liver_SV129.amp=0.214984647450477;Liver_BmalKO.amp=0.29605262567489;Kidney_SV129,Kidney_BmalKO.amp=0.081514778978855;Liver_SV129.phase=14.1126919413739;Liver_BmalKO.phase=16.6664909339453;Kidney_SV129,Kidney_BmalKO.phase=0.607328494325497
Armc10	Liver_SV129;Kidney_SV129,Liver_BmalKO,Kidney_BmalKO	0.319706468760309	BIC	2	4	0.203112260133144	0.267813655626826	1.0712546225073	6.74067231344896	tissueLiver_SV129=2.67662125088727;tissueKidney_SV129=3.21106703050408;tissueLiver_BmalKO=2.6475996465879;tissueKidney_BmalKO=3.37173930822053;Liver_SV129.amp=0.372132615938159;Kidney_SV129,Liver_BmalKO,Kidney_BmalKO.amp=0.146772141531472;Liver_SV129.phase=7.27629962470262;Kidney_SV129,Liver_BmalKO,Kidney_BmalKO.phase=6.20504500219531
Armc5	Liver_BmalKO	0.424155192006695	BIC	1	1	0.203180248951802	0	0	18.6605253769406	tissueLiver_SV129=1.64982650412932;tissueKidney_SV129=2.61890457577303;tissueLiver_BmalKO=1.78746723673962;tissueKidney_BmalKO=2.70952184547596;Liver_BmalKO.amp=0.203180248951802;Liver_BmalKO.phase=18.6605253769406
Armc6	Kidney_SV129;Liver_BmalKO	0.214665170857297	BIC	2	2	0.350127592615332	1.79736979980324	3.59473959960648	19.6750909176058	tissueLiver_SV129=1.88328165290432;tissueKidney_SV129=2.27440204893093;tissueLiver_BmalKO=2.07501243065747;tissueKidney_BmalKO=2.47458277214609;Kidney_SV129.amp=0.382672614558759;Liver_BmalKO.amp=0.317582570671905;Kidney_SV129.phase=21.4724607174091;Liver_BmalKO.phase=17.8777211178026
Armc7		0.627573794887651	BIC	0	0	NA	NA	NA	NA	tissueLiver_SV129=1.57437056260948;tissueKidney_SV129=1.78976495392652;tissueLiver_BmalKO=1.67541930921698;tissueKidney_BmalKO=1.8842356320972
Armc8		0.317616157949283	BIC	0	0	NA	NA	NA	NA	tissueLiver_SV129=2.81634607567991;tissueKidney_SV129=2.88832064249405;tissueLiver_BmalKO=2.68018720847578;tissueKidney_BmalKO=3.07200252698544
Armc9	Liver_SV129,Kidney_SV129	0.328932181705551	BIC	1	2	0.220115285123811	0	0	0.10209866221014	tissueLiver_SV129=2.05339781749215;tissueKidney_SV129=2.5395242789366;tissueLiver_BmalKO=2.50595358510775;tissueKidney_BmalKO=2.81821299727765;Liver_SV129,Kidney_SV129.amp=0.220115285123811;Liver_SV129,Kidney_SV129.phase=0.10209866221014
Armcx1	Liver_SV129,Kidney_SV129,Liver_BmalKO	0.203692308097802	BIC	1	3	0.140586803693148	0	0	3.6499016134693	tissueLiver_SV129=1.16142945033639;tissueKidney_SV129=1.9599204109097;tissueLiver_BmalKO=1.06326801890643;tissueKidney_BmalKO=2.47952980081804;Liver_SV129,Kidney_SV129,Liver_BmalKO.amp=0.140586803693148;Liver_SV129,Kidney_SV129,Liver_BmalKO.phase=3.6499016134693
Armcx2		0.253524331319189	BIC	0	0	NA	NA	NA	NA	tissueLiver_SV129=1.1070052352581;tissueKidney_SV129=1.98550434273041;tissueLiver_BmalKO=0.996039300896517;tissueKidney_BmalKO=1.94163336642546
Armcx3	Kidney_SV129;Liver_BmalKO	0.414209946461329	BIC	2	2	0.243553263674026	3.50018152264938	7.00036304529876	19.4104255943568	tissueLiver_SV129=2.45048379654559;tissueKidney_SV129=2.35683000754951;tissueLiver_BmalKO=1.98759925608363;tissueKidney_BmalKO=2.599131625146;Kidney_SV129.amp=0.214662095301314;Liver_BmalKO.amp=0.272444432046738;Kidney_SV129.phase=22.9106071170062;Liver_BmalKO.phase=15.9102440717074
Armcx5	Liver_SV129;Kidney_SV129,Liver_BmalKO,Kidney_BmalKO	0.114786171960287	BIC	2	4	0.157371180209339	0.835173430077874	3.34069372031149	6.83780199878987	tissueLiver_SV129=1.36772312479198;tissueKidney_SV129=1.36437374241876;tissueLiver_BmalKO=1.69135321472596;tissueKidney_BmalKO=1.57976737015622;Liver_SV129.amp=0.223223762810426;Kidney_SV129,Liver_BmalKO,Kidney_BmalKO.amp=0.135420319342311;Liver_SV129.phase=5.16745513863412;Kidney_SV129,Liver_BmalKO,Kidney_BmalKO.phase=8.50814885894562
Armcx6	Liver_SV129,Liver_BmalKO,Kidney_BmalKO	0.366060138656416	BIC	1	3	0.104225105277674	0	0	4.1244909147868	tissueLiver_SV129=0.654333529780933;tissueKidney_SV129=0.905664182896262;tissueLiver_BmalKO=0.550317793695137;tissueKidney_BmalKO=0.925214653473058;Liver_SV129,Liver_BmalKO,Kidney_BmalKO.amp=0.104225105277674;Liver_SV129,Liver_BmalKO,Kidney_BmalKO.phase=4.1244909147868
Armt1	Liver_SV129,Liver_BmalKO;Kidney_SV129,Kidney_BmalKO	0.491692166233951	BIC	2	4	0.209017176200591	2.43422416265402	4.86844832530804	20.1268573092558	tissueLiver_SV129=3.37274904321306;tissueKidney_SV129=2.80327488578273;tissueLiver_BmalKO=3.4172698181164;tissueKidney_BmalKO=2.86915633465046;Liver_SV129,Liver_BmalKO.amp=0.284993430364039;Kidney_SV129,Kidney_BmalKO.amp=0.133040922037143;Liver_SV129,Liver_BmalKO.phase=17.6926331466018;Kidney_SV129,Kidney_BmalKO.phase=22.5610814719098
Arnt	Liver_SV129,Liver_BmalKO	0.57555163276178	BIC	1	2	0.161875772369434	0	0	18.8448032616175	tissueLiver_SV129=4.01226602260316;tissueKidney_SV129=3.47577739980953;tissueLiver_BmalKO=3.98086312462874;tissueKidney_BmalKO=3.68558885576563;Liver_SV129,Liver_BmalKO.amp=0.161875772369434;Liver_SV129,Liver_BmalKO.phase=18.8448032616175
Arnt2	Kidney_SV129	0.337351024235448	BIC	1	1	0.111185717999301	0	0	10.4055230110205	tissueLiver_SV129=0.0194069203133738;tissueKidney_SV129=3.08180759782094;tissueLiver_BmalKO=0.0261953678931862;tissueKidney_BmalKO=3.17054630701046;Kidney_SV129.amp=0.111185717999301;Kidney_SV129.phase=10.4055230110205
Arntl	Liver_SV129,Kidney_SV129	0.861628067414018	BIC	1	2	1.83131941879867	0	0	23.2944817044076	tissueLiver_SV129=2.72534072198894;tissueKidney_SV129=2.07399585312716;tissueLiver_BmalKO=2.5040536297347;tissueKidney_BmalKO=2.68063252663075;Liver_SV129,Kidney_SV129.amp=1.83131941879867;Liver_SV129,Kidney_SV129.phase=23.2944817044076
Arpc1a	Liver_SV129,Liver_BmalKO	0.260750592521197	BIC	1	2	0.127903831833692	0	0	17.180067584763	tissueLiver_SV129=4.91778824322192;tissueKidney_SV129=5.38006457440935;tissueLiver_BmalKO=5.06308164932661;tissueKidney_BmalKO=5.77391239839844;Liver_SV129,Liver_BmalKO.amp=0.127903831833692;Liver_SV129,Liver_BmalKO.phase=17.180067584763
Arpc1b	Liver_SV129,Liver_BmalKO	0.292298310093351	BIC	1	2	0.201395037032219	0	0	13.7242792226812	tissueLiver_SV129=4.76303569777599;tissueKidney_SV129=5.38108143881548;tissueLiver_BmalKO=4.74045221513899;tissueKidney_BmalKO=5.71412911213987;Liver_SV129,Liver_BmalKO.amp=0.201395037032219;Liver_SV129,Liver_BmalKO.phase=13.7242792226812
Arpc2	Liver_SV129	0.438877127092192	BIC	1	1	0.140037678396952	0	0	11.3596533592159	tissueLiver_SV129=6.12080169627127;tissueKidney_SV129=6.72091353214926;tissueLiver_BmalKO=6.16481606712233;tissueKidney_BmalKO=6.73729660984731;Liver_SV129.amp=0.140037678396952;Liver_SV129.phase=11.3596533592159
Arpc3	Liver_SV129;Liver_BmalKO	0.625050654109698	BIC	2	2	0.148669292857538	3.82423095578849	7.64846191157697	13.379396652833	tissueLiver_SV129=6.18454627514954;tissueKidney_SV129=6.76240290197083;tissueLiver_BmalKO=6.32251933790075;tissueKidney_BmalKO=6.8291657668105;Liver_SV129.amp=0.15311843875314;Liver_BmalKO.amp=0.144220146961936;Liver_SV129.phase=9.55516569704451;Liver_BmalKO.phase=17.2036276086215
Arpc4	Kidney_SV129,Liver_BmalKO	0.219448947619619	BIC	1	2	0.153622743484004	0	0	21.7678171222929	tissueLiver_SV129=2.45162024205999;tissueKidney_SV129=1.35803736776092;tissueLiver_BmalKO=2.54041896116234;tissueKidney_BmalKO=1.36140453494426;Kidney_SV129,Liver_BmalKO.amp=0.153622743484004;Kidney_SV129,Liver_BmalKO.phase=21.7678171222929
Arpc5		0.182036123798121	BIC	0	0	NA	NA	NA	NA	tissueLiver_SV129=5.43042735450467;tissueKidney_SV129=5.71249855896624;tissueLiver_BmalKO=5.54764412044727;tissueKidney_BmalKO=5.87718840483535
Arpc5l	Liver_BmalKO;Kidney_SV129,Kidney_BmalKO	0.294398484054387	BIC	2	3	0.175423487559405	1.65697353437163	4.97092060311489	20.2370231103932	tissueLiver_SV129=4.87002595250425;tissueKidney_SV129=5.09966077430793;tissueLiver_BmalKO=4.95728758892628;tissueKidney_BmalKO=5.10405792831827;Liver_BmalKO.amp=0.294338014069269;Kidney_SV129,Kidney_BmalKO.amp=0.115966224304472;Liver_BmalKO.phase=17.7515628088358;Kidney_SV129,Kidney_BmalKO.phase=22.7224834119506
Arpin		0.654656027648895	BIC	0	0	NA	NA	NA	NA	tissueLiver_SV129=2.40837610960932;tissueKidney_SV129=3.05777730716206;tissueLiver_BmalKO=2.16025379878714;tissueKidney_BmalKO=3.30949647307082
Arpp19	Kidney_SV129,Liver_BmalKO	0.370998358888604	BIC	1	2	0.16926120784749	0	0	21.3372195555075	tissueLiver_SV129=6.63559396516795;tissueKidney_SV129=9.16614141191048;tissueLiver_BmalKO=6.98980642712601;tissueKidney_BmalKO=9.10714444482859;Kidney_SV129,Liver_BmalKO.amp=0.16926120784749;Kidney_SV129,Liver_BmalKO.phase=21.3372195555075
Arrb1		0.354723776610252	BIC	0	0	NA	NA	NA	NA	tissueLiver_SV129=2.9861764366207;tissueKidney_SV129=3.89232584448525;tissueLiver_BmalKO=2.88060904007099;tissueKidney_BmalKO=4.29609152481942
Arrb2		0.245379067065758	BIC	0	0	NA	NA	NA	NA	tissueLiver_SV129=4.14475905271275;tissueKidney_SV129=3.74709956880274;tissueLiver_BmalKO=3.63719195419797;tissueKidney_BmalKO=3.78752652316411
Arrdc1	Liver_SV129,Liver_BmalKO	0.332214675978659	BIC	1	2	0.280955460078314	0	0	3.46112118706805	tissueLiver_SV129=1.70079265160918;tissueKidney_SV129=4.10700131603497;tissueLiver_BmalKO=1.73910813596633;tissueKidney_BmalKO=4.67560530004559;Liver_SV129,Liver_BmalKO.amp=0.280955460078314;Liver_SV129,Liver_BmalKO.phase=3.46112118706805
Arrdc2	Liver_SV129,Liver_BmalKO	0.194698988343919	BIC	1	2	0.370152884761919	0	0	6.87354466686028	tissueLiver_SV129=2.43354383145939;tissueKidney_SV129=2.26564809309147;tissueLiver_BmalKO=2.2406993855068;tissueKidney_BmalKO=2.29341197654076;Liver_SV129,Liver_BmalKO.amp=0.370152884761919;Liver_SV129,Liver_BmalKO.phase=6.87354466686028
Arrdc3	Liver_SV129;Liver_BmalKO	0.525437501141736	BIC	2	2	1.03301190274611	2.55864523461826	5.11729046923653	4.49544340817995	tissueLiver_SV129=5.78751674023122;tissueKidney_SV129=4.8962789778175;tissueLiver_BmalKO=4.7958425334658;tissueKidney_BmalKO=5.90462905578395;Liver_SV129.amp=1.06071972190429;Liver_BmalKO.amp=1.00530408358793;Liver_SV129.phase=7.05408864279822;Liver_BmalKO.phase=1.93679817356169
Arrdc4	Liver_SV129,Kidney_SV129,Kidney_BmalKO	0.293563790885495	BIC	1	3	0.195836495172985	0	0	7.8942492960814	tissueLiver_SV129=2.13805451414574;tissueKidney_SV129=2.15424164597728;tissueLiver_BmalKO=2.27270418236323;tissueKidney_BmalKO=2.34833212739;Liver_SV129,Kidney_SV129,Kidney_BmalKO.amp=0.195836495172985;Liver_SV129,Kidney_SV129,Kidney_BmalKO.phase=7.8942492960814
Arsa	Liver_SV129;Liver_BmalKO	0.662438267522314	BIC	2	2	0.427212429898255	6.93807306629764	10.1238538674047	14.6341400775797	tissueLiver_SV129=3.80946406853589;tissueKidney_SV129=2.50259171868351;tissueLiver_BmalKO=2.77951758874323;tissueKidney_BmalKO=2.8725515112642;Liver_SV129.amp=0.528348449267436;Liver_BmalKO.amp=0.326076410529074;Liver_SV129.phase=7.69606701128206;Liver_BmalKO.phase=21.5722131438773
Arsb	Liver_SV129,Liver_BmalKO,Kidney_BmalKO	0.195511471099905	BIC	1	3	0.105033931243568	0	0	1.66115922091094	tissueLiver_SV129=2.7675761438546;tissueKidney_SV129=5.83138519737057;tissueLiver_BmalKO=2.85592397958541;tissueKidney_BmalKO=5.72433433666224;Liver_SV129,Liver_BmalKO,Kidney_BmalKO.amp=0.105033931243568;Liver_SV129,Liver_BmalKO,Kidney_BmalKO.phase=1.66115922091094
Arsg	Liver_SV129,Kidney_SV129,Kidney_BmalKO	0.341962550581892	BIC	1	3	0.45290687400865	0	0	3.57542510020602	tissueLiver_SV129=3.31134953020623;tissueKidney_SV129=4.35794886437578;tissueLiver_BmalKO=3.73670952390918;tissueKidney_BmalKO=4.15568306731971;Liver_SV129,Kidney_SV129,Kidney_BmalKO.amp=0.45290687400865;Liver_SV129,Kidney_SV129,Kidney_BmalKO.phase=3.57542510020602
Arsk	Liver_SV129	0.24802784657316	BIC	1	1	0.178984628894877	0	0	0.887213188633414	tissueLiver_SV129=2.66304421256283;tissueKidney_SV129=2.91787302647865;tissueLiver_BmalKO=2.5414746064716;tissueKidney_BmalKO=2.99235602635698;Liver_SV129.amp=0.178984628894877;Liver_SV129.phase=0.887213188633414
Art3		0.540736760577211	BIC	0	0	NA	NA	NA	NA	tissueLiver_SV129=2.31510683121405;tissueKidney_SV129=2.66982655250077;tissueLiver_BmalKO=2.41068246976947;tissueKidney_BmalKO=2.961608913982
Art4		0.265602881104729	BIC	0	0	NA	NA	NA	NA	tissueLiver_SV129=1.2977597618967;tissueKidney_SV129=1.74504055417597;tissueLiver_BmalKO=0.977467868192967;tissueKidney_BmalKO=1.10675350440494
Artn	Kidney_BmalKO	0.713106261820156	BIC	1	1	0.190055300092202	0	0	2.6174458847128	tissueLiver_SV129=0.0390111875555851;tissueKidney_SV129=0.850633376937501;tissueLiver_BmalKO=0.0394186960097895;tissueKidney_BmalKO=0.850783396318516;Kidney_BmalKO.amp=0.190055300092202;Kidney_BmalKO.phase=2.6174458847128
Arv1	Liver_SV129;Liver_BmalKO	0.257175313681656	BIC	2	2	0.180135042862964	6.17457095082098	11.650858098358	7.85291280776637	tissueLiver_SV129=1.42555785021822;tissueKidney_SV129=1.71056625728791;tissueLiver_BmalKO=1.44839791389956;tissueKidney_BmalKO=1.79114348600026;Liver_SV129.amp=0.204872038889024;Liver_BmalKO.amp=0.155398046836903;Liver_SV129.phase=1.67834185694538;Liver_BmalKO.phase=14.0274837585874
Arvcf	Kidney_SV129	0.285113407128363	BIC	1	1	0.434645628774117	0	0	23.0579310652559	tissueLiver_SV129=3.06315023888915;tissueKidney_SV129=4.20347134974238;tissueLiver_BmalKO=2.90955231306939;tissueKidney_BmalKO=4.54724535212455;Kidney_SV129.amp=0.434645628774117;Kidney_SV129.phase=23.0579310652559
Arxes2	Kidney_BmalKO	0.715550220007153	BIC	1	1	0.302508281860245	0	0	11.7000047926507	tissueLiver_SV129=0.109431761128325;tissueKidney_SV129=0.777378126386209;tissueLiver_BmalKO=0.14757574980712;tissueKidney_BmalKO=1.17767167869803;Kidney_BmalKO.amp=0.302508281860245;Kidney_BmalKO.phase=11.7000047926507
As3mt	Liver_BmalKO	0.466260278563658	BIC	1	1	0.530097351881546	0	0	21.7286493975322	tissueLiver_SV129=4.68857602486594;tissueKidney_SV129=4.73850118703035;tissueLiver_BmalKO=3.00496771475513;tissueKidney_BmalKO=4.74490141331942;Liver_BmalKO.amp=0.530097351881546;Liver_BmalKO.phase=21.7286493975322
Asah1	Liver_BmalKO;Liver_SV129,Kidney_BmalKO	0.200144609463236	BIC	2	3	0.150135856925022	4.90053414964004	9.29839755107988	13.5316568338562	tissueLiver_SV129=4.64092483422749;tissueKidney_SV129=5.56202960218187;tissueLiver_BmalKO=4.59206883027361;tissueKidney_BmalKO=5.43263116655738;Liver_BmalKO.amp=0.17517292418965;Liver_SV129,Kidney_BmalKO.amp=0.137617323292708;Liver_BmalKO.phase=20.8824580583162;Liver_SV129,Kidney_BmalKO.phase=6.18085560939612
Asah2	Liver_SV129,Kidney_SV129,Kidney_BmalKO	0.484998665171706	BIC	1	3	0.131004318495268	0	0	9.85829958572971	tissueLiver_SV129=2.995827429051;tissueKidney_SV129=3.8797482190575;tissueLiver_BmalKO=3.27988593306143;tissueKidney_BmalKO=4.03306791885144;Liver_SV129,Kidney_SV129,Kidney_BmalKO.amp=0.131004318495268;Liver_SV129,Kidney_SV129,Kidney_BmalKO.phase=9.85829958572971
Asap1		0.31604711137118	BIC	0	0	NA	NA	NA	NA	tissueLiver_SV129=3.33624082150072;tissueKidney_SV129=3.21822508735184;tissueLiver_BmalKO=3.51434945367895;tissueKidney_BmalKO=2.95845328985012
Asap2	Liver_SV129	0.681755956205634	BIC	1	1	0.970140980625207	0	0	0.973095244303367	tissueLiver_SV129=1.91898613247494;tissueKidney_SV129=2.03254713200029;tissueLiver_BmalKO=3.0907548697201;tissueKidney_BmalKO=2.39480301877728;Liver_SV129.amp=0.970140980625207;Liver_SV129.phase=0.973095244303367
Asap3		0.416757979602144	BIC	0	0	NA	NA	NA	NA	tissueLiver_SV129=2.18213934453029;tissueKidney_SV129=1.73695789453045;tissueLiver_BmalKO=1.31436904930026;tissueKidney_BmalKO=1.63406624690822
Asb1		0.320745206527056	BIC	0	0	NA	NA	NA	NA	tissueLiver_SV129=2.04216449041148;tissueKidney_SV129=2.0695292462976;tissueLiver_BmalKO=2.01460875110936;tissueKidney_BmalKO=2.25243857060514
Asb11		0.572621899841226	BIC	0	0	NA	NA	NA	NA	tissueLiver_SV129=0.0547720158557196;tissueKidney_SV129=0.989451574912039;tissueLiver_BmalKO=0.0496636936005708;tissueKidney_BmalKO=3.10749453273039
Asb13	Liver_BmalKO;Liver_SV129,Kidney_SV129,Kidney_BmalKO	0.123469638790569	BIC	2	4	0.20362889900197	1.04575073721217	4.18300294884866	21.7578097656781	tissueLiver_SV129=4.40959464415132;tissueKidney_SV129=5.08071002708705;tissueLiver_BmalKO=4.20399294009912;tissueKidney_BmalKO=5.07694966239508;Liver_BmalKO.amp=0.218001235692132;Liver_SV129,Kidney_SV129,Kidney_BmalKO.amp=0.19883812010525;Liver_BmalKO.phase=19.6663082912538;Liver_SV129,Kidney_SV129,Kidney_BmalKO.phase=23.8493112401024
Asb15		0.314960706699381	BIC	0	0	NA	NA	NA	NA	tissueLiver_SV129=0.0303273388371819;tissueKidney_SV129=1.01329136173607;tissueLiver_BmalKO=0.0238597192299194;tissueKidney_BmalKO=1.16189086891634
Asb18		0.540438685285281	BIC	0	0	NA	NA	NA	NA	tissueLiver_SV129=1.83742347570165;tissueKidney_SV129=1.92656852523472;tissueLiver_BmalKO=1.86528471226288;tissueKidney_BmalKO=2.02495370582646
Asb2	Liver_SV129	0.280278622566218	BIC	1	1	0.256760878167459	0	0	18.3418054495396	tissueLiver_SV129=1.38847454311435;tissueKidney_SV129=0.997036210099653;tissueLiver_BmalKO=1.41297456107362;tissueKidney_BmalKO=0.884949814186113;Liver_SV129.amp=0.256760878167459;Liver_SV129.phase=18.3418054495396
Asb3	Liver_SV129	0.70123277721922	BIC	1	1	0.337568593025385	0	0	3.42560731801433	tissueLiver_SV129=2.46178866902998;tissueKidney_SV129=1.53527626216071;tissueLiver_BmalKO=2.32977923707614;tissueKidney_BmalKO=1.62553814115086;Liver_SV129.amp=0.337568593025385;Liver_SV129.phase=3.42560731801433
Asb6		0.425209805926217	BIC	0	0	NA	NA	NA	NA	tissueLiver_SV129=2.70222707598179;tissueKidney_SV129=2.98795077261081;tissueLiver_BmalKO=2.74085681048565;tissueKidney_BmalKO=3.13131198312202
Asb7	Liver_SV129,Kidney_SV129	0.332943990192755	BIC	1	2	0.162591389756547	0	0	5.48101442841991	tissueLiver_SV129=2.31907517907636;tissueKidney_SV129=2.16542666237802;tissueLiver_BmalKO=2.2011807646253;tissueKidney_BmalKO=2.30715474233946;Liver_SV129,Kidney_SV129.amp=0.162591389756547;Liver_SV129,Kidney_SV129.phase=5.48101442841991
Asb8	Liver_SV129	0.777565646960756	BIC	1	1	0.21103681806017	0	0	10.1721395155809	tissueLiver_SV129=3.68195114741455;tissueKidney_SV129=3.57035423104043;tissueLiver_BmalKO=3.77940494887281;tissueKidney_BmalKO=3.72873411184798;Liver_SV129.amp=0.21103681806017;Liver_SV129.phase=10.1721395155809
Asb9	Kidney_SV129;Kidney_BmalKO	0.924387405421451	BIC	2	2	0.370091522480023	1.3656893613774	2.7313787227548	6.82965650171074	tissueLiver_SV129=0;tissueKidney_SV129=4.09723298831481;tissueLiver_BmalKO=0;tissueKidney_BmalKO=4.87702991614243;Kidney_SV129.amp=0.492620674226297;Kidney_BmalKO.amp=0.247562370733749;Kidney_SV129.phase=5.46396714033334;Kidney_BmalKO.phase=8.19534586308815
Ascc1	Liver_SV129;Kidney_BmalKO	0.326147917342359	BIC	2	2	0.179054185262315	2.3500550089272	4.70011001785441	6.09849341434945	tissueLiver_SV129=2.96183264615048;tissueKidney_SV129=5.2771503821818;tissueLiver_BmalKO=3.31041359333475;tissueKidney_BmalKO=5.16677812732237;Liver_SV129.amp=0.159203996028407;Kidney_BmalKO.amp=0.198904374496222;Liver_SV129.phase=8.44854842327665;Kidney_BmalKO.phase=3.74843840542225
Ascc2	Liver_SV129;Liver_BmalKO	0.611970159121927	BIC	2	2	0.167008044472548	3.11946213116233	6.23892426232467	15.4895434128348	tissueLiver_SV129=3.26906237400592;tissueKidney_SV129=3.41475580720222;tissueLiver_BmalKO=3.13236523552468;tissueKidney_BmalKO=3.45813675503729;Liver_SV129.amp=0.117587982074039;Liver_BmalKO.amp=0.216428106871056;Liver_SV129.phase=12.3700812816725;Liver_BmalKO.phase=18.6090055439972
Ascc3	Kidney_SV129,Liver_BmalKO,Kidney_BmalKO	0.160105342458078	BIC	1	3	0.118673272893407	0	0	19.6814106973484	tissueLiver_SV129=3.56684809189634;tissueKidney_SV129=2.00842902155651;tissueLiver_BmalKO=3.51913549343969;tissueKidney_BmalKO=2.08725321589184;Kidney_SV129,Liver_BmalKO,Kidney_BmalKO.amp=0.118673272893407;Kidney_SV129,Liver_BmalKO,Kidney_BmalKO.phase=19.6814106973484
Asf1a	Kidney_SV129	0.158828409098407	BIC	1	1	0.151746113586737	0	0	1.16914794786973	tissueLiver_SV129=2.77584330167783;tissueKidney_SV129=2.87555664153054;tissueLiver_BmalKO=2.75222244702371;tissueKidney_BmalKO=3.11935996727185;Kidney_SV129.amp=0.151746113586737;Kidney_SV129.phase=1.16914794786973
Asgr1		0.621830790324451	BIC	0	0	NA	NA	NA	NA	tissueLiver_SV129=8.43022097389164;tissueKidney_SV129=0.123552078512135;tissueLiver_BmalKO=8.90105415432312;tissueKidney_BmalKO=0.220737916110464
Asgr2	Kidney_SV129,Liver_BmalKO	0.286414240741195	BIC	1	2	0.103358133950284	0	0	22.3640291037659	tissueLiver_SV129=7.21076471684092;tissueKidney_SV129=0.21760251618041;tissueLiver_BmalKO=7.66233395774697;tissueKidney_BmalKO=0.202891192620758;Kidney_SV129,Liver_BmalKO.amp=0.103358133950284;Kidney_SV129,Liver_BmalKO.phase=22.3640291037659
Ash1l	Liver_BmalKO,Kidney_BmalKO	0.304860760686085	BIC	1	2	0.133085228728607	0	0	16.3412320977451	tissueLiver_SV129=3.12108954731695;tissueKidney_SV129=2.59016255996206;tissueLiver_BmalKO=3.02306559258495;tissueKidney_BmalKO=2.82614945473389;Liver_BmalKO,Kidney_BmalKO.amp=0.133085228728607;Liver_BmalKO,Kidney_BmalKO.phase=16.3412320977451
Ash2l		0.359647401909926	BIC	0	0	NA	NA	NA	NA	tissueLiver_SV129=3.57137403796064;tissueKidney_SV129=4.06275920317696;tissueLiver_BmalKO=3.58216535494484;tissueKidney_BmalKO=4.20118199334014
Asic1	Liver_SV129,Kidney_BmalKO	0.26377160016611	BIC	1	2	0.0921611245972327	0	0	21.997379826218	tissueLiver_SV129=0.613062675019151;tissueKidney_SV129=0.962363752201172;tissueLiver_BmalKO=0.829370577161487;tissueKidney_BmalKO=1.115762690209;Liver_SV129,Kidney_BmalKO.amp=0.0921611245972327;Liver_SV129,Kidney_BmalKO.phase=21.997379826218
Asic5	Liver_SV129	0.645551320349937	BIC	1	1	0.320326696193964	0	0	9.72365508489057	tissueLiver_SV129=2.80001162980809;tissueKidney_SV129=0.0395618870316416;tissueLiver_BmalKO=2.5881454477432;tissueKidney_BmalKO=0.0279035739869251;Liver_SV129.amp=0.320326696193964;Liver_SV129.phase=9.72365508489057
Asl	Liver_SV129;Liver_BmalKO;Kidney_SV129,Kidney_BmalKO	0.716878757455078	BIC	3	4	0.35735467785296	2.32088703040657	8.07155232523398	14.935805731118	tissueLiver_SV129=8.54260368694401;tissueKidney_SV129=7.2327072351088;tissueLiver_BmalKO=7.98858325044877;tissueKidney_BmalKO=7.35315988879393;Liver_SV129.amp=0.566174159876104;Liver_BmalKO.amp=0.303444468297469;Kidney_SV129,Kidney_BmalKO.amp=0.279900041619133;Liver_SV129.phase=16.0790651525916;Liver_BmalKO.phase=18.3999521829982;Kidney_SV129,Kidney_BmalKO.phase=10.3283998577642
Asna1	Kidney_SV129,Liver_BmalKO	0.383906227449108	BIC	1	2	0.13762385040539	0	0	20.6896893462909	tissueLiver_SV129=4.59371073102131;tissueKidney_SV129=5.91059463435252;tissueLiver_BmalKO=4.5993298805146;tissueKidney_BmalKO=5.96979621747415;Kidney_SV129,Liver_BmalKO.amp=0.13762385040539;Kidney_SV129,Liver_BmalKO.phase=20.6896893462909
Asns	Liver_SV129	0.859467801348729	BIC	1	1	0.991151572786117	0	0	8.00527040925163	tissueLiver_SV129=2.38252708419491;tissueKidney_SV129=1.65913399227243;tissueLiver_BmalKO=0.268443309276746;tissueKidney_BmalKO=1.72771848569618;Liver_SV129.amp=0.991151572786117;Liver_SV129.phase=8.00527040925163
Asnsd1	Liver_BmalKO	0.775476938976045	BIC	1	1	0.156022532955499	0	0	19.5324564204309	tissueLiver_SV129=4.51726255298492;tissueKidney_SV129=3.96587191649047;tissueLiver_BmalKO=4.70597203541673;tissueKidney_BmalKO=4.09917744076371;Liver_BmalKO.amp=0.156022532955499;Liver_BmalKO.phase=19.5324564204309
Aspa	Liver_BmalKO;Kidney_SV129,Kidney_BmalKO	0.437024736397787	BIC	2	3	0.349990781477497	4.53982542368415	10.3805237289475	15.5605963087909	tissueLiver_SV129=4.08151569714492;tissueKidney_SV129=6.32539987842634;tissueLiver_BmalKO=3.89150079969826;tissueKidney_BmalKO=5.78762257674505;Liver_BmalKO.amp=0.370449411893954;Kidney_SV129,Kidney_BmalKO.amp=0.339761466269268;Liver_BmalKO.phase=22.3703344443171;Kidney_SV129,Kidney_BmalKO.phase=8.75085817326464
Aspdh	Kidney_BmalKO	0.525419426599341	BIC	1	1	0.338390337228778	0	0	4.58405854512816	tissueLiver_SV129=6.2741509078407;tissueKidney_SV129=6.52715221971463;tissueLiver_BmalKO=6.07144473782694;tissueKidney_BmalKO=5.86634688251486;Kidney_BmalKO.amp=0.338390337228778;Kidney_BmalKO.phase=4.58405854512816
Aspg	Liver_SV129	0.459277279364153	BIC	1	1	0.432709958079031	0	0	8.50107160605867	tissueLiver_SV129=5.89979839144159;tissueKidney_SV129=3.89950427315332;tissueLiver_BmalKO=5.51104098605949;tissueKidney_BmalKO=3.83372253488956;Liver_SV129.amp=0.432709958079031;Liver_SV129.phase=8.50107160605867
Asph	Liver_SV129,Liver_BmalKO,Kidney_BmalKO	0.298887324755461	BIC	1	3	0.15846244516269	0	0	16.4398872695331	tissueLiver_SV129=4.76140126591698;tissueKidney_SV129=4.18817304080096;tissueLiver_BmalKO=4.53752306091478;tissueKidney_BmalKO=4.71182448669273;Liver_SV129,Liver_BmalKO,Kidney_BmalKO.amp=0.15846244516269;Liver_SV129,Liver_BmalKO,Kidney_BmalKO.phase=16.4398872695331
Aspn	Kidney_SV129,Kidney_BmalKO	0.232702834937693	BIC	1	2	0.149139632915867	0	0	17.3440169655252	tissueLiver_SV129=0.208021231049712;tissueKidney_SV129=0.940752519787413;tissueLiver_BmalKO=0.173093732889243;tissueKidney_BmalKO=0.913627841818861;Kidney_SV129,Kidney_BmalKO.amp=0.149139632915867;Kidney_SV129,Kidney_BmalKO.phase=17.3440169655252
Aspscr1		0.673088352384271	BIC	0	0	NA	NA	NA	NA	tissueLiver_SV129=5.8143801716507;tissueKidney_SV129=7.17890591622028;tissueLiver_BmalKO=5.89684319822356;tissueKidney_BmalKO=7.25760757251393
Asrgl1	Liver_SV129,Kidney_BmalKO	0.365416364780611	BIC	1	2	0.178681773003093	0	0	14.3114849255941	tissueLiver_SV129=2.76417341451947;tissueKidney_SV129=2.12194682544288;tissueLiver_BmalKO=3.04095116421008;tissueKidney_BmalKO=2.48323022716604;Liver_SV129,Kidney_BmalKO.amp=0.178681773003093;Liver_SV129,Kidney_BmalKO.phase=14.3114849255941
Ass1		0.331619241301359	BIC	0	0	NA	NA	NA	NA	tissueLiver_SV129=11.2712615583423;tissueKidney_SV129=10.9144726884797;tissueLiver_BmalKO=11.5469256930864;tissueKidney_BmalKO=10.4157019786063
Aste1	Liver_SV129,Liver_BmalKO	0.761894341652129	BIC	1	2	0.266412356249229	0	0	13.4884455494731	tissueLiver_SV129=2.27472858549317;tissueKidney_SV129=2.78120637219117;tissueLiver_BmalKO=2.23809760101689;tissueKidney_BmalKO=2.8385260318161;Liver_SV129,Liver_BmalKO.amp=0.266412356249229;Liver_SV129,Liver_BmalKO.phase=13.4884455494731
Asun	Liver_BmalKO;Liver_SV129,Kidney_SV129	0.272752006724976	BIC	2	3	0.171070926397245	1.67554179931078	5.02662539793233	20.4459761533979	tissueLiver_SV129=3.85494050758514;tissueKidney_SV129=4.38172114070133;tissueLiver_BmalKO=3.90299385519084;tissueKidney_BmalKO=4.5250317057447;Liver_BmalKO.amp=0.259638305248713;Liver_SV129,Kidney_SV129.amp=0.126787236971512;Liver_BmalKO.phase=17.9326634544317;Liver_SV129,Kidney_SV129.phase=22.9592888523641
Asxl1		0.48924833529623	BIC	0	0	NA	NA	NA	NA	tissueLiver_SV129=2.92342734581658;tissueKidney_SV129=2.66325423644818;tissueLiver_BmalKO=2.82401380818457;tissueKidney_BmalKO=2.94474514376399
Asxl2	Liver_SV129,Kidney_SV129	0.22356481813891	BIC	1	2	0.113231889735207	0	0	8.50132028747886	tissueLiver_SV129=3.76851910486282;tissueKidney_SV129=2.59482712750046;tissueLiver_BmalKO=3.55788590558924;tissueKidney_BmalKO=2.64676064574325;Liver_SV129,Kidney_SV129.amp=0.113231889735207;Liver_SV129,Kidney_SV129.phase=8.50132028747886
Atad1		0.275097880977493	BIC	0	0	NA	NA	NA	NA	tissueLiver_SV129=4.79876892205372;tissueKidney_SV129=4.84929772940319;tissueLiver_BmalKO=4.79450989230563;tissueKidney_BmalKO=5.05117543948655
Atad2	Liver_SV129	0.566946185806991	BIC	1	1	0.221002742450852	0	0	12.0027796077879	tissueLiver_SV129=1.42816841053812;tissueKidney_SV129=0.744896617581924;tissueLiver_BmalKO=1.38785836972612;tissueKidney_BmalKO=0.775577872465506;Liver_SV129.amp=0.221002742450852;Liver_SV129.phase=12.0027796077879
Atad2b	Liver_BmalKO	0.584520842078445	BIC	1	1	0.212283358758616	0	0	15.4558334580353	tissueLiver_SV129=2.69821272255622;tissueKidney_SV129=1.56895794362911;tissueLiver_BmalKO=2.74002147280828;tissueKidney_BmalKO=1.56477779285037;Liver_BmalKO.amp=0.212283358758616;Liver_BmalKO.phase=15.4558334580353
Atad3a	Liver_BmalKO;Liver_SV129,Kidney_BmalKO	0.276721171345982	BIC	2	3	0.15543141941916	1.86421253035562	5.59263759106687	14.1018491879803	tissueLiver_SV129=5.41294108271982;tissueKidney_SV129=5.23348188235939;tissueLiver_BmalKO=5.46315856667597;tissueKidney_BmalKO=5.45771707229207;Liver_BmalKO.amp=0.227728088411153;Liver_SV129,Kidney_BmalKO.amp=0.119283084923164;Liver_BmalKO.phase=16.8981679835138;Liver_SV129,Kidney_BmalKO.phase=11.3055303924469
Atad5	Liver_SV129;Liver_BmalKO	0.543440208239536	BIC	2	2	0.231467748115429	4.44071806738514	4.44071806738514	11.8770652111713	tissueLiver_SV129=0.736047762298949;tissueKidney_SV129=0.479688570055625;tissueLiver_BmalKO=0.863795608668287;tissueKidney_BmalKO=0.563326656766584;Liver_SV129.amp=0.251009643847106;Liver_BmalKO.amp=0.211925852383753;Liver_SV129.phase=2.09742424486385;Liver_BmalKO.phase=21.6567061774787
Atat1	Liver_SV129,Kidney_SV129	0.247867118108896	BIC	1	2	0.195032094107597	0	0	0.926956686417955	tissueLiver_SV129=3.59260848760464;tissueKidney_SV129=4.30115154084528;tissueLiver_BmalKO=3.56777115909078;tissueKidney_BmalKO=4.40303006071343;Liver_SV129,Kidney_SV129.amp=0.195032094107597;Liver_SV129,Kidney_SV129.phase=0.926956686417955
Ate1	Kidney_BmalKO;Liver_SV129,Kidney_SV129	0.14905839291167	BIC	2	3	0.108973140953719	2.00781434635813	6.02344303907438	8.48963305673892	tissueLiver_SV129=3.79752012975578;tissueKidney_SV129=3.52091851845966;tissueLiver_BmalKO=3.90216418548001;tissueKidney_BmalKO=3.67291215228444;Kidney_BmalKO.amp=0.131024299583917;Liver_SV129,Kidney_SV129.amp=0.0979475616386201;Kidney_BmalKO.phase=11.5013545762761;Liver_SV129,Kidney_SV129.phase=5.47791153720173
Atf1	Liver_SV129,Kidney_BmalKO	0.169991438812581	BIC	1	2	0.124682797760697	0	0	1.00580939805694	tissueLiver_SV129=3.94548356440057;tissueKidney_SV129=4.2648969297308;tissueLiver_BmalKO=3.86287726471185;tissueKidney_BmalKO=4.23675588691677;Liver_SV129,Kidney_BmalKO.amp=0.124682797760697;Liver_SV129,Kidney_BmalKO.phase=1.00580939805694
Atf2	Liver_SV129	0.618592175555307	BIC	1	1	0.197411779241406	0	0	7.89779376021493	tissueLiver_SV129=4.10793036470461;tissueKidney_SV129=4.15151431341835;tissueLiver_BmalKO=3.98067196983054;tissueKidney_BmalKO=4.19511576486089;Liver_SV129.amp=0.197411779241406;Liver_SV129.phase=7.89779376021493
Atf3	Liver_SV129,Liver_BmalKO	0.718055717038133	BIC	1	2	0.466036710168406	0	0	15.5992868994681	tissueLiver_SV129=0.98300769733581;tissueKidney_SV129=0.699113389220804;tissueLiver_BmalKO=0.808081494171144;tissueKidney_BmalKO=0.61599435051806;Liver_SV129,Liver_BmalKO.amp=0.466036710168406;Liver_SV129,Liver_BmalKO.phase=15.5992868994681
Atf4	Liver_BmalKO;Kidney_SV129,Kidney_BmalKO	0.292055015394254	BIC	2	3	0.280686528400573	1.66036172037306	4.98108516111918	17.629851334736	tissueLiver_SV129=6.02604872099102;tissueKidney_SV129=5.29779641762906;tissueLiver_BmalKO=5.82414447782529;tissueKidney_BmalKO=5.30366973495576;Liver_BmalKO.amp=0.464531730328338;Kidney_SV129,Kidney_BmalKO.amp=0.188763927436691;Liver_BmalKO.phase=15.1393087541764;Kidney_SV129,Kidney_BmalKO.phase=20.1203939152956
Atf5	Liver_SV129	0.466598931671835	BIC	1	1	0.425360058665215	0	0	3.18509508855205	tissueLiver_SV129=6.16147791454455;tissueKidney_SV129=3.1163206127992;tissueLiver_BmalKO=7.33405755667509;tissueKidney_BmalKO=3.28222333715922;Liver_SV129.amp=0.425360058665215;Liver_SV129.phase=3.18509508855205
Atf6	Liver_SV129;Liver_BmalKO	0.862766178675527	BIC	2	2	0.2573619763538	3.19323763520404	6.38647527040808	12.5929009956723	tissueLiver_SV129=4.11866387792522;tissueKidney_SV129=3.03723682213024;tissueLiver_BmalKO=4.01913349777819;tissueKidney_BmalKO=3.16416059379842;Liver_SV129.amp=0.207358713253386;Liver_BmalKO.amp=0.307365239454214;Liver_SV129.phase=9.39966336046827;Liver_BmalKO.phase=15.7861386308763
Atf6b	Liver_BmalKO;Liver_SV129,Kidney_SV129	0.27087341938202	BIC	2	3	0.300054348255019	1.28371881783968	3.85115645351905	18.5749470517828	tissueLiver_SV129=2.96277765260378;tissueKidney_SV129=3.95578238984272;tissueLiver_BmalKO=3.1953016239251;tissueKidney_BmalKO=4.05281588631384;Liver_BmalKO.amp=0.365762267027719;Liver_SV129,Kidney_SV129.amp=0.267200388868668;Liver_BmalKO.phase=16.6493688250233;Liver_SV129,Kidney_SV129.phase=20.5005252785423
Atf7		0.404810982313387	BIC	0	0	NA	NA	NA	NA	tissueLiver_SV129=2.97574253071232;tissueKidney_SV129=3.76271680804852;tissueLiver_BmalKO=2.79093840474393;tissueKidney_BmalKO=4.03501177889198
Atf7ip		0.299982538568895	BIC	0	0	NA	NA	NA	NA	tissueLiver_SV129=3.45672161338954;tissueKidney_SV129=4.92545571533698;tissueLiver_BmalKO=3.37156292827922;tissueKidney_BmalKO=4.94034010602492
Atg10		0.187381368794053	BIC	0	0	NA	NA	NA	NA	tissueLiver_SV129=2.2500169684486;tissueKidney_SV129=3.02697397047655;tissueLiver_BmalKO=2.41455806786334;tissueKidney_BmalKO=3.19098409818578
Atg101	Liver_SV129;Kidney_SV129,Liver_BmalKO	0.342824605115414	BIC	2	3	0.256797464317022	2.44913816477018	2.44913816477018	12.0138000813725	tissueLiver_SV129=4.3865389460065;tissueKidney_SV129=3.68437563270768;tissueLiver_BmalKO=4.79699041997497;tissueKidney_BmalKO=3.96759219356759;Liver_SV129.amp=0.425544595865668;Kidney_SV129,Liver_BmalKO.amp=0.172423898542699;Liver_SV129.phase=1.23836916375762;Kidney_SV129,Liver_BmalKO.phase=22.7892309989874
Atg12	Liver_SV129	0.580366333313905	BIC	1	1	0.152009724885319	0	0	5.00774277825865	tissueLiver_SV129=3.90718845410886;tissueKidney_SV129=4.39607101138902;tissueLiver_BmalKO=3.90388087159927;tissueKidney_BmalKO=4.39469099451365;Liver_SV129.amp=0.152009724885319;Liver_SV129.phase=5.00774277825865
Atg13	Liver_SV129;Kidney_SV129,Liver_BmalKO,Kidney_BmalKO	0.394653449004389	BIC	2	4	0.194436330675696	1.04449861902972	4.1779944761189	7.97202284159888	tissueLiver_SV129=3.68333534116083;tissueKidney_SV129=4.01435211182141;tissueLiver_BmalKO=3.62930289263461;tissueKidney_BmalKO=4.01007211625671;Liver_SV129.amp=0.217422902834904;Kidney_SV129,Liver_BmalKO,Kidney_BmalKO.amp=0.18677413995596;Liver_SV129.phase=5.88302560353944;Kidney_SV129,Liver_BmalKO,Kidney_BmalKO.phase=10.0610200796583
Atg14	Liver_SV129;Liver_BmalKO;Kidney_SV129,Kidney_BmalKO	0.739396203466691	BIC	3	4	0.25071577594963	1.21029420379553	6.10581918494901	6.44873018420295	tissueLiver_SV129=2.50804753105717;tissueKidney_SV129=2.4933896853019;tissueLiver_BmalKO=2.32261983398492;tissueKidney_BmalKO=2.54964739447542;Liver_SV129.amp=0.436513951158364;Liver_BmalKO.amp=0.230769319359357;Kidney_SV129,Kidney_BmalKO.amp=0.1677899166404;Liver_SV129.phase=8.69477697414711;Liver_BmalKO.phase=2.5889577891981;Kidney_SV129,Kidney_BmalKO.phase=8.06245578926366
Atg16l1	Liver_BmalKO	0.370539097551934	BIC	1	1	0.291809153358979	0	0	14.8913026314442	tissueLiver_SV129=4.37387045517634;tissueKidney_SV129=3.2230980242364;tissueLiver_BmalKO=4.25535615237418;tissueKidney_BmalKO=3.3442638033756;Liver_BmalKO.amp=0.291809153358979;Liver_BmalKO.phase=14.8913026314442
Atg16l2	Liver_SV129;Kidney_SV129,Kidney_BmalKO	0.339287830238462	BIC	2	3	0.287218179850029	5.40029835287971	7.79910494136087	9.71982326201263	tissueLiver_SV129=3.52954086679599;tissueKidney_SV129=2.78810600613948;tissueLiver_BmalKO=2.6072430211872;tissueKidney_BmalKO=3.19026183192223;Liver_SV129.amp=0.36926408864171;Kidney_SV129,Kidney_BmalKO.amp=0.246195225454189;Liver_SV129.phase=1.61937573269307;Kidney_SV129,Kidney_BmalKO.phase=17.8202707913322
Atg2a	Liver_SV129,Kidney_SV129,Liver_BmalKO	0.586244975507891	BIC	1	3	0.201329346007487	0	0	8.40121750243025	tissueLiver_SV129=3.80173098003492;tissueKidney_SV129=2.88903249199719;tissueLiver_BmalKO=3.7189197646658;tissueKidney_BmalKO=2.92480621120013;Liver_SV129,Kidney_SV129,Liver_BmalKO.amp=0.201329346007487;Liver_SV129,Kidney_SV129,Liver_BmalKO.phase=8.40121750243025
Atg2b	Liver_SV129;Liver_BmalKO	0.740394572207082	BIC	2	2	0.173338336788996	3.84690111521445	7.6938022304289	11.6404601661431	tissueLiver_SV129=3.18749465232197;tissueKidney_SV129=2.08010021534181;tissueLiver_BmalKO=3.06525043570069;tissueKidney_BmalKO=2.20542824365659;Liver_SV129.amp=0.156731845757725;Liver_BmalKO.amp=0.189944827820267;Liver_SV129.phase=7.79355905092869;Liver_BmalKO.phase=15.4873612813576
Atg3	Liver_SV129,Kidney_SV129,Liver_BmalKO,Kidney_BmalKO	0.269321915381189	BIC	1	4	0.132115630889658	0	0	18.212515019726	tissueLiver_SV129=5.38804700286541;tissueKidney_SV129=4.57069171426908;tissueLiver_BmalKO=5.23750374051476;tissueKidney_BmalKO=4.38029066180331;Liver_SV129,Kidney_SV129,Liver_BmalKO,Kidney_BmalKO.amp=0.132115630889658;Liver_SV129,Kidney_SV129,Liver_BmalKO,Kidney_BmalKO.phase=18.212515019726
Atg4a	Liver_BmalKO;Liver_SV129,Kidney_BmalKO	0.293826074432364	BIC	2	3	0.157114499830143	4.78485778568774	4.78485778568774	10.226562765038	tissueLiver_SV129=3.12656762381629;tissueKidney_SV129=3.74562657134465;tissueLiver_BmalKO=3.16970397138793;tissueKidney_BmalKO=3.74166782752925;Liver_BmalKO.amp=0.158016149439202;Liver_SV129,Kidney_BmalKO.amp=0.156663675025614;Liver_BmalKO.phase=19.8341338721942;Liver_SV129,Kidney_BmalKO.phase=0.618991657881922
Atg4b	Liver_BmalKO	0.369561018865721	BIC	1	1	0.188235357347741	0	0	15.0040183892439	tissueLiver_SV129=4.11042652807602;tissueKidney_SV129=4.6242796382073;tissueLiver_BmalKO=4.10779247457796;tissueKidney_BmalKO=4.7142217964031;Liver_BmalKO.amp=0.188235357347741;Liver_BmalKO.phase=15.0040183892439
Atg4c	Liver_BmalKO	0.415131228706689	BIC	1	1	0.177306446336849	0	0	16.6562876165211	tissueLiver_SV129=2.5416143685671;tissueKidney_SV129=2.77953152118817;tissueLiver_BmalKO=2.5669652377279;tissueKidney_BmalKO=2.86108257506887;Liver_BmalKO.amp=0.177306446336849;Liver_BmalKO.phase=16.6562876165211
Atg4d	Liver_SV129	0.803060064615664	BIC	1	1	0.326356293318339	0	0	12.1917601312459	tissueLiver_SV129=3.64941550492889;tissueKidney_SV129=4.05854496093136;tissueLiver_BmalKO=3.51180348830703;tissueKidney_BmalKO=4.1700481884223;Liver_SV129.amp=0.326356293318339;Liver_SV129.phase=12.1917601312459
Atg5	Liver_SV129,Kidney_BmalKO;Kidney_SV129,Liver_BmalKO	0.349936001034918	BIC	2	4	0.111936609018724	5.96944001525853	5.96944001525853	12.2098421055365	tissueLiver_SV129=4.75885248622579;tissueKidney_SV129=3.95645156546137;tissueLiver_BmalKO=4.82354986500497;tissueKidney_BmalKO=3.94383997121317;Liver_SV129,Kidney_BmalKO.amp=0.106656648292194;Kidney_SV129,Liver_BmalKO.amp=0.117216569745254;Liver_SV129,Kidney_BmalKO.phase=3.19456211316576;Kidney_SV129,Liver_BmalKO.phase=21.2251220979072
Atg7	Liver_SV129	0.720700999981129	BIC	1	1	0.241291678506845	0	0	3.48254399315934	tissueLiver_SV129=4.55278066039395;tissueKidney_SV129=2.81634917439563;tissueLiver_BmalKO=4.81241754440723;tissueKidney_BmalKO=2.99735930846835;Liver_SV129.amp=0.241291678506845;Liver_SV129.phase=3.48254399315934
Atg9a	Liver_BmalKO	0.41139666756709	BIC	1	1	0.180252619378337	0	0	18.8223840360001	tissueLiver_SV129=4.36305075335144;tissueKidney_SV129=4.10723736369595;tissueLiver_BmalKO=4.28246439184772;tissueKidney_BmalKO=4.23871429612746;Liver_BmalKO.amp=0.180252619378337;Liver_BmalKO.phase=18.8223840360001
Athl1	Liver_SV129,Kidney_SV129,Kidney_BmalKO	0.272182783362428	BIC	1	3	0.0995066374251826	0	0	7.52298142621294	tissueLiver_SV129=3.64449629680712;tissueKidney_SV129=3.75564787162596;tissueLiver_BmalKO=3.76008571795505;tissueKidney_BmalKO=3.75919063431116;Liver_SV129,Kidney_SV129,Kidney_BmalKO.amp=0.0995066374251826;Liver_SV129,Kidney_SV129,Kidney_BmalKO.phase=7.52298142621294
Atic	Liver_SV129,Liver_BmalKO	0.660740020074311	BIC	1	2	0.279913400073602	0	0	18.1888781278149	tissueLiver_SV129=3.80135576312284;tissueKidney_SV129=3.21790810807586;tissueLiver_BmalKO=4.10636087169803;tissueKidney_BmalKO=3.43838053768219;Liver_SV129,Liver_BmalKO.amp=0.279913400073602;Liver_SV129,Liver_BmalKO.phase=18.1888781278149
Atl2	Liver_SV129,Liver_BmalKO	0.597789821398827	BIC	1	2	0.379029351669502	0	0	14.2784566232544	tissueLiver_SV129=5.03684692220837;tissueKidney_SV129=3.97144394905689;tissueLiver_BmalKO=5.01288621239936;tissueKidney_BmalKO=4.00265291617448;Liver_SV129,Liver_BmalKO.amp=0.379029351669502;Liver_SV129,Liver_BmalKO.phase=14.2784566232544
Atl3	Liver_SV129	0.685561441944175	BIC	1	1	0.241745916573669	0	0	6.22088606082667	tissueLiver_SV129=4.81023372303737;tissueKidney_SV129=3.60413740421093;tissueLiver_BmalKO=4.89607583487724;tissueKidney_BmalKO=3.76663791269166;Liver_SV129.amp=0.241745916573669;Liver_SV129.phase=6.22088606082667
Atm	Liver_SV129,Kidney_SV129	0.491119948413875	BIC	1	2	0.306142013651997	0	0	8.07671834918119	tissueLiver_SV129=2.47402877549945;tissueKidney_SV129=2.76007201042854;tissueLiver_BmalKO=2.32166776396167;tissueKidney_BmalKO=3.14459390105753;Liver_SV129,Kidney_SV129.amp=0.306142013651997;Liver_SV129,Kidney_SV129.phase=8.07671834918119
Atmin	Liver_SV129,Kidney_SV129,Kidney_BmalKO	0.235675764408219	BIC	1	3	0.0851355641354881	0	0	7.7852075786966	tissueLiver_SV129=1.83073859794212;tissueKidney_SV129=2.68720700857871;tissueLiver_BmalKO=1.69071335358235;tissueKidney_BmalKO=2.7320024133106;Liver_SV129,Kidney_SV129,Kidney_BmalKO.amp=0.0851355641354881;Liver_SV129,Kidney_SV129,Kidney_BmalKO.phase=7.7852075786966
Atn1		0.61797725023158	BIC	0	0	NA	NA	NA	NA	tissueLiver_SV129=1.75819104636612;tissueKidney_SV129=4.42788471675267;tissueLiver_BmalKO=1.63810674297559;tissueKidney_BmalKO=4.5523713014401
Atoh8	Liver_SV129,Liver_BmalKO	0.205461996504094	BIC	1	2	0.288743356754989	0	0	8.19449250183047	tissueLiver_SV129=2.62970628038874;tissueKidney_SV129=1.16978386864776;tissueLiver_BmalKO=2.67031912023264;tissueKidney_BmalKO=1.29443657892956;Liver_SV129,Liver_BmalKO.amp=0.288743356754989;Liver_SV129,Liver_BmalKO.phase=8.19449250183047
Atox1	Kidney_SV129,Liver_BmalKO	0.42666866323844	BIC	1	2	0.117612784847907	0	0	20.5357364139175	tissueLiver_SV129=7.43269086674759;tissueKidney_SV129=7.36982945815881;tissueLiver_BmalKO=7.62523783511052;tissueKidney_BmalKO=7.38512359853622;Kidney_SV129,Liver_BmalKO.amp=0.117612784847907;Kidney_SV129,Liver_BmalKO.phase=20.5357364139175
Atp10b	Kidney_BmalKO	0.523057918513399	BIC	1	1	0.18643910824991	0	0	10.5944703506883	tissueLiver_SV129=0.255151399111149;tissueKidney_SV129=0.732562807335446;tissueLiver_BmalKO=0.247587587738411;tissueKidney_BmalKO=1.1066484399768;Kidney_BmalKO.amp=0.18643910824991;Kidney_BmalKO.phase=10.5944703506883
Atp11a	Liver_SV129,Kidney_BmalKO	0.2657498666353	BIC	1	2	0.437220475521464	0	0	0.617796051516462	tissueLiver_SV129=2.44085238551526;tissueKidney_SV129=8.40746355564406;tissueLiver_BmalKO=4.03181513936518;tissueKidney_BmalKO=7.55298925607734;Liver_SV129,Kidney_BmalKO.amp=0.437220475521464;Liver_SV129,Kidney_BmalKO.phase=0.617796051516462
Atp11b	Liver_SV129,Kidney_SV129,Liver_BmalKO,Kidney_BmalKO	0.137316167881645	BIC	1	4	0.112817045011027	0	0	9.14353704776209	tissueLiver_SV129=3.46562169885607;tissueKidney_SV129=3.62059749230183;tissueLiver_BmalKO=3.3210212495242;tissueKidney_BmalKO=3.80876375089068;Liver_SV129,Kidney_SV129,Liver_BmalKO,Kidney_BmalKO.amp=0.112817045011027;Liver_SV129,Kidney_SV129,Liver_BmalKO,Kidney_BmalKO.phase=9.14353704776209
Atp11c	Liver_SV129	0.468283569654488	BIC	1	1	0.341650688486384	0	0	6.35345760401407	tissueLiver_SV129=6.35964521735008;tissueKidney_SV129=2.51817708835657;tissueLiver_BmalKO=6.55820456494625;tissueKidney_BmalKO=2.62868623954716;Liver_SV129.amp=0.341650688486384;Liver_SV129.phase=6.35345760401407
Atp13a1	Liver_SV129;Liver_BmalKO	0.545886168403782	BIC	2	2	0.161015619869248	2.58290205233398	5.16580410466797	13.6679202961291	tissueLiver_SV129=3.97094419114756;tissueKidney_SV129=3.91298803847039;tissueLiver_BmalKO=4.0264801301829;tissueKidney_BmalKO=4.01120906247897;Liver_SV129.amp=0.138824528203455;Liver_BmalKO.amp=0.183206711535041;Liver_SV129.phase=11.0850182437951;Liver_BmalKO.phase=16.2508223484631
Atp13a2	Liver_SV129	0.572007480189241	BIC	1	1	0.229688812597163	0	0	8.14750543090883	tissueLiver_SV129=3.01112314295473;tissueKidney_SV129=3.05715593759666;tissueLiver_BmalKO=2.9926487793664;tissueKidney_BmalKO=3.41017683233998;Liver_SV129.amp=0.229688812597163;Liver_SV129.phase=8.14750543090883
Atp13a3	Liver_BmalKO	0.274103114217169	BIC	1	1	0.271874661526612	0	0	16.636542286643	tissueLiver_SV129=5.39107910442004;tissueKidney_SV129=4.47685676699077;tissueLiver_BmalKO=5.24663491726409;tissueKidney_BmalKO=4.36797460623026;Liver_BmalKO.amp=0.271874661526612;Liver_BmalKO.phase=16.636542286643
Atp13a4		0.571936865838113	BIC	0	0	NA	NA	NA	NA	tissueLiver_SV129=0.0402556901127495;tissueKidney_SV129=0.083003651936156;tissueLiver_BmalKO=0.0469079535575578;tissueKidney_BmalKO=1.16660366370199
Atp1a1	Liver_SV129;Kidney_SV129,Liver_BmalKO,Kidney_BmalKO	0.386913158132213	BIC	2	4	0.234371647717823	0.631512409102267	2.52604963640907	15.7858770889398	tissueLiver_SV129=6.83817864500237;tissueKidney_SV129=9.94351310497717;tissueLiver_BmalKO=6.65405271979423;tissueKidney_BmalKO=10.1651858919679;Liver_SV129.amp=0.455085470358272;Kidney_SV129,Liver_BmalKO,Kidney_BmalKO.amp=0.16080037350434;Liver_SV129.phase=14.5228522707352;Kidney_SV129,Liver_BmalKO,Kidney_BmalKO.phase=17.0489019071443
Atp1a2	Kidney_SV129	0.398914979776491	BIC	1	1	0.340937061038244	0	0	10.1986219343475	tissueLiver_SV129=0.394418429348443;tissueKidney_SV129=1.21199467390827;tissueLiver_BmalKO=0.409027650443603;tissueKidney_BmalKO=0.857187757069887;Kidney_SV129.amp=0.340937061038244;Kidney_SV129.phase=10.1986219343475
Atp1b1	Liver_SV129;Liver_BmalKO	0.639543701585497	BIC	2	2	0.511753828867907	3.08495170252328	6.16990340504656	15.8475987086388	tissueLiver_SV129=4.82452610130805;tissueKidney_SV129=9.96971117424596;tissueLiver_BmalKO=4.34136774380767;tissueKidney_BmalKO=10.1889257538949;Liver_SV129.amp=0.528922260380184;Liver_BmalKO.amp=0.494585397355631;Liver_SV129.phase=12.7626470061156;Liver_BmalKO.phase=18.9325504111621
Atp1b2		0.412859011321512	BIC	0	0	NA	NA	NA	NA	tissueLiver_SV129=0.11543158948811;tissueKidney_SV129=2.70391268819171;tissueLiver_BmalKO=0.16316772489922;tissueKidney_BmalKO=2.74744149282259
Atp1b3	Liver_BmalKO;Kidney_SV129,Kidney_BmalKO	0.470516996339154	BIC	2	3	0.157570078847066	1.09998903141679	3.29996709425038	20.6854717804886	tissueLiver_SV129=4.20032037493044;tissueKidney_SV129=5.37106722398926;tissueLiver_BmalKO=4.25332511176101;tissueKidney_BmalKO=5.65390628315773;Liver_BmalKO.amp=0.248631211512011;Kidney_SV129,Kidney_BmalKO.amp=0.112039512514594;Liver_BmalKO.phase=19.0354882333634;Kidney_SV129,Kidney_BmalKO.phase=22.3354553276138
Atp2a2	Liver_BmalKO;Liver_SV129,Kidney_SV129,Kidney_BmalKO	0.360602819431811	BIC	2	4	0.319359980342886	0.658209643331567	2.63283857332627	18.1760848314123	tissueLiver_SV129=5.83831890553974;tissueKidney_SV129=6.28675025730707;tissueLiver_BmalKO=6.03175785384333;tissueKidney_BmalKO=6.40169007162435;Liver_BmalKO.amp=0.622814621582555;Liver_SV129,Kidney_SV129,Kidney_BmalKO.amp=0.218208433262997;Liver_BmalKO.phase=16.8596655447491;Liver_SV129,Kidney_SV129,Kidney_BmalKO.phase=19.4925041180754
Atp2a3	Liver_SV129	0.32539828314405	BIC	1	1	0.195415579648047	0	0	8.96184788380214	tissueLiver_SV129=0.595952604958674;tissueKidney_SV129=2.77376572267193;tissueLiver_BmalKO=0.494424376082921;tissueKidney_BmalKO=2.80981739799629;Liver_SV129.amp=0.195415579648047;Liver_SV129.phase=8.96184788380214
Atp2b1	Liver_BmalKO	0.384236669425999	BIC	1	1	0.300831985811856	0	0	17.6840811874435	tissueLiver_SV129=3.24992600289274;tissueKidney_SV129=3.24327558577269;tissueLiver_BmalKO=3.25762152332867;tissueKidney_BmalKO=3.42070488252088;Liver_BmalKO.amp=0.300831985811856;Liver_BmalKO.phase=17.6840811874435
Atp2b2	Liver_SV129,Liver_BmalKO	0.824927521369341	BIC	1	2	0.504259419560912	0	0	20.8951391989149	tissueLiver_SV129=0.836806683216804;tissueKidney_SV129=0.532622356095513;tissueLiver_BmalKO=0.846298756180886;tissueKidney_BmalKO=0.636057991677452;Liver_SV129,Liver_BmalKO.amp=0.504259419560912;Liver_SV129,Liver_BmalKO.phase=20.8951391989149
Atp2b4		0.327936020081009	BIC	0	0	NA	NA	NA	NA	tissueLiver_SV129=3.32899965411276;tissueKidney_SV129=3.73332762695938;tissueLiver_BmalKO=3.35183791774138;tissueKidney_BmalKO=3.77927571416963
Atp2c1	Liver_SV129,Liver_BmalKO,Kidney_BmalKO	0.513259273172931	BIC	1	3	0.142813005594636	0	0	15.3811179823217	tissueLiver_SV129=4.91158396042607;tissueKidney_SV129=5.0816169233952;tissueLiver_BmalKO=4.91055316740598;tissueKidney_BmalKO=5.41940392143251;Liver_SV129,Liver_BmalKO,Kidney_BmalKO.amp=0.142813005594636;Liver_SV129,Liver_BmalKO,Kidney_BmalKO.phase=15.3811179823217
Atp4a	Liver_BmalKO	0.540886892849835	BIC	1	1	0.533442195534469	0	0	19.1321366436963	tissueLiver_SV129=0.85015105091372;tissueKidney_SV129=3.90413694783921;tissueLiver_BmalKO=1.25448630660251;tissueKidney_BmalKO=4.32716665141821;Liver_BmalKO.amp=0.533442195534469;Liver_BmalKO.phase=19.1321366436963
Atp5a1		0.171985367275643	BIC	0	0	NA	NA	NA	NA	tissueLiver_SV129=8.96494091101834;tissueKidney_SV129=9.66386897134325;tissueLiver_BmalKO=8.9732058899052;tissueKidney_BmalKO=9.89237582084782
Atp5b	Liver_BmalKO	0.227659543697825	BIC	1	1	0.136106534037642	0	0	20.6577275081787	tissueLiver_SV129=9.94117542862268;tissueKidney_SV129=11.2398529414079;tissueLiver_BmalKO=9.95752763197333;tissueKidney_BmalKO=11.4038321478434;Liver_BmalKO.amp=0.136106534037642;Liver_BmalKO.phase=20.6577275081787
Atp5c1	Kidney_SV129,Liver_BmalKO	0.353110599351848	BIC	1	2	0.101812881345096	0	0	21.1183832766555	tissueLiver_SV129=8.12258194100465;tissueKidney_SV129=8.5284772644003;tissueLiver_BmalKO=8.20765944992116;tissueKidney_BmalKO=8.72119665495611;Kidney_SV129,Liver_BmalKO.amp=0.101812881345096;Kidney_SV129,Liver_BmalKO.phase=21.1183832766555
Atp5d	Kidney_SV129,Liver_BmalKO	0.238394057716806	BIC	1	2	0.0895037601956004	0	0	20.3930346106253	tissueLiver_SV129=7.47169129441296;tissueKidney_SV129=8.51990278052758;tissueLiver_BmalKO=7.56565307739411;tissueKidney_BmalKO=8.67928576327997;Kidney_SV129,Liver_BmalKO.amp=0.0895037601956004;Kidney_SV129,Liver_BmalKO.phase=20.3930346106253
Atp5e		0.285070657369599	BIC	0	0	NA	NA	NA	NA	tissueLiver_SV129=8.14316579082234;tissueKidney_SV129=9.03566566893288;tissueLiver_BmalKO=8.14917030848239;tissueKidney_BmalKO=9.14331392607271
Atp5f1	Kidney_SV129,Liver_BmalKO	0.663606011706995	BIC	1	2	0.112303358405344	0	0	21.1594488281589	tissueLiver_SV129=8.03733097111964;tissueKidney_SV129=8.30314568725944;tissueLiver_BmalKO=8.03800582852127;tissueKidney_BmalKO=8.45035540708923;Kidney_SV129,Liver_BmalKO.amp=0.112303358405344;Kidney_SV129,Liver_BmalKO.phase=21.1594488281589
Atp5g1	Kidney_SV129,Liver_BmalKO	0.578296239865727	BIC	1	2	0.221513623083446	0	0	21.8733338465804	tissueLiver_SV129=8.37269403912128;tissueKidney_SV129=8.10015814077052;tissueLiver_BmalKO=8.44289507947823;tissueKidney_BmalKO=8.40026270032532;Kidney_SV129,Liver_BmalKO.amp=0.221513623083446;Kidney_SV129,Liver_BmalKO.phase=21.8733338465804
Atp5g2		0.482926053954932	BIC	0	0	NA	NA	NA	NA	tissueLiver_SV129=6.22606990047153;tissueKidney_SV129=5.18581720352351;tissueLiver_BmalKO=6.48760441488815;tissueKidney_BmalKO=5.51468113803386
Atp5g3	Liver_SV129;Kidney_SV129,Liver_BmalKO	0.180968720944121	BIC	2	3	0.0992077770436325	2.30571492617132	6.91714477851396	17.7777033742613	tissueLiver_SV129=8.73997711102448;tissueKidney_SV129=9.80749647992683;tissueLiver_BmalKO=8.79429195027781;tissueKidney_BmalKO=10.0606035168412;Liver_SV129.amp=0.126706043208914;Kidney_SV129,Liver_BmalKO.amp=0.0854586439609916;Liver_SV129.phase=14.3191309850043;Kidney_SV129,Liver_BmalKO.phase=21.2362757635183
Atp5h	Kidney_SV129,Liver_BmalKO	0.676835094865149	BIC	1	2	0.138883540789979	0	0	20.3107669029879	tissueLiver_SV129=8.42620948433752;tissueKidney_SV129=9.14290641144545;tissueLiver_BmalKO=8.42005334799255;tissueKidney_BmalKO=9.35592642554622;Kidney_SV129,Liver_BmalKO.amp=0.138883540789979;Kidney_SV129,Liver_BmalKO.phase=20.3107669029879
Atp5j		0.391111155811761	BIC	0	0	NA	NA	NA	NA	tissueLiver_SV129=7.91655790881005;tissueKidney_SV129=10.4985668813908;tissueLiver_BmalKO=7.8820296550726;tissueKidney_BmalKO=10.6407194937003
[truncated: 201,321 more rows]
